# Supplementary material for: Large-scale determination of absolute phosphorylation stoichiometries in human cells by motif-targeting quantitative proteomics
Source: Nat Commun. 2015 Mar 27;6:6622. doi: 10.1038/ncomms7622 (PMC4389224; doi:10.1038/ncomms7622)
Supplement: Supplementary Data 1 — List of total identified phosphopeptides in PC9 and PC9/gef. cells. [file ncomms7622-s2.xlsx]

## Sheet: Caption
Supplementary Data File 1. List of total Identified phosphopeptides in PC9 and PC9/gef. Cells.
Name of Sheet	Experiment
in vivo	This worksheet list the identified phosphopeptides in PC9 and PC9/gef that were obtained by convential quantitative proteomic strategy
Motif targeting	This worksheet list the motif targeting peptides after kinase reaction by CK2, MAPK and EGFR
Note 1: The MD-score was shown in colum "L"
Note 2: The "Yes" in column "Check DB" means that this sites has been reported in public database

## Sheet: in vivo
prot_acc	prot_desc	pep_exp_mz	pep_exp_z	pep_miss	pep_score	pep_seq	pep_var_mod	pep_var_mod_pos	prealign-idealq	Delta score	Site	Check DB
P05787	Keratin type II cytoskeletal 8 OS=Homo sapiens GN=KRT8 PE=1 SV=7	488.264	2	0	37.73	FASFIDK	Dimethyl:2H(4)13C(2) (K); Dimethyl:2H(4)13C(2) (N-term); Phospho (ST)	4.0060003.0	LNNKFASFIDKVR	9.62	S104	Yes
P05787	Keratin type II cytoskeletal 8 OS=Homo sapiens GN=KRT8 PE=1 SV=7	643.337	2	0	67.51	YEELQSLAGK	Dimethyl:2H(4)13C(2) (K); Dimethyl:2H(4)13C(2) (N-term); Phospho (ST)	4.0000060003.0	KYEELQSLAGKHG	14.19	S291	Yes
P05787	Keratin type II cytoskeletal 8 OS=Homo sapiens GN=KRT8 PE=1 SV=7	643.338	2	0	38.31	YEELQSLAGK	Dimethyl:2H(4)13C(2) (K); Dimethyl:2H(4)13C(2) (N-term); Phospho (ST)	4.0000060003.0	KYEELQSLAGKHG	10.56	S291	Yes
P05787	Keratin type II cytoskeletal 8 OS=Homo sapiens GN=KRT8 PE=1 SV=7	661.365	2	0	56.12	LVSESSDVLPK	Dimethyl:2H(4)13C(2) (K); Dimethyl:2H(4)13C(2) (N-term); Phospho (ST)	4.00006000003.0	GKLVSESSDVLPK	3.21	S477
P05787	Keratin type II cytoskeletal 8 OS=Homo sapiens GN=KRT8 PE=1 SV=7	661.365	2	0	47.77	LVSESSDVLPK	Dimethyl:2H(4)13C(2) (K); Dimethyl:2H(4)13C(2) (N-term); Phospho (ST)	4.00600000003.0	RDGKLVSESSDVL	22.04	S475	Yes
P05787	Keratin type II cytoskeletal 8 OS=Homo sapiens GN=KRT8 PE=1 SV=7	661.365	2	0	50.28	LVSESSDVLPK	Dimethyl:2H(4)13C(2) (K); Dimethyl:2H(4)13C(2) (N-term); Phospho (ST)	4.00600000003.0	RDGKLVSESSDVL	23.57	S475	Yes
P05787	Keratin type II cytoskeletal 8 OS=Homo sapiens GN=KRT8 PE=1 SV=7	661.365	2	0	41.24	LVSESSDVLPK	Dimethyl:2H(4)13C(2) (K); Dimethyl:2H(4)13C(2) (N-term); Phospho (ST)	4.00600000003.0	RDGKLVSESSDVL	18.28	S475	Yes
P05787	Keratin type II cytoskeletal 8 OS=Homo sapiens GN=KRT8 PE=1 SV=7	661.367	2	0	44.7	LVSESSDVLPK	Dimethyl:2H(4)13C(2) (K); Dimethyl:2H(4)13C(2) (N-term); Phospho (ST)	4.00600000003.0	RDGKLVSESSDVL	20.05	S475	Yes
P05787	Keratin type II cytoskeletal 8 OS=Homo sapiens GN=KRT8 PE=1 SV=7	729.854	2	0	57.08	ASLEAAIADAEQR	Dimethyl:2H(4)13C(2) (N-term); Phospho (ST)	4.0600000000000.0	LKGQRASLEAAIA	46.8	S330	Yes
P05787	Keratin type II cytoskeletal 8 OS=Homo sapiens GN=KRT8 PE=1 SV=7	729.856	2	0	79.61	ASLEAAIADAEQR	Dimethyl:2H(4)13C(2) (N-term); Phospho (ST)	4.0600000000000.0	LKGQRASLEAAIA	65.87	S330	Yes
P05787	Keratin type II cytoskeletal 8 OS=Homo sapiens GN=KRT8 PE=1 SV=7	729.856	2	0	82.44	ASLEAAIADAEQR	Dimethyl:2H(4)13C(2) (N-term); Phospho (ST)	4.0600000000000.0	LKGQRASLEAAIA	64.31	S330	Yes
P05787	Keratin type II cytoskeletal 8 OS=Homo sapiens GN=KRT8 PE=1 SV=7	734.883	2	0	69.11	SLDMDSIIAEVK	Dimethyl:2H(4)13C(2) (K); Dimethyl:2H(4)13C(2) (N-term); Phospho (ST)	4.600000000003.0	SMDNSRSLDMDSI	43.85	S253	Yes
P05787	Keratin type II cytoskeletal 8 OS=Homo sapiens GN=KRT8 PE=1 SV=7	734.883	2	0	71.73	SLDMDSIIAEVK	Dimethyl:2H(4)13C(2) (K); Dimethyl:2H(4)13C(2) (N-term); Phospho (ST)	4.600000000003.0	SMDNSRSLDMDSI	46.59	S253	Yes
P05787	Keratin type II cytoskeletal 8 OS=Homo sapiens GN=KRT8 PE=1 SV=7	734.883	2	0	90.22	SLDMDSIIAEVK	Dimethyl:2H(4)13C(2) (K); Dimethyl:2H(4)13C(2) (N-term); Phospho (ST)	4.600000000003.0	SMDNSRSLDMDSI	52.97	S253	Yes
P05787	Keratin type II cytoskeletal 8 OS=Homo sapiens GN=KRT8 PE=1 SV=7	734.883	2	0	58.75	SLDMDSIIAEVK	Dimethyl:2H(4)13C(2) (K); Dimethyl:2H(4)13C(2) (N-term); Phospho (ST)	4.600000000003.0	SMDNSRSLDMDSI	40.02	S253	Yes
P05787	Keratin type II cytoskeletal 8 OS=Homo sapiens GN=KRT8 PE=1 SV=7	734.883	2	0	65.32	SLDMDSIIAEVK	Dimethyl:2H(4)13C(2) (K); Dimethyl:2H(4)13C(2) (N-term); Phospho (ST)	4.600000000003.0	SMDNSRSLDMDSI	40.06	S253	Yes
P05787	Keratin type II cytoskeletal 8 OS=Homo sapiens GN=KRT8 PE=1 SV=7	490.258	3	0	38.54	SLDMDSIIAEVK	Dimethyl:2H(4)13C(2) (K); Dimethyl:2H(4)13C(2) (N-term); Phospho (ST)	4.600000000003.0	SMDNSRSLDMDSI	0.61	S253	Yes
P05787	Keratin type II cytoskeletal 8 OS=Homo sapiens GN=KRT8 PE=1 SV=7	490.258	3	0	38.62	SLDMDSIIAEVK	Dimethyl:2H(4)13C(2) (K); Dimethyl:2H(4)13C(2) (N-term); Phospho (ST)	4.600000000003.0	SMDNSRSLDMDSI	14.76	S253	Yes
P05787	Keratin type II cytoskeletal 8 OS=Homo sapiens GN=KRT8 PE=1 SV=7	734.885	2	0	67.84	SLDMDSIIAEVK	Dimethyl:2H(4)13C(2) (K); Dimethyl:2H(4)13C(2) (N-term); Phospho (ST)	4.600000000003.0	SMDNSRSLDMDSI	47.84	S253	Yes
P05787	Keratin type II cytoskeletal 8 OS=Homo sapiens GN=KRT8 PE=1 SV=7	734.885	2	0	58.96	SLDMDSIIAEVK	Dimethyl:2H(4)13C(2) (K); Dimethyl:2H(4)13C(2) (N-term); Phospho (ST)	4.600000000003.0	SMDNSRSLDMDSI	44.65	S253	Yes
P05787	Keratin type II cytoskeletal 8 OS=Homo sapiens GN=KRT8 PE=1 SV=7	734.885	2	0	64.1	SLDMDSIIAEVK	Dimethyl:2H(4)13C(2) (K); Dimethyl:2H(4)13C(2) (N-term); Phospho (ST)	4.600000000003.0	SMDNSRSLDMDSI	46.98	S253	Yes
P05787	Keratin type II cytoskeletal 8 OS=Homo sapiens GN=KRT8 PE=1 SV=7	734.886	2	0	81.6	SLDMDSIIAEVK	Dimethyl:2H(4)13C(2) (K); Dimethyl:2H(4)13C(2) (N-term); Phospho (ST)	4.600000000003.0	SMDNSRSLDMDSI	61.18	S253	Yes
P05787	Keratin type II cytoskeletal 8 OS=Homo sapiens GN=KRT8 PE=1 SV=7	495.587	3	0	43.14	SLDMDSIIAEVK	Dimethyl:2H(4)13C(2) (K); Dimethyl:2H(4)13C(2) (N-term); Oxidation (M); Phospho (ST)	4.000506000003.0	RSLDMDSIIAEVK	6.07	S258	Yes
P05787	Keratin type II cytoskeletal 8 OS=Homo sapiens GN=KRT8 PE=1 SV=7	742.879	2	0	42.41	SLDMDSIIAEVK	Dimethyl:2H(4)13C(2) (K); Dimethyl:2H(4)13C(2) (N-term); Oxidation (M); Phospho (ST)	4.000506000003.0	RSLDMDSIIAEVK	31.31	S258	Yes
P05787	Keratin type II cytoskeletal 8 OS=Homo sapiens GN=KRT8 PE=1 SV=7	742.88	2	0	44.42	SLDMDSIIAEVK	Dimethyl:2H(4)13C(2) (K); Dimethyl:2H(4)13C(2) (N-term); Oxidation (M); Phospho (ST)	4.600500000003.0	SMDNSRSLDMDSI	17.85	S253	Yes
P05787	Keratin type II cytoskeletal 8 OS=Homo sapiens GN=KRT8 PE=1 SV=7	742.88	2	0	54.68	SLDMDSIIAEVK	Dimethyl:2H(4)13C(2) (K); Dimethyl:2H(4)13C(2) (N-term); Oxidation (M); Phospho (ST)	4.000506000003.0	RSLDMDSIIAEVK	36.51	S258	Yes
P05787	Keratin type II cytoskeletal 8 OS=Homo sapiens GN=KRT8 PE=1 SV=7	742.881	2	0	75.28	SLDMDSIIAEVK	Dimethyl:2H(4)13C(2) (K); Dimethyl:2H(4)13C(2) (N-term); Oxidation (M); Phospho (ST)	4.000506000003.0	RSLDMDSIIAEVK	45.58	S258	Yes
P05787	Keratin type II cytoskeletal 8 OS=Homo sapiens GN=KRT8 PE=1 SV=7	742.882	2	0	57.49	SLDMDSIIAEVK	Dimethyl:2H(4)13C(2) (K); Dimethyl:2H(4)13C(2) (N-term); Oxidation (M); Phospho (ST)	4.600500000003.0	SMDNSRSLDMDSI	23.34	S253	Yes
P05787	Keratin type II cytoskeletal 8 OS=Homo sapiens GN=KRT8 PE=1 SV=7	520.928	3	1	42.42	SRAEAESMYQIK	Dimethyl:2H(4)13C(2) (K); Dimethyl:2H(4)13C(2) (N-term); Phospho (ST)	4.600000000003.0	EDIANRSRAEAES	22.86	S274	Yes
P05787	Keratin type II cytoskeletal 8 OS=Homo sapiens GN=KRT8 PE=1 SV=7	600.631	3	1	48.94	GQRASLEAAIADAEQR	Dimethyl:2H(4)13C(2) (N-term); Phospho (ST)	4.0000600000000000.0	LKGQRASLEAAIA	35.52	S330	Yes
P05787	Keratin type II cytoskeletal 8 OS=Homo sapiens GN=KRT8 PE=1 SV=7	600.633	3	1	57.1	GQRASLEAAIADAEQR	Dimethyl:2H(4)13C(2) (N-term); Phospho (ST)	4.0000600000000000.0	LKGQRASLEAAIA	40.63	S330	Yes
P05787	Keratin type II cytoskeletal 8 OS=Homo sapiens GN=KRT8 PE=1 SV=7	960.697	4	0	163.25	TTSGYAGGLSSAYGGLTSPGLSYSLGSSFGSGAGSSSFSR	Dimethyl:2H(4)13C(2) (N-term); Phospho (ST)	4.0000000000000000060000000000000000000000.0	AYGGLTSPGLSYS	12.72	S432	Yes
P05787	Keratin type II cytoskeletal 8 OS=Homo sapiens GN=KRT8 PE=1 SV=7	960.698	4	0	147.43	TTSGYAGGLSSAYGGLTSPGLSYSLGSSFGSGAGSSSFSR	Dimethyl:2H(4)13C(2) (N-term); Phospho (ST)	4.0000000000000000060000000000000000000000.0	AYGGLTSPGLSYS	10.33	S432	Yes
Q9UQ35	Serine/arginine repetitive matrix protein 2 OS=Homo sapiens GN=SRRM2 PE=1 SV=2	385.719	2	0	33.47	AIISPR	Dimethyl:2H(4)13C(2) (N-term); Phospho (ST)	4.000600.0	KVKAIISPRQRSH	15.92	S924	Yes
Q9UQ35	Serine/arginine repetitive matrix protein 2 OS=Homo sapiens GN=SRRM2 PE=1 SV=2	385.719	2	0	37.44	AIISPR	Dimethyl:2H(4)13C(2) (N-term); Phospho (ST)	4.000600.0	KVKAIISPRQRSH	18.2	S924	Yes
Q9UQ35	Serine/arginine repetitive matrix protein 2 OS=Homo sapiens GN=SRRM2 PE=1 SV=2	385.719	2	0	33.39	AIISPR	Dimethyl:2H(4)13C(2) (N-term); Phospho (ST)	4.000600.0	KVKAIISPRQRSH	16.21	S924	Yes
Q9UQ35	Serine/arginine repetitive matrix protein 2 OS=Homo sapiens GN=SRRM2 PE=1 SV=2	385.72	2	0	33.58	AIISPR	Dimethyl:2H(4)13C(2) (N-term); Phospho (ST)	4.000600.0	KVKAIISPRQRSH	16.5	S924	Yes
Q9UQ35	Serine/arginine repetitive matrix protein 2 OS=Homo sapiens GN=SRRM2 PE=1 SV=2	385.721	2	0	33.68	AIISPR	Dimethyl:2H(4)13C(2) (N-term); Phospho (ST)	4.000600.0	KVKAIISPRQRSH	12.96	S924	Yes
Q9UQ35	Serine/arginine repetitive matrix protein 2 OS=Homo sapiens GN=SRRM2 PE=1 SV=2	385.721	2	0	37.02	AIISPR	Dimethyl:2H(4)13C(2) (N-term); Phospho (ST)	4.000600.0	KVKAIISPRQRSH	17.64	S924	Yes
Q9UQ35	Serine/arginine repetitive matrix protein 2 OS=Homo sapiens GN=SRRM2 PE=1 SV=2	467.752	2	0	40.55	TSPAPWK	Dimethyl:2H(4)13C(2) (K); Dimethyl:2H(4)13C(2) (N-term); Phospho (ST)	4.6000003.0	KRSRSRTSPAPWK	8.2	T1856	Yes
Q9UQ35	Serine/arginine repetitive matrix protein 2 OS=Homo sapiens GN=SRRM2 PE=1 SV=2	467.754	2	0	36.43	TSPAPWK	Dimethyl:2H(4)13C(2) (K); Dimethyl:2H(4)13C(2) (N-term); Phospho (ST)	4.6000003.0	KRSRSRTSPAPWK	4.87	T1856	Yes
Q9UQ35	Serine/arginine repetitive matrix protein 2 OS=Homo sapiens GN=SRRM2 PE=1 SV=2	467.754	2	0	40.59	TSPAPWK	Dimethyl:2H(4)13C(2) (K); Dimethyl:2H(4)13C(2) (N-term); Phospho (ST)	4.0600003.0	RSRSRTSPAPWKR	5.72	S1857	Yes
Q9UQ35	Serine/arginine repetitive matrix protein 2 OS=Homo sapiens GN=SRRM2 PE=1 SV=2	467.755	2	0	39.36	TSPAPWK	Dimethyl:2H(4)13C(2) (K); Dimethyl:2H(4)13C(2) (N-term); Phospho (ST)	4.0600003.0	RSRSRTSPAPWKR	3	S1857	Yes
Q9UQ35	Serine/arginine repetitive matrix protein 2 OS=Homo sapiens GN=SRRM2 PE=1 SV=2	467.755	2	0	38.06	TSPAPWK	Dimethyl:2H(4)13C(2) (K); Dimethyl:2H(4)13C(2) (N-term); Phospho (ST)	4.6000003.0	KRSRSRTSPAPWK	4.72	T1856	Yes
Q9UQ35	Serine/arginine repetitive matrix protein 2 OS=Homo sapiens GN=SRRM2 PE=1 SV=2	506.764	2	0	51.21	TSPPLLDR	Dimethyl:2H(4)13C(2) (N-term); Phospho (ST)	4.06000000.0	RVSGRTSPPLLDR	10.52	S2398	Yes
Q9UQ35	Serine/arginine repetitive matrix protein 2 OS=Homo sapiens GN=SRRM2 PE=1 SV=2	506.764	2	0	45.77	TSPPLLDR	Dimethyl:2H(4)13C(2) (N-term); Phospho (ST)	4.60000000.0	ERVSGRTSPPLLD	0.05	T2397	Yes
Q9UQ35	Serine/arginine repetitive matrix protein 2 OS=Homo sapiens GN=SRRM2 PE=1 SV=2	506.764	2	0	47.78	TSPPLLDR	Dimethyl:2H(4)13C(2) (N-term); Phospho (ST)	4.06000000.0	RVSGRTSPPLLDR	8.94	S2398	Yes
Q9UQ35	Serine/arginine repetitive matrix protein 2 OS=Homo sapiens GN=SRRM2 PE=1 SV=2	506.764	2	0	36.48	TSPPLLDR	Dimethyl:2H(4)13C(2) (N-term); Phospho (ST)	4.06000000.0	RVSGRTSPPLLDR	0.06	S2398	Yes
Q9UQ35	Serine/arginine repetitive matrix protein 2 OS=Homo sapiens GN=SRRM2 PE=1 SV=2	506.765	2	0	48.72	TSPPLLDR	Dimethyl:2H(4)13C(2) (N-term); Phospho (ST)	4.06000000.0	RVSGRTSPPLLDR	7.5	S2398	Yes
Q9UQ35	Serine/arginine repetitive matrix protein 2 OS=Homo sapiens GN=SRRM2 PE=1 SV=2	506.765	2	0	51.38	TSPPLLDR	Dimethyl:2H(4)13C(2) (N-term); Phospho (ST)	4.06000000.0	RVSGRTSPPLLDR	0.01	S2398	Yes
Q9UQ35	Serine/arginine repetitive matrix protein 2 OS=Homo sapiens GN=SRRM2 PE=1 SV=2	506.766	2	0	35.73	TSPPLLDR	Dimethyl:2H(4)13C(2) (N-term); Phospho (ST)	4.06000000.0	RVSGRTSPPLLDR	1.23	S2398	Yes
Q9UQ35	Serine/arginine repetitive matrix protein 2 OS=Homo sapiens GN=SRRM2 PE=1 SV=2	506.766	2	0	35.46	TSPPLLDR	Dimethyl:2H(4)13C(2) (N-term); Phospho (ST)	4.06000000.0	RVSGRTSPPLLDR	0.29	S2398	Yes
Q9UQ35	Serine/arginine repetitive matrix protein 2 OS=Homo sapiens GN=SRRM2 PE=1 SV=2	349.86	3	1	63.04	SRTPLLPR	Dimethyl (N-term); Phospho (ST)	2.00600000.0	RRSRSRTPLLPRK	12.61	T2034	Yes
Q9UQ35	Serine/arginine repetitive matrix protein 2 OS=Homo sapiens GN=SRRM2 PE=1 SV=2	544.254	2	1	34.19	SRSPLAIR	Dimethyl (N-term); 2 Phospho (ST)	2.60600000.0	PRKRSRSRSPLAI;KRSRSRSPLAIRR;	3.1	S2044;S2046;	Yes
Q9UQ35	Serine/arginine repetitive matrix protein 2 OS=Homo sapiens GN=SRRM2 PE=1 SV=2	383.88	3	0	42.7	ALPQTPRPR	Dimethyl:2H(4)13C(2) (N-term); Phospho (ST)	4.000060000.0	PKALPQTPRPRSR	32.14	T1492	Yes
Q9UQ35	Serine/arginine repetitive matrix protein 2 OS=Homo sapiens GN=SRRM2 PE=1 SV=2	383.88	3	0	37.75	ALPQTPRPR	Dimethyl:2H(4)13C(2) (N-term); Phospho (ST)	4.000060000.0	PKALPQTPRPRSR	22.08	T1492	Yes
Q9UQ35	Serine/arginine repetitive matrix protein 2 OS=Homo sapiens GN=SRRM2 PE=1 SV=2	383.88	3	0	36.76	ALPQTPRPR	Dimethyl:2H(4)13C(2) (N-term); Phospho (ST)	4.000060000.0	PKALPQTPRPRSR	27.35	T1492	Yes
Q9UQ35	Serine/arginine repetitive matrix protein 2 OS=Homo sapiens GN=SRRM2 PE=1 SV=2	383.88	3	0	38.06	ALPQTPRPR	Dimethyl:2H(4)13C(2) (N-term); Phospho (ST)	4.000060000.0	PKALPQTPRPRSR	22.02	T1492	Yes
Q9UQ35	Serine/arginine repetitive matrix protein 2 OS=Homo sapiens GN=SRRM2 PE=1 SV=2	383.882	3	0	41.69	ALPQTPRPR	Dimethyl:2H(4)13C(2) (N-term); Phospho (ST)	4.000060000.0	PKALPQTPRPRSR	30.96	T1492	Yes
Q9UQ35	Serine/arginine repetitive matrix protein 2 OS=Homo sapiens GN=SRRM2 PE=1 SV=2	383.883	3	0	37.18	ALPQTPRPR	Dimethyl:2H(4)13C(2) (N-term); Phospho (ST)	4.000060000.0	PKALPQTPRPRSR	22.08	T1492	Yes
Q9UQ35	Serine/arginine repetitive matrix protein 2 OS=Homo sapiens GN=SRRM2 PE=1 SV=2	576.279	2	0	45.71	SLSYSPVER	Dimethyl:2H(4)13C(2) (N-term); Phospho (ST)	4.000060000.0	SRSLSYSPVERRR	13.88	S2694	Yes
Q9UQ35	Serine/arginine repetitive matrix protein 2 OS=Homo sapiens GN=SRRM2 PE=1 SV=2	576.279	2	0	48.03	SLSYSPVER	Dimethyl:2H(4)13C(2) (N-term); Phospho (ST)	4.000060000.0	SRSLSYSPVERRR	16.43	S2694	Yes
Q9UQ35	Serine/arginine repetitive matrix protein 2 OS=Homo sapiens GN=SRRM2 PE=1 SV=2	576.281	2	0	52.6	SLSYSPVER	Dimethyl:2H(4)13C(2) (N-term); Phospho (ST)	4.000060000.0	SRSLSYSPVERRR	18.74	S2694	Yes
Q9UQ35	Serine/arginine repetitive matrix protein 2 OS=Homo sapiens GN=SRRM2 PE=1 SV=2	576.281	2	0	51.6	SLSYSPVER	Dimethyl:2H(4)13C(2) (N-term); Phospho (ST)	4.006000000.0	RDSRSLSYSPVER	11.69	S2692	Yes
Q9UQ35	Serine/arginine repetitive matrix protein 2 OS=Homo sapiens GN=SRRM2 PE=1 SV=2	578.299	2	0	46.97	TPPVALNSSR	Dimethyl:2H(4)13C(2) (N-term); Phospho (ST)	4.6000000000.0	NHSGSRTPPVALN	34.87	T2104	Yes
Q9UQ35	Serine/arginine repetitive matrix protein 2 OS=Homo sapiens GN=SRRM2 PE=1 SV=2	393.217	3	1	45.29	SRTSPAPWK	Dimethyl:2H(4)13C(2) (K); Dimethyl:2H(4)13C(2) (N-term); Phospho (ST)	4.000600003.0	RSRSRTSPAPWKR	0	S1857	Yes
Q9UQ35	Serine/arginine repetitive matrix protein 2 OS=Homo sapiens GN=SRRM2 PE=1 SV=2	607.809	2	0	65.19	GEFSASPMLK	Dimethyl:2H(4)13C(2) (K); Dimethyl:2H(4)13C(2) (N-term); Phospho (ST)	4.0000060003.0	RGEFSASPMLKSG	16.84	S1124	Yes
Q9UQ35	Serine/arginine repetitive matrix protein 2 OS=Homo sapiens GN=SRRM2 PE=1 SV=2	607.809	2	0	71.38	GEFSASPMLK	Dimethyl:2H(4)13C(2) (K); Dimethyl:2H(4)13C(2) (N-term); Phospho (ST)	4.0000060003.0	RGEFSASPMLKSG	28.3	S1124	Yes
Q9UQ35	Serine/arginine repetitive matrix protein 2 OS=Homo sapiens GN=SRRM2 PE=1 SV=2	607.809	2	0	58	GEFSASPMLK	Dimethyl:2H(4)13C(2) (K); Dimethyl:2H(4)13C(2) (N-term); Phospho (ST)	4.0000060003.0	RGEFSASPMLKSG	14.31	S1124	Yes
Q9UQ35	Serine/arginine repetitive matrix protein 2 OS=Homo sapiens GN=SRRM2 PE=1 SV=2	607.809	2	0	66.8	GEFSASPMLK	Dimethyl:2H(4)13C(2) (K); Dimethyl:2H(4)13C(2) (N-term); Phospho (ST)	4.0000060003.0	RGEFSASPMLKSG	24.22	S1124	Yes
Q9UQ35	Serine/arginine repetitive matrix protein 2 OS=Homo sapiens GN=SRRM2 PE=1 SV=2	607.809	2	0	68.39	GEFSASPMLK	Dimethyl:2H(4)13C(2) (K); Dimethyl:2H(4)13C(2) (N-term); Phospho (ST)	4.0000060003.0	RGEFSASPMLKSG	25.84	S1124	Yes
Q9UQ35	Serine/arginine repetitive matrix protein 2 OS=Homo sapiens GN=SRRM2 PE=1 SV=2	607.809	2	0	71.15	GEFSASPMLK	Dimethyl:2H(4)13C(2) (K); Dimethyl:2H(4)13C(2) (N-term); Phospho (ST)	4.0000060003.0	RGEFSASPMLKSG	30.94	S1124	Yes
Q9UQ35	Serine/arginine repetitive matrix protein 2 OS=Homo sapiens GN=SRRM2 PE=1 SV=2	607.81	2	0	58.93	GEFSASPMLK	Dimethyl:2H(4)13C(2) (K); Dimethyl:2H(4)13C(2) (N-term); Phospho (ST)	4.0000060003.0	RGEFSASPMLKSG	23.13	S1124	Yes
Q9UQ35	Serine/arginine repetitive matrix protein 2 OS=Homo sapiens GN=SRRM2 PE=1 SV=2	607.81	2	0	62.55	GEFSASPMLK	Dimethyl:2H(4)13C(2) (K); Dimethyl:2H(4)13C(2) (N-term); Phospho (ST)	4.0000060003.0	RGEFSASPMLKSG	9.2	S1124	Yes
Q9UQ35	Serine/arginine repetitive matrix protein 2 OS=Homo sapiens GN=SRRM2 PE=1 SV=2	607.81	2	0	42.77	GEFSASPMLK	Dimethyl:2H(4)13C(2) (K); Dimethyl:2H(4)13C(2) (N-term); Phospho (ST)	4.0000060003.0	RGEFSASPMLKSG	13.93	S1124	Yes
Q9UQ35	Serine/arginine repetitive matrix protein 2 OS=Homo sapiens GN=SRRM2 PE=1 SV=2	607.81	2	0	56.81	GEFSASPMLK	Dimethyl:2H(4)13C(2) (K); Dimethyl:2H(4)13C(2) (N-term); Phospho (ST)	4.0000060003.0	RGEFSASPMLKSG	16.91	S1124	Yes
Q9UQ35	Serine/arginine repetitive matrix protein 2 OS=Homo sapiens GN=SRRM2 PE=1 SV=2	607.811	2	0	64.42	GEFSASPMLK	Dimethyl:2H(4)13C(2) (K); Dimethyl:2H(4)13C(2) (N-term); Phospho (ST)	4.0000060003.0	RGEFSASPMLKSG	24.41	S1124	Yes
Q9UQ35	Serine/arginine repetitive matrix protein 2 OS=Homo sapiens GN=SRRM2 PE=1 SV=2	607.811	2	0	74.23	GEFSASPMLK	Dimethyl:2H(4)13C(2) (K); Dimethyl:2H(4)13C(2) (N-term); Phospho (ST)	4.0000060003.0	RGEFSASPMLKSG	31.93	S1124	Yes
Q9UQ35	Serine/arginine repetitive matrix protein 2 OS=Homo sapiens GN=SRRM2 PE=1 SV=2	607.811	2	0	46.56	GEFSASPMLK	Dimethyl:2H(4)13C(2) (K); Dimethyl:2H(4)13C(2) (N-term); Phospho (ST)	4.0000060003.0	RGEFSASPMLKSG	6.32	S1124	Yes
Q9UQ35	Serine/arginine repetitive matrix protein 2 OS=Homo sapiens GN=SRRM2 PE=1 SV=2	410.873	3	0	37.98	GEFSASPMLK	Dimethyl:2H(4)13C(2) (K); Dimethyl:2H(4)13C(2) (N-term); Oxidation (M); Phospho (ST)	4.0000060503.0	RGEFSASPMLKSG	9.64	S1124	Yes
Q9UQ35	Serine/arginine repetitive matrix protein 2 OS=Homo sapiens GN=SRRM2 PE=1 SV=2	615.806	2	0	47.6	GEFSASPMLK	Dimethyl:2H(4)13C(2) (K); Dimethyl:2H(4)13C(2) (N-term); Oxidation (M); Phospho (ST)	4.0000060503.0	RGEFSASPMLKSG	10.59	S1124	Yes
Q9UQ35	Serine/arginine repetitive matrix protein 2 OS=Homo sapiens GN=SRRM2 PE=1 SV=2	615.807	2	0	51.11	GEFSASPMLK	Dimethyl:2H(4)13C(2) (K); Dimethyl:2H(4)13C(2) (N-term); Oxidation (M); Phospho (ST)	4.0000060503.0	RGEFSASPMLKSG	15.79	S1124	Yes
Q9UQ35	Serine/arginine repetitive matrix protein 2 OS=Homo sapiens GN=SRRM2 PE=1 SV=2	624.305	2	0	45.96	SSSPVTELASR	Dimethyl:2H(4)13C(2) (N-term); Phospho (ST)	4.00600000000.0	GRSRSSSPVTELA	7.35	S1103	Yes
Q9UQ35	Serine/arginine repetitive matrix protein 2 OS=Homo sapiens GN=SRRM2 PE=1 SV=2	624.305	2	0	56.6	SSSPVTELASR	Dimethyl:2H(4)13C(2) (N-term); Phospho (ST)	4.00600000000.0	GRSRSSSPVTELA	12.26	S1103	Yes
Q9UQ35	Serine/arginine repetitive matrix protein 2 OS=Homo sapiens GN=SRRM2 PE=1 SV=2	624.305	2	0	61.37	SSSPVTELASR	Dimethyl:2H(4)13C(2) (N-term); Phospho (ST)	4.00600000000.0	GRSRSSSPVTELA	13.83	S1103	Yes
Q9UQ35	Serine/arginine repetitive matrix protein 2 OS=Homo sapiens GN=SRRM2 PE=1 SV=2	624.306	2	0	50.36	SSSPVTELASR	Dimethyl:2H(4)13C(2) (N-term); Phospho (ST)	4.00600000000.0	GRSRSSSPVTELA	0.95	S1103	Yes
Q9UQ35	Serine/arginine repetitive matrix protein 2 OS=Homo sapiens GN=SRRM2 PE=1 SV=2	624.306	2	0	53.25	SSSPVTELASR	Dimethyl:2H(4)13C(2) (N-term); Phospho (ST)	4.00600000000.0	GRSRSSSPVTELA	11.48	S1103	Yes
Q9UQ35	Serine/arginine repetitive matrix protein 2 OS=Homo sapiens GN=SRRM2 PE=1 SV=2	624.306	2	0	61.13	SSSPVTELASR	Dimethyl:2H(4)13C(2) (N-term); Phospho (ST)	4.00600000000.0	GRSRSSSPVTELA	5.46	S1103	Yes
Q9UQ35	Serine/arginine repetitive matrix protein 2 OS=Homo sapiens GN=SRRM2 PE=1 SV=2	624.306	2	0	60.23	SSSPVTELASR	Dimethyl:2H(4)13C(2) (N-term); Phospho (ST)	4.00600000000.0	GRSRSSSPVTELA	13.04	S1103	Yes
Q9UQ35	Serine/arginine repetitive matrix protein 2 OS=Homo sapiens GN=SRRM2 PE=1 SV=2	624.306	2	0	60.67	SSSPVTELASR	Dimethyl:2H(4)13C(2) (N-term); Phospho (ST)	4.00600000000.0	GRSRSSSPVTELA	3.32	S1103	Yes
Q9UQ35	Serine/arginine repetitive matrix protein 2 OS=Homo sapiens GN=SRRM2 PE=1 SV=2	458.91	3	0	66.57	AQTPPGPSLSGSK	Dimethyl:2H(4)13C(2) (K); Dimethyl:2H(4)13C(2) (N-term); Phospho (ST)	4.0060000000003.0	PKVKAQTPPGPSL	18.76	T1003	Yes
Q9UQ35	Serine/arginine repetitive matrix protein 2 OS=Homo sapiens GN=SRRM2 PE=1 SV=2	458.91	3	0	74.44	AQTPPGPSLSGSK	Dimethyl:2H(4)13C(2) (K); Dimethyl:2H(4)13C(2) (N-term); Phospho (ST)	4.0060000000003.0	PKVKAQTPPGPSL	20.21	T1003	Yes
Q9UQ35	Serine/arginine repetitive matrix protein 2 OS=Homo sapiens GN=SRRM2 PE=1 SV=2	458.911	3	0	68.82	AQTPPGPSLSGSK	Dimethyl:2H(4)13C(2) (K); Dimethyl:2H(4)13C(2) (N-term); Phospho (ST)	4.0060000000003.0	PKVKAQTPPGPSL	19.87	T1003	Yes
Q9UQ35	Serine/arginine repetitive matrix protein 2 OS=Homo sapiens GN=SRRM2 PE=1 SV=2	458.911	3	0	61.97	AQTPPGPSLSGSK	Dimethyl:2H(4)13C(2) (K); Dimethyl:2H(4)13C(2) (N-term); Phospho (ST)	4.0060000000003.0	PKVKAQTPPGPSL	19.99	T1003	Yes
Q9UQ35	Serine/arginine repetitive matrix protein 2 OS=Homo sapiens GN=SRRM2 PE=1 SV=2	458.911	3	0	60.31	AQTPPGPSLSGSK	Dimethyl:2H(4)13C(2) (K); Dimethyl:2H(4)13C(2) (N-term); Phospho (ST)	4.0060000000003.0	PKVKAQTPPGPSL	16.03	T1003	Yes
Q9UQ35	Serine/arginine repetitive matrix protein 2 OS=Homo sapiens GN=SRRM2 PE=1 SV=2	458.913	3	0	63.33	AQTPPGPSLSGSK	Dimethyl:2H(4)13C(2) (K); Dimethyl:2H(4)13C(2) (N-term); Phospho (ST)	4.0060000000003.0	PKVKAQTPPGPSL	14.46	T1003	Yes
Q9UQ35	Serine/arginine repetitive matrix protein 2 OS=Homo sapiens GN=SRRM2 PE=1 SV=2	687.865	2	0	38.55	AQTPPGPSLSGSK	Dimethyl:2H(4)13C(2) (K); Dimethyl:2H(4)13C(2) (N-term); Phospho (ST)	4.0060000000003.0	PKVKAQTPPGPSL	27.11	T1003	Yes
Q9UQ35	Serine/arginine repetitive matrix protein 2 OS=Homo sapiens GN=SRRM2 PE=1 SV=2	687.865	2	0	62.26	AQTPPGPSLSGSK	Dimethyl:2H(4)13C(2) (K); Dimethyl:2H(4)13C(2) (N-term); Phospho (ST)	4.0060000000003.0	PKVKAQTPPGPSL	25.89	T1003	Yes
Q9UQ35	Serine/arginine repetitive matrix protein 2 OS=Homo sapiens GN=SRRM2 PE=1 SV=2	687.865	2	0	69.35	AQTPPGPSLSGSK	Dimethyl:2H(4)13C(2) (K); Dimethyl:2H(4)13C(2) (N-term); Phospho (ST)	4.0060000000003.0	PKVKAQTPPGPSL	23.03	T1003	Yes
Q9UQ35	Serine/arginine repetitive matrix protein 2 OS=Homo sapiens GN=SRRM2 PE=1 SV=2	687.866	2	0	43.87	AQTPPGPSLSGSK	Dimethyl:2H(4)13C(2) (K); Dimethyl:2H(4)13C(2) (N-term); Phospho (ST)	4.0060000000003.0	PKVKAQTPPGPSL	28.39	T1003	Yes
Q9UQ35	Serine/arginine repetitive matrix protein 2 OS=Homo sapiens GN=SRRM2 PE=1 SV=2	458.913	3	0	81.18	AQTPPGPSLSGSK	Dimethyl:2H(4)13C(2) (K); Dimethyl:2H(4)13C(2) (N-term); Phospho (ST)	4.0060000000003.0	PKVKAQTPPGPSL	41.65	T1003	Yes
Q9UQ35	Serine/arginine repetitive matrix protein 2 OS=Homo sapiens GN=SRRM2 PE=1 SV=2	458.913	3	0	66.57	AQTPPGPSLSGSK	Dimethyl:2H(4)13C(2) (K); Dimethyl:2H(4)13C(2) (N-term); Phospho (ST)	4.0060000000003.0	PKVKAQTPPGPSL	40.15	T1003	Yes
Q9UQ35	Serine/arginine repetitive matrix protein 2 OS=Homo sapiens GN=SRRM2 PE=1 SV=2	458.913	3	0	80.11	AQTPPGPSLSGSK	Dimethyl:2H(4)13C(2) (K); Dimethyl:2H(4)13C(2) (N-term); Phospho (ST)	4.0060000000003.0	PKVKAQTPPGPSL	26.81	T1003	Yes
Q9UQ35	Serine/arginine repetitive matrix protein 2 OS=Homo sapiens GN=SRRM2 PE=1 SV=2	458.913	3	0	59.68	AQTPPGPSLSGSK	Dimethyl:2H(4)13C(2) (K); Dimethyl:2H(4)13C(2) (N-term); Phospho (ST)	4.0060000000003.0	PKVKAQTPPGPSL	14.07	T1003	Yes
Q9UQ35	Serine/arginine repetitive matrix protein 2 OS=Homo sapiens GN=SRRM2 PE=1 SV=2	687.866	2	0	64.64	AQTPPGPSLSGSK	Dimethyl:2H(4)13C(2) (K); Dimethyl:2H(4)13C(2) (N-term); Phospho (ST)	4.0060000000003.0	PKVKAQTPPGPSL	18.98	T1003	Yes
Q9UQ35	Serine/arginine repetitive matrix protein 2 OS=Homo sapiens GN=SRRM2 PE=1 SV=2	687.866	2	0	65.75	AQTPPGPSLSGSK	Dimethyl:2H(4)13C(2) (K); Dimethyl:2H(4)13C(2) (N-term); Phospho (ST)	4.0060000000003.0	PKVKAQTPPGPSL	22.47	T1003	Yes
Q9UQ35	Serine/arginine repetitive matrix protein 2 OS=Homo sapiens GN=SRRM2 PE=1 SV=2	687.866	2	0	79.19	AQTPPGPSLSGSK	Dimethyl:2H(4)13C(2) (K); Dimethyl:2H(4)13C(2) (N-term); Phospho (ST)	4.0060000000003.0	PKVKAQTPPGPSL	34.52	T1003	Yes
Q9UQ35	Serine/arginine repetitive matrix protein 2 OS=Homo sapiens GN=SRRM2 PE=1 SV=2	687.866	2	0	75.67	AQTPPGPSLSGSK	Dimethyl:2H(4)13C(2) (K); Dimethyl:2H(4)13C(2) (N-term); Phospho (ST)	4.0060000000003.0	PKVKAQTPPGPSL	30.78	T1003	Yes
Q9UQ35	Serine/arginine repetitive matrix protein 2 OS=Homo sapiens GN=SRRM2 PE=1 SV=2	687.866	2	0	74.11	AQTPPGPSLSGSK	Dimethyl:2H(4)13C(2) (K); Dimethyl:2H(4)13C(2) (N-term); Phospho (ST)	4.0060000000003.0	PKVKAQTPPGPSL	24.19	T1003	Yes
Q9UQ35	Serine/arginine repetitive matrix protein 2 OS=Homo sapiens GN=SRRM2 PE=1 SV=2	687.867	2	0	45.95	AQTPPGPSLSGSK	Dimethyl:2H(4)13C(2) (K); Dimethyl:2H(4)13C(2) (N-term); Phospho (ST)	4.0060000000003.0	PKVKAQTPPGPSL	22.62	T1003	Yes
Q9UQ35	Serine/arginine repetitive matrix protein 2 OS=Homo sapiens GN=SRRM2 PE=1 SV=2	687.867	2	0	48.72	AQTPPGPSLSGSK	Dimethyl:2H(4)13C(2) (K); Dimethyl:2H(4)13C(2) (N-term); Phospho (ST)	4.0060000000003.0	PKVKAQTPPGPSL	30.48	T1003	Yes
Q9UQ35	Serine/arginine repetitive matrix protein 2 OS=Homo sapiens GN=SRRM2 PE=1 SV=2	687.867	2	0	71.64	AQTPPGPSLSGSK	Dimethyl:2H(4)13C(2) (K); Dimethyl:2H(4)13C(2) (N-term); Phospho (ST)	4.0060000000003.0	PKVKAQTPPGPSL	21.71	T1003	Yes
Q9UQ35	Serine/arginine repetitive matrix protein 2 OS=Homo sapiens GN=SRRM2 PE=1 SV=2	687.867	2	0	69.37	AQTPPGPSLSGSK	Dimethyl:2H(4)13C(2) (K); Dimethyl:2H(4)13C(2) (N-term); Phospho (ST)	4.0060000000003.0	PKVKAQTPPGPSL	26.91	T1003	Yes
Q9UQ35	Serine/arginine repetitive matrix protein 2 OS=Homo sapiens GN=SRRM2 PE=1 SV=2	687.868	2	0	66.79	AQTPPGPSLSGSK	Dimethyl:2H(4)13C(2) (K); Dimethyl:2H(4)13C(2) (N-term); Phospho (ST)	4.0060000000003.0	PKVKAQTPPGPSL	40.71	T1003	Yes
Q9UQ35	Serine/arginine repetitive matrix protein 2 OS=Homo sapiens GN=SRRM2 PE=1 SV=2	687.868	2	0	60.62	AQTPPGPSLSGSK	Dimethyl:2H(4)13C(2) (K); Dimethyl:2H(4)13C(2) (N-term); Phospho (ST)	4.0060000000003.0	PKVKAQTPPGPSL	10.7	T1003	Yes
Q9UQ35	Serine/arginine repetitive matrix protein 2 OS=Homo sapiens GN=SRRM2 PE=1 SV=2	687.868	2	0	60.63	AQTPPGPSLSGSK	Dimethyl:2H(4)13C(2) (K); Dimethyl:2H(4)13C(2) (N-term); Phospho (ST)	4.0060000000003.0	PKVKAQTPPGPSL	23.48	T1003	Yes
Q9UQ35	Serine/arginine repetitive matrix protein 2 OS=Homo sapiens GN=SRRM2 PE=1 SV=2	687.868	2	0	77.11	AQTPPGPSLSGSK	Dimethyl:2H(4)13C(2) (K); Dimethyl:2H(4)13C(2) (N-term); Phospho (ST)	4.0060000000003.0	PKVKAQTPPGPSL	40.52	T1003	Yes
Q9UQ35	Serine/arginine repetitive matrix protein 2 OS=Homo sapiens GN=SRRM2 PE=1 SV=2	696.322	2	0	46.14	SPVPSAFSDQSR	Dimethyl:2H(4)13C(2) (N-term); Phospho (ST)	4.600000000000.0	AQDQPRSPVPSAF	38.3	S2449	Yes
Q9UQ35	Serine/arginine repetitive matrix protein 2 OS=Homo sapiens GN=SRRM2 PE=1 SV=2	696.323	2	0	57.21	SPVPSAFSDQSR	Dimethyl:2H(4)13C(2) (N-term); Phospho (ST)	4.600000000000.0	AQDQPRSPVPSAF	26.09	S2449	Yes
Q9UQ35	Serine/arginine repetitive matrix protein 2 OS=Homo sapiens GN=SRRM2 PE=1 SV=2	698.82	2	0	60.74	ENSFGSPLEFR	Dimethyl:2H(4)13C(2) (N-term); Phospho (ST)	4.00000600000.0	RENSFGSPLEFRN	31.88	S1329	Yes
Q9UQ35	Serine/arginine repetitive matrix protein 2 OS=Homo sapiens GN=SRRM2 PE=1 SV=2	698.821	2	0	38.01	ENSFGSPLEFR	Dimethyl:2H(4)13C(2) (N-term); Phospho (ST)	4.00000600000.0	RENSFGSPLEFRN	11.59	S1329	Yes
Q9UQ35	Serine/arginine repetitive matrix protein 2 OS=Homo sapiens GN=SRRM2 PE=1 SV=2	698.822	2	0	53.87	ENSFGSPLEFR	Dimethyl:2H(4)13C(2) (N-term); Phospho (ST)	4.00000600000.0	RENSFGSPLEFRN	17.09	S1329	Yes
Q9UQ35	Serine/arginine repetitive matrix protein 2 OS=Homo sapiens GN=SRRM2 PE=1 SV=2	698.822	2	0	53.29	ENSFGSPLEFR	Dimethyl:2H(4)13C(2) (N-term); Phospho (ST)	4.00000600000.0	RENSFGSPLEFRN	21.2	S1329	Yes
Q9UQ35	Serine/arginine repetitive matrix protein 2 OS=Homo sapiens GN=SRRM2 PE=1 SV=2	698.823	2	0	45.48	ENSFGSPLEFR	Dimethyl:2H(4)13C(2) (N-term); Phospho (ST)	4.00000600000.0	RENSFGSPLEFRN	16.48	S1329	Yes
Q9UQ35	Serine/arginine repetitive matrix protein 2 OS=Homo sapiens GN=SRRM2 PE=1 SV=2	471.253	3	1	39.48	VSGRTSPPLLDR	Dimethyl:2H(4)13C(2) (N-term); Phospho (ST)	4.060000000000.0	SAYERVSGRTSPP	7.51	S2394	Yes
Q9UQ35	Serine/arginine repetitive matrix protein 2 OS=Homo sapiens GN=SRRM2 PE=1 SV=2	479.242	3	0	42.41	QSHSGSISPYPK	Dimethyl:2H(4)13C(2) (K); Dimethyl:2H(4)13C(2) (N-term); Phospho (ST)	4.000006000003.0	RQSHSGSISPYPK	6.48	S992	Yes
Q9UQ35	Serine/arginine repetitive matrix protein 2 OS=Homo sapiens GN=SRRM2 PE=1 SV=2	479.243	3	0	69.52	QSHSGSISPYPK	Dimethyl:2H(4)13C(2) (K); Dimethyl:2H(4)13C(2) (N-term); Phospho (ST)	4.000000060003.0	SHSGSISPYPKVK	24.85	S994	Yes
Q9UQ35	Serine/arginine repetitive matrix protein 2 OS=Homo sapiens GN=SRRM2 PE=1 SV=2	479.243	3	0	77.49	QSHSGSISPYPK	Dimethyl:2H(4)13C(2) (K); Dimethyl:2H(4)13C(2) (N-term); Phospho (ST)	4.000000060003.0	SHSGSISPYPKVK	24.65	S994	Yes
Q9UQ35	Serine/arginine repetitive matrix protein 2 OS=Homo sapiens GN=SRRM2 PE=1 SV=2	479.243	3	0	55.83	QSHSGSISPYPK	Dimethyl:2H(4)13C(2) (K); Dimethyl:2H(4)13C(2) (N-term); Phospho (ST)	4.000000060003.0	SHSGSISPYPKVK	21.44	S994	Yes
Q9UQ35	Serine/arginine repetitive matrix protein 2 OS=Homo sapiens GN=SRRM2 PE=1 SV=2	479.244	3	0	76.8	QSHSGSISPYPK	Dimethyl:2H(4)13C(2) (K); Dimethyl:2H(4)13C(2) (N-term); Phospho (ST)	4.000000060003.0	SHSGSISPYPKVK	27.21	S994	Yes
Q9UQ35	Serine/arginine repetitive matrix protein 2 OS=Homo sapiens GN=SRRM2 PE=1 SV=2	479.244	3	0	76.83	QSHSGSISPYPK	Dimethyl:2H(4)13C(2) (K); Dimethyl:2H(4)13C(2) (N-term); Phospho (ST)	4.000000060003.0	SHSGSISPYPKVK	22.95	S994	Yes
Q9UQ35	Serine/arginine repetitive matrix protein 2 OS=Homo sapiens GN=SRRM2 PE=1 SV=2	718.362	2	0	55.14	QSHSGSISPYPK	Dimethyl:2H(4)13C(2) (K); Dimethyl:2H(4)13C(2) (N-term); Phospho (ST)	4.000000060003.0	SHSGSISPYPKVK	19.1	S994	Yes
Q9UQ35	Serine/arginine repetitive matrix protein 2 OS=Homo sapiens GN=SRRM2 PE=1 SV=2	718.362	2	0	50.58	QSHSGSISPYPK	Dimethyl:2H(4)13C(2) (K); Dimethyl:2H(4)13C(2) (N-term); Phospho (ST)	4.000000060003.0	SHSGSISPYPKVK	7.85	S994	Yes
Q9UQ35	Serine/arginine repetitive matrix protein 2 OS=Homo sapiens GN=SRRM2 PE=1 SV=2	718.363	2	0	66.03	QSHSGSISPYPK	Dimethyl:2H(4)13C(2) (K); Dimethyl:2H(4)13C(2) (N-term); Phospho (ST)	4.000000060003.0	SHSGSISPYPKVK	13.61	S994	Yes
Q9UQ35	Serine/arginine repetitive matrix protein 2 OS=Homo sapiens GN=SRRM2 PE=1 SV=2	479.244	3	0	61.98	QSHSGSISPYPK	Dimethyl:2H(4)13C(2) (K); Dimethyl:2H(4)13C(2) (N-term); Phospho (ST)	4.000000060003.0	SHSGSISPYPKVK	24.65	S994	Yes
Q9UQ35	Serine/arginine repetitive matrix protein 2 OS=Homo sapiens GN=SRRM2 PE=1 SV=2	718.363	2	0	54.56	QSHSGSISPYPK	Dimethyl:2H(4)13C(2) (K); Dimethyl:2H(4)13C(2) (N-term); Phospho (ST)	4.000000060003.0	SHSGSISPYPKVK	10.63	S994	Yes
Q9UQ35	Serine/arginine repetitive matrix protein 2 OS=Homo sapiens GN=SRRM2 PE=1 SV=2	718.364	2	0	40.54	QSHSGSISPYPK	Dimethyl:2H(4)13C(2) (K); Dimethyl:2H(4)13C(2) (N-term); Phospho (ST)	4.000000060003.0	SHSGSISPYPKVK	1.4	S994	Yes
Q9UQ35	Serine/arginine repetitive matrix protein 2 OS=Homo sapiens GN=SRRM2 PE=1 SV=2	479.245	3	0	52.84	QSHSGSISPYPK	Dimethyl:2H(4)13C(2) (K); Dimethyl:2H(4)13C(2) (N-term); Phospho (ST)	4.000000060003.0	SHSGSISPYPKVK	18.51	S994	Yes
Q9UQ35	Serine/arginine repetitive matrix protein 2 OS=Homo sapiens GN=SRRM2 PE=1 SV=2	479.245	3	0	79.96	QSHSGSISPYPK	Dimethyl:2H(4)13C(2) (K); Dimethyl:2H(4)13C(2) (N-term); Phospho (ST)	4.000000060003.0	SHSGSISPYPKVK	25.19	S994	Yes
Q9UQ35	Serine/arginine repetitive matrix protein 2 OS=Homo sapiens GN=SRRM2 PE=1 SV=2	718.365	2	0	48.77	QSHSGSISPYPK	Dimethyl:2H(4)13C(2) (K); Dimethyl:2H(4)13C(2) (N-term); Phospho (ST)	4.000000060003.0	SHSGSISPYPKVK	6.38	S994	Yes
Q9UQ35	Serine/arginine repetitive matrix protein 2 OS=Homo sapiens GN=SRRM2 PE=1 SV=2	728.363	2	0	39.74	TPAAAAAMNLASPR	Dimethyl:2H(4)13C(2) (N-term); Phospho (ST)	4.00000000000600.0	AAMNLASPRTAVA	30.4	S2272	Yes
Q9UQ35	Serine/arginine repetitive matrix protein 2 OS=Homo sapiens GN=SRRM2 PE=1 SV=2	728.363	2	0	39.55	TPAAAAAMNLASPR	Dimethyl:2H(4)13C(2) (N-term); Phospho (ST)	4.00000000000600.0	AAMNLASPRTAVA	31.46	S2272	Yes
Q9UQ35	Serine/arginine repetitive matrix protein 2 OS=Homo sapiens GN=SRRM2 PE=1 SV=2	728.364	2	0	52.63	TPAAAAAMNLASPR	Dimethyl:2H(4)13C(2) (N-term); Phospho (ST)	4.00000000000600.0	AAMNLASPRTAVA	39.62	S2272	Yes
Q9UQ35	Serine/arginine repetitive matrix protein 2 OS=Homo sapiens GN=SRRM2 PE=1 SV=2	489.247	3	0	41.3	SAHATAPVNIAGSR	Dimethyl:2H(4)13C(2) (N-term); Phospho (ST)	4.00006000000000.0	PRSAHATAPVNIA	2.38	T2347	Yes
Q9UQ35	Serine/arginine repetitive matrix protein 2 OS=Homo sapiens GN=SRRM2 PE=1 SV=2	489.25	3	0	53.07	SAHATAPVNIAGSR	Dimethyl:2H(4)13C(2) (N-term); Phospho (ST)	4.00006000000000.0	PRSAHATAPVNIA	0	T2347	Yes
Q9UQ35	Serine/arginine repetitive matrix protein 2 OS=Homo sapiens GN=SRRM2 PE=1 SV=2	750.378	2	0	57.55	MAPALSGANLTSPR	Dimethyl:2H(4)13C(2) (N-term); Phospho (ST)	4.00000000006000.0	LSGANLTSPRVPL	9.63	T2381	Yes
Q9UQ35	Serine/arginine repetitive matrix protein 2 OS=Homo sapiens GN=SRRM2 PE=1 SV=2	750.38	2	0	55.62	MAPALSGANLTSPR	Dimethyl:2H(4)13C(2) (N-term); Phospho (ST)	4.00000000006000.0	LSGANLTSPRVPL	9.8	T2381	Yes
Q9UQ35	Serine/arginine repetitive matrix protein 2 OS=Homo sapiens GN=SRRM2 PE=1 SV=2	565.603	3	0	45.37	MALPPQEDATASPPR	Dimethyl:2H(4)13C(2) (N-term); Phospho (ST)	4.000000000006000.0	QEDATASPPRQKD	11.43	S1179	Yes
Q9UQ35	Serine/arginine repetitive matrix protein 2 OS=Homo sapiens GN=SRRM2 PE=1 SV=2	565.604	3	0	48.09	MALPPQEDATASPPR	Dimethyl:2H(4)13C(2) (N-term); Phospho (ST)	4.000000000006000.0	QEDATASPPRQKD	12.54	S1179	Yes
Q9UQ35	Serine/arginine repetitive matrix protein 2 OS=Homo sapiens GN=SRRM2 PE=1 SV=2	565.604	3	0	41.23	MALPPQEDATASPPR	Dimethyl:2H(4)13C(2) (N-term); Phospho (ST)	4.000000000006000.0	QEDATASPPRQKD	7.69	S1179	Yes
Q9UQ35	Serine/arginine repetitive matrix protein 2 OS=Homo sapiens GN=SRRM2 PE=1 SV=2	565.604	3	0	67.39	MALPPQEDATASPPR	Dimethyl:2H(4)13C(2) (N-term); Phospho (ST)	4.000000000006000.0	QEDATASPPRQKD	18.52	S1179	Yes
Q9UQ35	Serine/arginine repetitive matrix protein 2 OS=Homo sapiens GN=SRRM2 PE=1 SV=2	565.604	3	0	61.53	MALPPQEDATASPPR	Dimethyl:2H(4)13C(2) (N-term); Phospho (ST)	4.000000000006000.0	QEDATASPPRQKD	20.94	S1179	Yes
Q9UQ35	Serine/arginine repetitive matrix protein 2 OS=Homo sapiens GN=SRRM2 PE=1 SV=2	565.604	3	0	62.72	MALPPQEDATASPPR	Dimethyl:2H(4)13C(2) (N-term); Phospho (ST)	4.000000000006000.0	QEDATASPPRQKD	20.83	S1179	Yes
Q9UQ35	Serine/arginine repetitive matrix protein 2 OS=Homo sapiens GN=SRRM2 PE=1 SV=2	847.904	2	0	69.3	MALPPQEDATASPPR	Dimethyl:2H(4)13C(2) (N-term); Phospho (ST)	4.000000000006000.0	QEDATASPPRQKD	22.57	S1179	Yes
Q9UQ35	Serine/arginine repetitive matrix protein 2 OS=Homo sapiens GN=SRRM2 PE=1 SV=2	565.605	3	0	57.37	MALPPQEDATASPPR	Dimethyl:2H(4)13C(2) (N-term); Phospho (ST)	4.000000000006000.0	QEDATASPPRQKD	0.53	S1179	Yes
Q9UQ35	Serine/arginine repetitive matrix protein 2 OS=Homo sapiens GN=SRRM2 PE=1 SV=2	847.904	2	0	57.32	MALPPQEDATASPPR	Dimethyl:2H(4)13C(2) (N-term); Phospho (ST)	4.000000000006000.0	QEDATASPPRQKD	11.69	S1179	Yes
Q9UQ35	Serine/arginine repetitive matrix protein 2 OS=Homo sapiens GN=SRRM2 PE=1 SV=2	565.605	3	0	48.1	MALPPQEDATASPPR	Dimethyl:2H(4)13C(2) (N-term); Phospho (ST)	4.000000000006000.0	QEDATASPPRQKD	8.17	S1179	Yes
Q9UQ35	Serine/arginine repetitive matrix protein 2 OS=Homo sapiens GN=SRRM2 PE=1 SV=2	565.605	3	0	59.91	MALPPQEDATASPPR	Dimethyl:2H(4)13C(2) (N-term); Phospho (ST)	4.000000000006000.0	QEDATASPPRQKD	18.08	S1179	Yes
Q9UQ35	Serine/arginine repetitive matrix protein 2 OS=Homo sapiens GN=SRRM2 PE=1 SV=2	847.904	2	0	45.03	MALPPQEDATASPPR	Dimethyl:2H(4)13C(2) (N-term); Phospho (ST)	4.000000000006000.0	QEDATASPPRQKD	1.47	S1179	Yes
Q9UQ35	Serine/arginine repetitive matrix protein 2 OS=Homo sapiens GN=SRRM2 PE=1 SV=2	565.606	3	0	54.76	MALPPQEDATASPPR	Dimethyl:2H(4)13C(2) (N-term); Phospho (ST)	4.000000000006000.0	QEDATASPPRQKD	13.37	S1179	Yes
Q9UQ35	Serine/arginine repetitive matrix protein 2 OS=Homo sapiens GN=SRRM2 PE=1 SV=2	565.606	3	0	61.71	MALPPQEDATASPPR	Dimethyl:2H(4)13C(2) (N-term); Phospho (ST)	4.000000000006000.0	QEDATASPPRQKD	7.67	S1179	Yes
Q9UQ35	Serine/arginine repetitive matrix protein 2 OS=Homo sapiens GN=SRRM2 PE=1 SV=2	565.606	3	0	65.83	MALPPQEDATASPPR	Dimethyl:2H(4)13C(2) (N-term); Phospho (ST)	4.000000000006000.0	QEDATASPPRQKD	7.09	S1179	Yes
Q9UQ35	Serine/arginine repetitive matrix protein 2 OS=Homo sapiens GN=SRRM2 PE=1 SV=2	565.607	3	0	51.57	MALPPQEDATASPPR	Dimethyl:2H(4)13C(2) (N-term); Phospho (ST)	4.000000000006000.0	QEDATASPPRQKD	8.67	S1179	Yes
Q9UQ35	Serine/arginine repetitive matrix protein 2 OS=Homo sapiens GN=SRRM2 PE=1 SV=2	565.61	3	0	49.86	MALPPQEDATASPPR	Dimethyl:2H(4)13C(2) (N-term); Phospho (ST)	4.000000000006000.0	QEDATASPPRQKD	12.75	S1179	Yes
Q9UQ35	Serine/arginine repetitive matrix protein 2 OS=Homo sapiens GN=SRRM2 PE=1 SV=2	570.934	3	0	52.27	MALPPQEDATASPPR	Dimethyl:2H(4)13C(2) (N-term); Oxidation (M); Phospho (ST)	4.500000000006000.0	QEDATASPPRQKD	15.73	S1179	Yes
Q9UQ35	Serine/arginine repetitive matrix protein 2 OS=Homo sapiens GN=SRRM2 PE=1 SV=2	570.936	3	0	59.89	MALPPQEDATASPPR	Dimethyl:2H(4)13C(2) (N-term); Oxidation (M); Phospho (ST)	4.500000000006000.0	QEDATASPPRQKD	13.93	S1179	Yes
Q9UQ35	Serine/arginine repetitive matrix protein 2 OS=Homo sapiens GN=SRRM2 PE=1 SV=2	855.902	2	0	45.58	MALPPQEDATASPPR	Dimethyl:2H(4)13C(2) (N-term); Oxidation (M); Phospho (ST)	4.500000000006000.0	QEDATASPPRQKD	0	S1179	Yes
Q9UQ35	Serine/arginine repetitive matrix protein 2 OS=Homo sapiens GN=SRRM2 PE=1 SV=2	588.946	3	0	45.1	SSGHSSSELSPDAVEK	Dimethyl:2H(4)13C(2) (K); Dimethyl:2H(4)13C(2) (N-term); Phospho (ST)	4.0000006000000003.0	SSGHSSSELSPDA	0	S1384	Yes
Q9UQ35	Serine/arginine repetitive matrix protein 2 OS=Homo sapiens GN=SRRM2 PE=1 SV=2	588.946	3	0	84.17	SSGHSSSELSPDAVEK	Dimethyl:2H(4)13C(2) (K); Dimethyl:2H(4)13C(2) (N-term); Phospho (ST)	4.0000000006000003.0	HSSSELSPDAVEK	37.55	S1387	Yes
Q9UQ35	Serine/arginine repetitive matrix protein 2 OS=Homo sapiens GN=SRRM2 PE=1 SV=2	588.946	3	0	86.16	SSGHSSSELSPDAVEK	Dimethyl:2H(4)13C(2) (K); Dimethyl:2H(4)13C(2) (N-term); Phospho (ST)	4.0000000006000003.0	HSSSELSPDAVEK	40.15	S1387	Yes
Q9UQ35	Serine/arginine repetitive matrix protein 2 OS=Homo sapiens GN=SRRM2 PE=1 SV=2	588.947	3	0	76.91	SSGHSSSELSPDAVEK	Dimethyl:2H(4)13C(2) (K); Dimethyl:2H(4)13C(2) (N-term); Phospho (ST)	4.0000000006000003.0	HSSSELSPDAVEK	27.21	S1387	Yes
Q9UQ35	Serine/arginine repetitive matrix protein 2 OS=Homo sapiens GN=SRRM2 PE=1 SV=2	588.947	3	0	112.52	SSGHSSSELSPDAVEK	Dimethyl:2H(4)13C(2) (K); Dimethyl:2H(4)13C(2) (N-term); Phospho (ST)	4.0000000006000003.0	HSSSELSPDAVEK	46.32	S1387	Yes
Q9UQ35	Serine/arginine repetitive matrix protein 2 OS=Homo sapiens GN=SRRM2 PE=1 SV=2	588.947	3	0	102.59	SSGHSSSELSPDAVEK	Dimethyl:2H(4)13C(2) (K); Dimethyl:2H(4)13C(2) (N-term); Phospho (ST)	4.0000000006000003.0	HSSSELSPDAVEK	38.01	S1387	Yes
Q9UQ35	Serine/arginine repetitive matrix protein 2 OS=Homo sapiens GN=SRRM2 PE=1 SV=2	588.947	3	0	91.47	SSGHSSSELSPDAVEK	Dimethyl:2H(4)13C(2) (K); Dimethyl:2H(4)13C(2) (N-term); Phospho (ST)	4.0000000006000003.0	HSSSELSPDAVEK	43.43	S1387	Yes
Q9UQ35	Serine/arginine repetitive matrix protein 2 OS=Homo sapiens GN=SRRM2 PE=1 SV=2	588.947	3	0	47.26	SSGHSSSELSPDAVEK	Dimethyl:2H(4)13C(2) (K); Dimethyl:2H(4)13C(2) (N-term); Phospho (ST)	4.0000060000000003.0	RSSGHSSSELSPD	1.16	S1383	Yes
Q9UQ35	Serine/arginine repetitive matrix protein 2 OS=Homo sapiens GN=SRRM2 PE=1 SV=2	588.947	3	0	88.81	SSGHSSSELSPDAVEK	Dimethyl:2H(4)13C(2) (K); Dimethyl:2H(4)13C(2) (N-term); Phospho (ST)	4.0000000006000003.0	HSSSELSPDAVEK	29.15	S1387	Yes
Q9UQ35	Serine/arginine repetitive matrix protein 2 OS=Homo sapiens GN=SRRM2 PE=1 SV=2	588.948	3	0	64.72	SSGHSSSELSPDAVEK	Dimethyl:2H(4)13C(2) (K); Dimethyl:2H(4)13C(2) (N-term); Phospho (ST)	4.0000060000000003.0	RSSGHSSSELSPD	0	S1383	Yes
Q9UQ35	Serine/arginine repetitive matrix protein 2 OS=Homo sapiens GN=SRRM2 PE=1 SV=2	588.948	3	0	56.52	SSGHSSSELSPDAVEK	Dimethyl:2H(4)13C(2) (K); Dimethyl:2H(4)13C(2) (N-term); Phospho (ST)	4.0000060000000003.0	RSSGHSSSELSPD	5.72	S1383	Yes
Q9UQ35	Serine/arginine repetitive matrix protein 2 OS=Homo sapiens GN=SRRM2 PE=1 SV=2	588.948	3	0	54.91	SSGHSSSELSPDAVEK	Dimethyl:2H(4)13C(2) (K); Dimethyl:2H(4)13C(2) (N-term); Phospho (ST)	4.0600000000000003.0	EQSTRSSGHSSSE	4.23	S1379	Yes
Q9UQ35	Serine/arginine repetitive matrix protein 2 OS=Homo sapiens GN=SRRM2 PE=1 SV=2	596.62	3	1	62.4	NHSGSRTPPVALNSSR	Dimethyl (N-term); Phospho (ST)	2.0000600000000000.0	TRNHSGSRTPPVA	0	S2102	Yes
Q9UQ35	Serine/arginine repetitive matrix protein 2 OS=Homo sapiens GN=SRRM2 PE=1 SV=2	620.956	3	1	48.14	THTTALAGRSPSPASGR	Dimethyl:2H(4)13C(2) (N-term); 2 Phospho (ST)	4.00060000000600000.0	AAKTHTTALAGRS;LAGRSPSPASGRR;	9.97	T289;S297;	Yes
Q9UQ35	Serine/arginine repetitive matrix protein 2 OS=Homo sapiens GN=SRRM2 PE=1 SV=2	625.286	3	1	48.06	NHSGSRTPPVALNSSR	Dimethyl:2H(4)13C(2) (N-term); 2 Phospho (ST)	4.0000606000000000.0	TRNHSGSRTPPVA;NHSGSRTPPVALN;	0	S2102;T2104;	Yes
Q9UQ35	Serine/arginine repetitive matrix protein 2 OS=Homo sapiens GN=SRRM2 PE=1 SV=2	625.287	3	1	58.34	NHSGSRTPPVALNSSR	Dimethyl:2H(4)13C(2) (N-term); 2 Phospho (ST)	4.0000606000000000.0	TRNHSGSRTPPVA;NHSGSRTPPVALN;	0	S2102;T2104;	Yes
Q9UQ35	Serine/arginine repetitive matrix protein 2 OS=Homo sapiens GN=SRRM2 PE=1 SV=2	625.287	3	1	48.34	NHSGSRTPPVALNSSR	Dimethyl:2H(4)13C(2) (N-term); 2 Phospho (ST)	4.0000606000000000.0	TRNHSGSRTPPVA;NHSGSRTPPVALN;	0	S2102;T2104;	Yes
Q9UQ35	Serine/arginine repetitive matrix protein 2 OS=Homo sapiens GN=SRRM2 PE=1 SV=2	625.287	3	1	43.79	NHSGSRTPPVALNSSR	Dimethyl:2H(4)13C(2) (N-term); 2 Phospho (ST)	4.0000606000000000.0	TRNHSGSRTPPVA;NHSGSRTPPVALN;	1.48	S2102;T2104;	Yes
Q9UQ35	Serine/arginine repetitive matrix protein 2 OS=Homo sapiens GN=SRRM2 PE=1 SV=2	625.287	3	1	77.55	NHSGSRTPPVALNSSR	Dimethyl:2H(4)13C(2) (N-term); 2 Phospho (ST)	4.0000606000000000.0	TRNHSGSRTPPVA;NHSGSRTPPVALN;	0	S2102;T2104;	Yes
Q9UQ35	Serine/arginine repetitive matrix protein 2 OS=Homo sapiens GN=SRRM2 PE=1 SV=2	625.288	3	1	63.13	NHSGSRTPPVALNSSR	Dimethyl:2H(4)13C(2) (N-term); 2 Phospho (ST)	4.0000606000000000.0	TRNHSGSRTPPVA;NHSGSRTPPVALN;	9.17	S2102;T2104;	Yes
Q9UQ35	Serine/arginine repetitive matrix protein 2 OS=Homo sapiens GN=SRRM2 PE=1 SV=2	651.941	3	1	40.18	NHSGSRTPPVALNSSR	Dimethyl:2H(4)13C(2) (N-term); 3 Phospho (ST)	4.0060606000000000.0	PATRNHSGSRTPP;TRNHSGSRTPPVA;NHSGSRTPPVALN;	33.77	S2100;S2102;T2104;	Yes
Q9UQ35	Serine/arginine repetitive matrix protein 2 OS=Homo sapiens GN=SRRM2 PE=1 SV=2	651.942	3	1	42.79	NHSGSRTPPVALNSSR	Dimethyl:2H(4)13C(2) (N-term); 3 Phospho (ST)	4.0060606000000000.0	PATRNHSGSRTPP;TRNHSGSRTPPVA;NHSGSRTPPVALN;	40.56	S2100;S2102;T2104;	Yes
Q9UQ35	Serine/arginine repetitive matrix protein 2 OS=Homo sapiens GN=SRRM2 PE=1 SV=2	662.338	3	1	43	MALPPQEDATASPPRQK	Dimethyl:2H(4)13C(2) (K); Dimethyl:2H(4)13C(2) (N-term); Phospho (ST)	4.00000000000600003.0	QEDATASPPRQKD	15.56	S1179	Yes
Q9UQ35	Serine/arginine repetitive matrix protein 2 OS=Homo sapiens GN=SRRM2 PE=1 SV=2	663.663	3	0	42.12	LPQSSSSESSPPSPQPTK	Dimethyl:2H(4)13C(2) (K); Dimethyl:2H(4)13C(2) (N-term); Phospho (ST)	4.000000000000600003.0	SESSPPSPQPTKV	1.32	S424	Yes
Q9UQ35	Serine/arginine repetitive matrix protein 2 OS=Homo sapiens GN=SRRM2 PE=1 SV=2	663.663	3	0	42.7	LPQSSSSESSPPSPQPTK	Dimethyl:2H(4)13C(2) (K); Dimethyl:2H(4)13C(2) (N-term); Phospho (ST)	4.000000000000600003.0	SESSPPSPQPTKV	11.8	S424	Yes
Q9UQ35	Serine/arginine repetitive matrix protein 2 OS=Homo sapiens GN=SRRM2 PE=1 SV=2	663.664	3	0	41.24	LPQSSSSESSPPSPQPTK	Dimethyl:2H(4)13C(2) (K); Dimethyl:2H(4)13C(2) (N-term); Phospho (ST)	4.000000000000600003.0	SESSPPSPQPTKV	6.03	S424	Yes
Q9UQ35	Serine/arginine repetitive matrix protein 2 OS=Homo sapiens GN=SRRM2 PE=1 SV=2	663.664	3	0	64.97	LPQSSSSESSPPSPQPTK	Dimethyl:2H(4)13C(2) (K); Dimethyl:2H(4)13C(2) (N-term); Phospho (ST)	4.000000000000600003.0	SESSPPSPQPTKV	17.32	S424	Yes
Q9UQ35	Serine/arginine repetitive matrix protein 2 OS=Homo sapiens GN=SRRM2 PE=1 SV=2	663.664	3	0	47.21	LPQSSSSESSPPSPQPTK	Dimethyl:2H(4)13C(2) (K); Dimethyl:2H(4)13C(2) (N-term); Phospho (ST)	4.000000000000600003.0	SESSPPSPQPTKV	2.15	S424	Yes
Q9UQ35	Serine/arginine repetitive matrix protein 2 OS=Homo sapiens GN=SRRM2 PE=1 SV=2	663.665	3	0	66.58	LPQSSSSESSPPSPQPTK	Dimethyl:2H(4)13C(2) (K); Dimethyl:2H(4)13C(2) (N-term); Phospho (ST)	4.000000000000600003.0	SESSPPSPQPTKV	14.95	S424	Yes
Q9UQ35	Serine/arginine repetitive matrix protein 2 OS=Homo sapiens GN=SRRM2 PE=1 SV=2	663.666	3	0	50.44	LPQSSSSESSPPSPQPTK	Dimethyl:2H(4)13C(2) (K); Dimethyl:2H(4)13C(2) (N-term); Phospho (ST)	4.000000000000600003.0	SESSPPSPQPTKV	9.28	S424	Yes
Q9UQ35	Serine/arginine repetitive matrix protein 2 OS=Homo sapiens GN=SRRM2 PE=1 SV=2	663.666	3	0	56.56	LPQSSSSESSPPSPQPTK	Dimethyl:2H(4)13C(2) (K); Dimethyl:2H(4)13C(2) (N-term); Phospho (ST)	4.000000000000600003.0	SESSPPSPQPTKV	2.6	S424	Yes
Q9UQ35	Serine/arginine repetitive matrix protein 2 OS=Homo sapiens GN=SRRM2 PE=1 SV=2	673.988	3	0	45.22	SSTPPGESYFGVSSLQLK	Dimethyl (K); Dimethyl (N-term); Phospho (ST)	2.006000000000000001.0	AGVKSSTPPGESY	0	T1043	Yes
Q9UQ35	Serine/arginine repetitive matrix protein 2 OS=Homo sapiens GN=SRRM2 PE=1 SV=2	673.988	3	0	52.24	SSTPPGESYFGVSSLQLK	Dimethyl (K); Dimethyl (N-term); Phospho (ST)	2.060000000000000001.0	CAGVKSSTPPGES	0	S1042	Yes
Q9UQ35	Serine/arginine repetitive matrix protein 2 OS=Homo sapiens GN=SRRM2 PE=1 SV=2	673.988	3	0	57.52	SSTPPGESYFGVSSLQLK	Dimethyl (K); Dimethyl (N-term); Phospho (ST)	2.060000000000000001.0	CAGVKSSTPPGES	0	S1042	Yes
Q9UQ35	Serine/arginine repetitive matrix protein 2 OS=Homo sapiens GN=SRRM2 PE=1 SV=2	673.989	3	0	46.84	SSTPPGESYFGVSSLQLK	Dimethyl (K); Dimethyl (N-term); Phospho (ST)	2.006000000000000001.0	AGVKSSTPPGESY	0	T1043	Yes
Q9UQ35	Serine/arginine repetitive matrix protein 2 OS=Homo sapiens GN=SRRM2 PE=1 SV=2	673.989	3	0	40.03	SSTPPGESYFGVSSLQLK	Dimethyl (K); Dimethyl (N-term); Phospho (ST)	2.006000000000000001.0	AGVKSSTPPGESY	0	T1043	Yes
Q9UQ35	Serine/arginine repetitive matrix protein 2 OS=Homo sapiens GN=SRRM2 PE=1 SV=2	1010.49	2	0	77.3	SSTPPGESYFGVSSLQLK	Dimethyl (K); Dimethyl (N-term); Phospho (ST)	2.006000000000000001.0	AGVKSSTPPGESY	0	T1043	Yes
Q9UQ35	Serine/arginine repetitive matrix protein 2 OS=Homo sapiens GN=SRRM2 PE=1 SV=2	677.295	3	0	51.54	GPSPEGSSSTESSPEHPPK	Dimethyl (K); Dimethyl (N-term); Phospho (ST)	2.0000000600000000001.0	PSPEGSSSTESSP	1.37	S1653	Yes
Q9UQ35	Serine/arginine repetitive matrix protein 2 OS=Homo sapiens GN=SRRM2 PE=1 SV=2	677.331	3	0	63.16	AGMSSNQSISSPVLDAVPR	Dimethyl:2H(4)13C(2) (N-term); Phospho (ST)	4.0000000000600000000.0	SNQSISSPVLDAV	4.95	S1404	Yes
Q9UQ35	Serine/arginine repetitive matrix protein 2 OS=Homo sapiens GN=SRRM2 PE=1 SV=2	677.331	3	0	83.01	AGMSSNQSISSPVLDAVPR	Dimethyl:2H(4)13C(2) (N-term); Phospho (ST)	4.0000000000600000000.0	SNQSISSPVLDAV	9.04	S1404	Yes
Q9UQ35	Serine/arginine repetitive matrix protein 2 OS=Homo sapiens GN=SRRM2 PE=1 SV=2	677.333	3	0	73.4	AGMSSNQSISSPVLDAVPR	Dimethyl:2H(4)13C(2) (N-term); Phospho (ST)	4.0000000000600000000.0	SNQSISSPVLDAV	10.44	S1404	Yes
Q9UQ35	Serine/arginine repetitive matrix protein 2 OS=Homo sapiens GN=SRRM2 PE=1 SV=2	677.333	3	0	40.4	AGMSSNQSISSPVLDAVPR	Dimethyl:2H(4)13C(2) (N-term); Phospho (ST)	4.0000000000600000000.0	SNQSISSPVLDAV	8.82	S1404	Yes
Q9UQ35	Serine/arginine repetitive matrix protein 2 OS=Homo sapiens GN=SRRM2 PE=1 SV=2	677.333	3	0	65.49	AGMSSNQSISSPVLDAVPR	Dimethyl:2H(4)13C(2) (N-term); Phospho (ST)	4.0000000000600000000.0	SNQSISSPVLDAV	7.95	S1404	Yes
Q9UQ35	Serine/arginine repetitive matrix protein 2 OS=Homo sapiens GN=SRRM2 PE=1 SV=2	677.335	3	0	40.4	AGMSSNQSISSPVLDAVPR	Dimethyl:2H(4)13C(2) (N-term); Phospho (ST)	4.0000000000600000000.0	SNQSISSPVLDAV	1.22	S1404	Yes
Q9UQ35	Serine/arginine repetitive matrix protein 2 OS=Homo sapiens GN=SRRM2 PE=1 SV=2	678.012	3	0	59.33	SSTPPGESYFGVSSLQLK	Dimethyl:2H(4)13C(2) (K); Dimethyl:2H(4)13C(2) (N-term); Phospho (ST)	4.060000000000000003.0	CAGVKSSTPPGES	0	S1042	Yes
Q9UQ35	Serine/arginine repetitive matrix protein 2 OS=Homo sapiens GN=SRRM2 PE=1 SV=2	678.014	3	0	47.1	SSTPPGESYFGVSSLQLK	Dimethyl:2H(4)13C(2) (K); Dimethyl:2H(4)13C(2) (N-term); Phospho (ST)	4.060000000000000003.0	CAGVKSSTPPGES	0	S1042	Yes
Q9UQ35	Serine/arginine repetitive matrix protein 2 OS=Homo sapiens GN=SRRM2 PE=1 SV=2	678.014	3	0	60.31	SSTPPGESYFGVSSLQLK	Dimethyl:2H(4)13C(2) (K); Dimethyl:2H(4)13C(2) (N-term); Phospho (ST)	4.060000000000000003.0	CAGVKSSTPPGES	0	S1042	Yes
Q9UQ35	Serine/arginine repetitive matrix protein 2 OS=Homo sapiens GN=SRRM2 PE=1 SV=2	678.014	3	0	77.74	SSTPPGESYFGVSSLQLK	Dimethyl:2H(4)13C(2) (K); Dimethyl:2H(4)13C(2) (N-term); Phospho (ST)	4.060000000000000003.0	CAGVKSSTPPGES	0	S1042	Yes
Q9UQ35	Serine/arginine repetitive matrix protein 2 OS=Homo sapiens GN=SRRM2 PE=1 SV=2	678.014	3	0	41.36	SSTPPGESYFGVSSLQLK	Dimethyl:2H(4)13C(2) (K); Dimethyl:2H(4)13C(2) (N-term); Phospho (ST)	4.060000000000000003.0	CAGVKSSTPPGES	0	S1042	Yes
Q9UQ35	Serine/arginine repetitive matrix protein 2 OS=Homo sapiens GN=SRRM2 PE=1 SV=2	678.014	3	0	54.89	SSTPPGESYFGVSSLQLK	Dimethyl:2H(4)13C(2) (K); Dimethyl:2H(4)13C(2) (N-term); Phospho (ST)	4.060000000000000003.0	CAGVKSSTPPGES	0	S1042	Yes
Q9UQ35	Serine/arginine repetitive matrix protein 2 OS=Homo sapiens GN=SRRM2 PE=1 SV=2	678.014	3	0	78.47	SSTPPGESYFGVSSLQLK	Dimethyl:2H(4)13C(2) (K); Dimethyl:2H(4)13C(2) (N-term); Phospho (ST)	4.060000000000000003.0	CAGVKSSTPPGES	0	S1042	Yes
Q9UQ35	Serine/arginine repetitive matrix protein 2 OS=Homo sapiens GN=SRRM2 PE=1 SV=2	678.014	3	0	55.84	SSTPPGESYFGVSSLQLK	Dimethyl:2H(4)13C(2) (K); Dimethyl:2H(4)13C(2) (N-term); Phospho (ST)	4.060000000000000003.0	CAGVKSSTPPGES	0	S1042	Yes
Q9UQ35	Serine/arginine repetitive matrix protein 2 OS=Homo sapiens GN=SRRM2 PE=1 SV=2	1016.52	2	0	99.54	SSTPPGESYFGVSSLQLK	Dimethyl:2H(4)13C(2) (K); Dimethyl:2H(4)13C(2) (N-term); Phospho (ST)	4.006000000000000003.0	AGVKSSTPPGESY	0	T1043	Yes
Q9UQ35	Serine/arginine repetitive matrix protein 2 OS=Homo sapiens GN=SRRM2 PE=1 SV=2	678.015	3	0	44.93	SSTPPGESYFGVSSLQLK	Dimethyl:2H(4)13C(2) (K); Dimethyl:2H(4)13C(2) (N-term); Phospho (ST)	4.060000000000000003.0	CAGVKSSTPPGES	0	S1042	Yes
Q9UQ35	Serine/arginine repetitive matrix protein 2 OS=Homo sapiens GN=SRRM2 PE=1 SV=2	678.015	3	0	63.66	SSTPPGESYFGVSSLQLK	Dimethyl:2H(4)13C(2) (K); Dimethyl:2H(4)13C(2) (N-term); Phospho (ST)	4.060000000000000003.0	CAGVKSSTPPGES	0	S1042	Yes
Q9UQ35	Serine/arginine repetitive matrix protein 2 OS=Homo sapiens GN=SRRM2 PE=1 SV=2	1016.52	2	0	129.7	SSTPPGESYFGVSSLQLK	Dimethyl:2H(4)13C(2) (K); Dimethyl:2H(4)13C(2) (N-term); Phospho (ST)	4.006000000000000003.0	AGVKSSTPPGESY	13.14	T1043	Yes
Q9UQ35	Serine/arginine repetitive matrix protein 2 OS=Homo sapiens GN=SRRM2 PE=1 SV=2	1016.52	2	0	44.59	SSTPPGESYFGVSSLQLK	Dimethyl:2H(4)13C(2) (K); Dimethyl:2H(4)13C(2) (N-term); Phospho (ST)	4.006000000000000003.0	AGVKSSTPPGESY	2.76	T1043	Yes
Q9UQ35	Serine/arginine repetitive matrix protein 2 OS=Homo sapiens GN=SRRM2 PE=1 SV=2	1016.52	2	0	56.72	SSTPPGESYFGVSSLQLK	Dimethyl:2H(4)13C(2) (K); Dimethyl:2H(4)13C(2) (N-term); Phospho (ST)	4.006000000000000003.0	AGVKSSTPPGESY	0	T1043	Yes
Q9UQ35	Serine/arginine repetitive matrix protein 2 OS=Homo sapiens GN=SRRM2 PE=1 SV=2	1016.52	2	0	78.56	SSTPPGESYFGVSSLQLK	Dimethyl:2H(4)13C(2) (K); Dimethyl:2H(4)13C(2) (N-term); Phospho (ST)	4.006000000000000003.0	AGVKSSTPPGESY	3.92	T1043	Yes
Q9UQ35	Serine/arginine repetitive matrix protein 2 OS=Homo sapiens GN=SRRM2 PE=1 SV=2	1016.52	2	0	118.65	SSTPPGESYFGVSSLQLK	Dimethyl:2H(4)13C(2) (K); Dimethyl:2H(4)13C(2) (N-term); Phospho (ST)	4.006000000000000003.0	AGVKSSTPPGESY	3.74	T1043	Yes
Q9UQ35	Serine/arginine repetitive matrix protein 2 OS=Homo sapiens GN=SRRM2 PE=1 SV=2	681.316	3	0	48.06	GPSPEGSSSTESSPEHPPK	Dimethyl:2H(4)13C(2) (K); Dimethyl:2H(4)13C(2) (N-term); Phospho (ST)	4.0000000000006000003.0	SSSTESSPEHPPK	5.83	S1658	Yes
Q9UQ35	Serine/arginine repetitive matrix protein 2 OS=Homo sapiens GN=SRRM2 PE=1 SV=2	681.316	3	0	51	GPSPEGSSSTESSPEHPPK	Dimethyl:2H(4)13C(2) (K); Dimethyl:2H(4)13C(2) (N-term); Phospho (ST)	4.0000000000006000003.0	SSSTESSPEHPPK	7.77	S1658	Yes
Q9UQ35	Serine/arginine repetitive matrix protein 2 OS=Homo sapiens GN=SRRM2 PE=1 SV=2	681.316	3	0	84.11	GPSPEGSSSTESSPEHPPK	Dimethyl:2H(4)13C(2) (K); Dimethyl:2H(4)13C(2) (N-term); Phospho (ST)	4.0000000006000000003.0	PEGSSSTESSPEH	3.76	T1655	Yes
Q9UQ35	Serine/arginine repetitive matrix protein 2 OS=Homo sapiens GN=SRRM2 PE=1 SV=2	512.008	4	0	45.66	HASSSPESPKPAPAPGSHR	Dimethyl:2H(4)13C(2) (K); Dimethyl:2H(4)13C(2) (N-term); Phospho (ST)	4.0000000603000000000.0	ASSSPESPKPAPA	2.77	S440	Yes
Q9UQ35	Serine/arginine repetitive matrix protein 2 OS=Homo sapiens GN=SRRM2 PE=1 SV=2	682.662	3	0	41.81	AGMSSNQSISSPVLDAVPR	Dimethyl:2H(4)13C(2) (N-term); Oxidation (M); Phospho (ST)	4.0050000000600000000.0	SNQSISSPVLDAV	0	S1404	Yes
Q9UQ35	Serine/arginine repetitive matrix protein 2 OS=Homo sapiens GN=SRRM2 PE=1 SV=2	682.663	3	0	86.75	AGMSSNQSISSPVLDAVPR	Dimethyl:2H(4)13C(2) (N-term); Oxidation (M); Phospho (ST)	4.0050000000600000000.0	SNQSISSPVLDAV	10.01	S1404	Yes
Q9UQ35	Serine/arginine repetitive matrix protein 2 OS=Homo sapiens GN=SRRM2 PE=1 SV=2	682.664	3	0	69.27	AGMSSNQSISSPVLDAVPR	Dimethyl:2H(4)13C(2) (N-term); Oxidation (M); Phospho (ST)	4.0050000000600000000.0	SNQSISSPVLDAV	11.22	S1404	Yes
Q9UQ35	Serine/arginine repetitive matrix protein 2 OS=Homo sapiens GN=SRRM2 PE=1 SV=2	684.006	3	0	50.03	SGSSQELDVKPSASPQER	Dimethyl:2H(4)13C(2) (K); Dimethyl:2H(4)13C(2) (N-term); Phospho (ST)	4.000600000300000000.0	RSRSGSSQELDVK	4.98	S1542	Yes
Q9UQ35	Serine/arginine repetitive matrix protein 2 OS=Homo sapiens GN=SRRM2 PE=1 SV=2	684.007	3	0	42.46	SGSSQELDVKPSASPQER	Dimethyl:2H(4)13C(2) (K); Dimethyl:2H(4)13C(2) (N-term); Phospho (ST)	4.000000000300060000.0	DVKPSASPQERSE	7.32	S1552	Yes
Q9UQ35	Serine/arginine repetitive matrix protein 2 OS=Homo sapiens GN=SRRM2 PE=1 SV=2	684.007	3	0	111.82	SGSSQELDVKPSASPQER	Dimethyl:2H(4)13C(2) (K); Dimethyl:2H(4)13C(2) (N-term); Phospho (ST)	4.000600000300000000.0	RSRSGSSQELDVK	12.88	S1542	Yes
Q9UQ35	Serine/arginine repetitive matrix protein 2 OS=Homo sapiens GN=SRRM2 PE=1 SV=2	684.009	3	0	46.76	SGSSQELDVKPSASPQER	Dimethyl:2H(4)13C(2) (K); Dimethyl:2H(4)13C(2) (N-term); Phospho (ST)	4.000000000306000000.0	ELDVKPSASPQER	0.38	S1550	Yes
Q9UQ35	Serine/arginine repetitive matrix protein 2 OS=Homo sapiens GN=SRRM2 PE=1 SV=2	691.642	3	1	46.74	DGSGTPSRHSLSGSSPGMK	Dimethyl:2H(4)13C(2) (K); Dimethyl:2H(4)13C(2) (N-term); 2 Phospho (ST)	4.0000606000000000003.0	LRDGSGTPSRHSL;DGSGTPSRHSLSG;	16.97	T1453;S1455;	Yes
Q9UQ35	Serine/arginine repetitive matrix protein 2 OS=Homo sapiens GN=SRRM2 PE=1 SV=2	707.971	3	0	38.22	GPSPEGSSSTESSPEHPPK	Dimethyl:2H(4)13C(2) (K); Dimethyl:2H(4)13C(2) (N-term); 2 Phospho (ST)	4.0000000000066000003.0	GSSSTESSPEHPP;SSSTESSPEHPPK;	11.49	S1657;S1658;	Yes
Q9UQ35	Serine/arginine repetitive matrix protein 2 OS=Homo sapiens GN=SRRM2 PE=1 SV=2	707.971	3	0	61.47	GPSPEGSSSTESSPEHPPK	Dimethyl:2H(4)13C(2) (K); Dimethyl:2H(4)13C(2) (N-term); 2 Phospho (ST)	4.0000000000066000003.0	GSSSTESSPEHPP;SSSTESSPEHPPK;	27.21	S1657;S1658;	Yes
Q9UQ35	Serine/arginine repetitive matrix protein 2 OS=Homo sapiens GN=SRRM2 PE=1 SV=2	707.972	3	0	57.61	GPSPEGSSSTESSPEHPPK	Dimethyl:2H(4)13C(2) (K); Dimethyl:2H(4)13C(2) (N-term); 2 Phospho (ST)	4.0000000000066000003.0	GSSSTESSPEHPP;SSSTESSPEHPPK;	8.94	S1657;S1658;	Yes
Q9UQ35	Serine/arginine repetitive matrix protein 2 OS=Homo sapiens GN=SRRM2 PE=1 SV=2	710.995	3	0	44.41	TPMSVLQQAGGSMMDGPGPR	Dimethyl:2H(4)13C(2) (N-term); Phospho (ST)	4.00000000000600000000.0	LQQAGGSMMDGPG	29.56	S2155	Yes
Q9UQ35	Serine/arginine repetitive matrix protein 2 OS=Homo sapiens GN=SRRM2 PE=1 SV=2	710.995	3	0	57.95	TPMSVLQQAGGSMMDGPGPR	Dimethyl:2H(4)13C(2) (N-term); Phospho (ST)	4.00000000000600000000.0	LQQAGGSMMDGPG	40.41	S2155	Yes
Q9UQ35	Serine/arginine repetitive matrix protein 2 OS=Homo sapiens GN=SRRM2 PE=1 SV=2	711.648	3	0	52.77	AAFGISDSYVDGSSFDPQR	Dimethyl:2H(4)13C(2) (N-term); Phospho (Y)	4.0000000070000000000.0	FGISDSYVDGSSF	1.16	Y145	Yes
Q9UQ35	Serine/arginine repetitive matrix protein 2 OS=Homo sapiens GN=SRRM2 PE=1 SV=2	711.649	3	0	61.87	AAFGISDSYVDGSSFDPQR	Dimethyl:2H(4)13C(2) (N-term); Phospho (ST)	4.0000000600000000000.0	AFGISDSYVDGSS	2.48	S144	Yes
Q9UQ35	Serine/arginine repetitive matrix protein 2 OS=Homo sapiens GN=SRRM2 PE=1 SV=2	711.65	3	0	65.06	AAFGISDSYVDGSSFDPQR	Dimethyl:2H(4)13C(2) (N-term); Phospho (ST)	4.0000060000000000000.0	RAAFGISDSYVDG	13.68	S142	Yes
Q9UQ35	Serine/arginine repetitive matrix protein 2 OS=Homo sapiens GN=SRRM2 PE=1 SV=2	711.654	3	0	45.96	AAFGISDSYVDGSSFDPQR	Dimethyl:2H(4)13C(2) (N-term); Phospho (ST)	4.0000060000000000000.0	RAAFGISDSYVDG	9.55	S142	Yes
Q9UQ35	Serine/arginine repetitive matrix protein 2 OS=Homo sapiens GN=SRRM2 PE=1 SV=2	711.654	3	0	57.62	AAFGISDSYVDGSSFDPQR	Dimethyl:2H(4)13C(2) (N-term); Phospho (ST)	4.0000000600000000000.0	AFGISDSYVDGSS	1.85	S144	Yes
Q9UQ35	Serine/arginine repetitive matrix protein 2 OS=Homo sapiens GN=SRRM2 PE=1 SV=2	711.656	3	0	65.97	AAFGISDSYVDGSSFDPQR	Dimethyl:2H(4)13C(2) (N-term); Phospho (ST)	4.0000060000000000000.0	RAAFGISDSYVDG	3.53	S142	Yes
Q9UQ35	Serine/arginine repetitive matrix protein 2 OS=Homo sapiens GN=SRRM2 PE=1 SV=2	733.359	3	1	51.54	QGSITSPQANEQSVTPQRR	Dimethyl:2H(4)13C(2) (N-term); Phospho (ST)	4.0000000000000060000.0	ANEQSVTPQRRSC	17.72	T866	Yes
Q9UQ35	Serine/arginine repetitive matrix protein 2 OS=Homo sapiens GN=SRRM2 PE=1 SV=2	733.361	3	1	55.01	QGSITSPQANEQSVTPQRR	Dimethyl:2H(4)13C(2) (N-term); Phospho (ST)	4.0000000000000060000.0	ANEQSVTPQRRSC	9.48	T866	Yes
Q9UQ35	Serine/arginine repetitive matrix protein 2 OS=Homo sapiens GN=SRRM2 PE=1 SV=2	733.362	3	1	42.77	QGSITSPQANEQSVTPQRR	Dimethyl:2H(4)13C(2) (N-term); Phospho (ST)	4.0000000000000060000.0	ANEQSVTPQRRSC	5.66	T866	Yes
Q9UQ35	Serine/arginine repetitive matrix protein 2 OS=Homo sapiens GN=SRRM2 PE=1 SV=2	733.362	3	1	51	QGSITSPQANEQSVTPQRR	Dimethyl:2H(4)13C(2) (N-term); Phospho (ST)	4.0000000000000060000.0	ANEQSVTPQRRSC	6.23	T866	Yes
Q9UQ35	Serine/arginine repetitive matrix protein 2 OS=Homo sapiens GN=SRRM2 PE=1 SV=2	561.504	4	1	42.36	GRGPSPEGSSSTESSPEHPPK	Dimethyl (K); Dimethyl (N-term); Phospho (ST)	2.000000000000060000001.0	GSSSTESSPEHPP	0	S1657	Yes
Q9UQ35	Serine/arginine repetitive matrix protein 2 OS=Homo sapiens GN=SRRM2 PE=1 SV=2	564.518	4	1	62.52	GRGPSPEGSSSTESSPEHPPK	Dimethyl:2H(4)13C(2) (K); Dimethyl:2H(4)13C(2) (N-term); Phospho (ST)	4.000000000060000000003.0	SPEGSSSTESSPE	0	S1654	Yes
Q9UQ35	Serine/arginine repetitive matrix protein 2 OS=Homo sapiens GN=SRRM2 PE=1 SV=2	564.519	4	1	56.3	GRGPSPEGSSSTESSPEHPPK	Dimethyl:2H(4)13C(2) (K); Dimethyl:2H(4)13C(2) (N-term); Phospho (ST)	4.000000000006000000003.0	PEGSSSTESSPEH	0.64	T1655	Yes
Q9UQ35	Serine/arginine repetitive matrix protein 2 OS=Homo sapiens GN=SRRM2 PE=1 SV=2	752.356	3	1	66.96	GRGPSPEGSSSTESSPEHPPK	Dimethyl:2H(4)13C(2) (K); Dimethyl:2H(4)13C(2) (N-term); Phospho (ST)	4.000000000000060000003.0	GSSSTESSPEHPP	0.28	S1657	Yes
Q9UQ35	Serine/arginine repetitive matrix protein 2 OS=Homo sapiens GN=SRRM2 PE=1 SV=2	564.519	4	1	63.46	GRGPSPEGSSSTESSPEHPPK	Dimethyl:2H(4)13C(2) (K); Dimethyl:2H(4)13C(2) (N-term); Phospho (ST)	4.000000000000006000003.0	SSSTESSPEHPPK	0	S1658	Yes
Q9UQ35	Serine/arginine repetitive matrix protein 2 OS=Homo sapiens GN=SRRM2 PE=1 SV=2	564.519	4	1	66.65	GRGPSPEGSSSTESSPEHPPK	Dimethyl:2H(4)13C(2) (K); Dimethyl:2H(4)13C(2) (N-term); Phospho (ST)	4.000000000000006000003.0	SSSTESSPEHPPK	0	S1658	Yes
Q9UQ35	Serine/arginine repetitive matrix protein 2 OS=Homo sapiens GN=SRRM2 PE=1 SV=2	752.357	3	1	53.84	GRGPSPEGSSSTESSPEHPPK	Dimethyl:2H(4)13C(2) (K); Dimethyl:2H(4)13C(2) (N-term); Phospho (ST)	4.000000000000006000003.0	SSSTESSPEHPPK	8.63	S1658	Yes
Q9UQ35	Serine/arginine repetitive matrix protein 2 OS=Homo sapiens GN=SRRM2 PE=1 SV=2	752.358	3	1	66.29	GRGPSPEGSSSTESSPEHPPK	Dimethyl:2H(4)13C(2) (K); Dimethyl:2H(4)13C(2) (N-term); Phospho (ST)	4.000000000000006000003.0	SSSTESSPEHPPK	9.27	S1658	Yes
Q9UQ35	Serine/arginine repetitive matrix protein 2 OS=Homo sapiens GN=SRRM2 PE=1 SV=2	564.52	4	1	57.38	GRGPSPEGSSSTESSPEHPPK	Dimethyl:2H(4)13C(2) (K); Dimethyl:2H(4)13C(2) (N-term); Phospho (ST)	4.000000000006000000003.0	PEGSSSTESSPEH	5.45	T1655	Yes
Q9UQ35	Serine/arginine repetitive matrix protein 2 OS=Homo sapiens GN=SRRM2 PE=1 SV=2	765.039	3	1	51.22	ELSNSPLRENSFGSPLEFR	Dimethyl:2H(4)13C(2) (N-term); Phospho (ST)	4.0000600000000000000.0	HKELSNSPLRENS	5	S1320	Yes
Q9UQ35	Serine/arginine repetitive matrix protein 2 OS=Homo sapiens GN=SRRM2 PE=1 SV=2	765.04	3	1	62.94	ELSNSPLRENSFGSPLEFR	Dimethyl:2H(4)13C(2) (N-term); Phospho (ST)	4.0000600000000000000.0	HKELSNSPLRENS	9.82	S1320	Yes
Q9UQ35	Serine/arginine repetitive matrix protein 2 OS=Homo sapiens GN=SRRM2 PE=1 SV=2	574.039	4	1	51.6	SRSGSSQELDVKPSASPQER	Dimethyl:2H(4)13C(2) (K); Dimethyl:2H(4)13C(2) (N-term); Phospho (ST)	4.00006000000300000000.0	QRSRSGSSQELDV	0	S1541	Yes
Q9UQ35	Serine/arginine repetitive matrix protein 2 OS=Homo sapiens GN=SRRM2 PE=1 SV=2	779.011	3	1	66.81	GRGPSPEGSSSTESSPEHPPK	Dimethyl:2H(4)13C(2) (K); Dimethyl:2H(4)13C(2) (N-term); 2 Phospho (ST)	4.000000000000066000003.0	GSSSTESSPEHPP;SSSTESSPEHPPK;	15.4	S1657;S1658;	Yes
Q9UQ35	Serine/arginine repetitive matrix protein 2 OS=Homo sapiens GN=SRRM2 PE=1 SV=2	779.011	3	1	41.67	GRGPSPEGSSSTESSPEHPPK	Dimethyl:2H(4)13C(2) (K); Dimethyl:2H(4)13C(2) (N-term); 2 Phospho (ST)	4.000000000000066000003.0	GSSSTESSPEHPP;SSSTESSPEHPPK;	9.43	S1657;S1658;	Yes
Q9UQ35	Serine/arginine repetitive matrix protein 2 OS=Homo sapiens GN=SRRM2 PE=1 SV=2	584.51	4	1	55.48	GRGPSPEGSSSTESSPEHPPK	Dimethyl:2H(4)13C(2) (K); Dimethyl:2H(4)13C(2) (N-term); 2 Phospho (ST)	4.000000000000066000003.0	GSSSTESSPEHPP;SSSTESSPEHPPK;	20.39	S1657;S1658;	Yes
Q9UQ35	Serine/arginine repetitive matrix protein 2 OS=Homo sapiens GN=SRRM2 PE=1 SV=2	584.51	4	1	43.64	GRGPSPEGSSSTESSPEHPPK	Dimethyl:2H(4)13C(2) (K); Dimethyl:2H(4)13C(2) (N-term); 2 Phospho (ST)	4.000000000000066000003.0	GSSSTESSPEHPP;SSSTESSPEHPPK;	11.55	S1657;S1658;	Yes
Q9UQ35	Serine/arginine repetitive matrix protein 2 OS=Homo sapiens GN=SRRM2 PE=1 SV=2	779.012	3	1	51.46	GRGPSPEGSSSTESSPEHPPK	Dimethyl:2H(4)13C(2) (K); Dimethyl:2H(4)13C(2) (N-term); 2 Phospho (ST)	4.000000000000066000003.0	GSSSTESSPEHPP;SSSTESSPEHPPK;	14.04	S1657;S1658;	Yes
Q9UQ35	Serine/arginine repetitive matrix protein 2 OS=Homo sapiens GN=SRRM2 PE=1 SV=2	779.012	3	1	59.78	GRGPSPEGSSSTESSPEHPPK	Dimethyl:2H(4)13C(2) (K); Dimethyl:2H(4)13C(2) (N-term); 2 Phospho (ST)	4.000000000000066000003.0	GSSSTESSPEHPP;SSSTESSPEHPPK;	18.84	S1657;S1658;	Yes
Q9UQ35	Serine/arginine repetitive matrix protein 2 OS=Homo sapiens GN=SRRM2 PE=1 SV=2	584.511	4	1	51.13	GRGPSPEGSSSTESSPEHPPK	Dimethyl:2H(4)13C(2) (K); Dimethyl:2H(4)13C(2) (N-term); 2 Phospho (ST)	4.000000000000066000003.0	GSSSTESSPEHPP;SSSTESSPEHPPK;	9.76	S1657;S1658;	Yes
Q9UQ35	Serine/arginine repetitive matrix protein 2 OS=Homo sapiens GN=SRRM2 PE=1 SV=2	584.511	4	1	52.61	GRGPSPEGSSSTESSPEHPPK	Dimethyl:2H(4)13C(2) (K); Dimethyl:2H(4)13C(2) (N-term); 2 Phospho (ST)	4.000000000000066000003.0	GSSSTESSPEHPP;SSSTESSPEHPPK;	17.56	S1657;S1658;	Yes
Q9UQ35	Serine/arginine repetitive matrix protein 2 OS=Homo sapiens GN=SRRM2 PE=1 SV=2	779.014	3	1	59.9	GRGPSPEGSSSTESSPEHPPK	Dimethyl:2H(4)13C(2) (K); Dimethyl:2H(4)13C(2) (N-term); 2 Phospho (ST)	4.000000000000066000003.0	GSSSTESSPEHPP;SSSTESSPEHPPK;	11.75	S1657;S1658;	Yes
Q9UQ35	Serine/arginine repetitive matrix protein 2 OS=Homo sapiens GN=SRRM2 PE=1 SV=2	791.698	3	1	41.43	ELSNSPLRENSFGSPLEFR	Dimethyl:2H(4)13C(2) (N-term); 2 Phospho (ST)	4.0000600000000600000.0	HKELSNSPLRENS;RENSFGSPLEFRN;	9.83	S1320;S1329;	Yes
Q9UQ35	Serine/arginine repetitive matrix protein 2 OS=Homo sapiens GN=SRRM2 PE=1 SV=2	791.699	3	1	57.18	ELSNSPLRENSFGSPLEFR	Dimethyl:2H(4)13C(2) (N-term); 2 Phospho (ST)	4.0000600000600000000.0	HKELSNSPLRENS;SPLRENSFGSPLE;	10.29	S1320;S1326;	Yes
Q9UQ35	Serine/arginine repetitive matrix protein 2 OS=Homo sapiens GN=SRRM2 PE=1 SV=2	594.329	4	1	50.08	VKPETPPRQSHSGSISPYPK	2 Dimethyl:2H(4)13C(2) (K); Dimethyl:2H(4)13C(2) (N-term); Phospho (ST)	4.03006000000000000003.0	TKVKPETPPRQSH	8.39	T983	Yes
Q9UQ35	Serine/arginine repetitive matrix protein 2 OS=Homo sapiens GN=SRRM2 PE=1 SV=2	594.331	4	1	41.9	VKPETPPRQSHSGSISPYPK	2 Dimethyl:2H(4)13C(2) (K); Dimethyl:2H(4)13C(2) (N-term); Phospho (ST)	4.03006000000000000003.0	TKVKPETPPRQSH	10.36	T983	Yes
Q9UQ35	Serine/arginine repetitive matrix protein 2 OS=Homo sapiens GN=SRRM2 PE=1 SV=2	797.028	3	0	63.97	FQSDSSSYPTVDSNSLLGQSR	Dimethyl:2H(4)13C(2) (N-term); Phospho (ST)	4.000000000000006000000.0	PTVDSNSLLGQSR	5.37	S1152	Yes
Q9UQ35	Serine/arginine repetitive matrix protein 2 OS=Homo sapiens GN=SRRM2 PE=1 SV=2	797.029	3	0	84.58	FQSDSSSYPTVDSNSLLGQSR	Dimethyl:2H(4)13C(2) (N-term); Phospho (ST)	4.006000000000000000000.0	EQSRFQSDSSSYP	1.68	S1140	Yes
Q9UQ35	Serine/arginine repetitive matrix protein 2 OS=Homo sapiens GN=SRRM2 PE=1 SV=2	797.033	3	0	78.23	FQSDSSSYPTVDSNSLLGQSR	Dimethyl:2H(4)13C(2) (N-term); Phospho (ST)	4.000000600000000000000.0	FQSDSSSYPTVDS	0	S1144	Yes
Q9UQ35	Serine/arginine repetitive matrix protein 2 OS=Homo sapiens GN=SRRM2 PE=1 SV=2	797.035	3	0	61.14	FQSDSSSYPTVDSNSLLGQSR	Dimethyl:2H(4)13C(2) (N-term); Phospho (ST)	4.000000000000006000000.0	PTVDSNSLLGQSR	10.89	S1152	Yes
Q9UQ35	Serine/arginine repetitive matrix protein 2 OS=Homo sapiens GN=SRRM2 PE=1 SV=2	602.08	4	1	47.64	DKFSPFPVQDRPESSLVFK	2 Dimethyl:2H(4)13C(2) (K); Dimethyl:2H(4)13C(2) (N-term); Phospho (ST)	4.0306000000000000003.0	RQKDKFSPFPVQD	32.93	S1188	Yes
Q9UQ35	Serine/arginine repetitive matrix protein 2 OS=Homo sapiens GN=SRRM2 PE=1 SV=2	614.321	4	1	48.87	VKPETPPRQSHSGSISPYPK	2 Dimethyl:2H(4)13C(2) (K); Dimethyl:2H(4)13C(2) (N-term); 2 Phospho (ST)	4.03006000000000060003.0	TKVKPETPPRQSH;SHSGSISPYPKVK;	10.76	T983;S994;	Yes
Q9UQ35	Serine/arginine repetitive matrix protein 2 OS=Homo sapiens GN=SRRM2 PE=1 SV=2	822.402	3	1	50.39	AGMSSNQSISSPVLDAVPRTPSR	Dimethyl (N-term); Phospho (ST)	2.00000000000000000006000.0	LDAVPRTPSRERS	0.38	T1413	Yes
Q9UQ35	Serine/arginine repetitive matrix protein 2 OS=Homo sapiens GN=SRRM2 PE=1 SV=2	822.403	3	1	62.65	AGMSSNQSISSPVLDAVPRTPSR	Dimethyl (N-term); Phospho (ST)	2.00000000000000000006000.0	LDAVPRTPSRERS	13.88	T1413	Yes
Q9UQ35	Serine/arginine repetitive matrix protein 2 OS=Homo sapiens GN=SRRM2 PE=1 SV=2	822.403	3	1	85.63	AGMSSNQSISSPVLDAVPRTPSR	Dimethyl (N-term); Phospho (ST)	2.00000000000000000006000.0	LDAVPRTPSRERS	10.21	T1413	Yes
Q9UQ35	Serine/arginine repetitive matrix protein 2 OS=Homo sapiens GN=SRRM2 PE=1 SV=2	824.414	3	1	76.42	AGMSSNQSISSPVLDAVPRTPSR	Dimethyl:2H(4)13C(2) (N-term); Phospho (ST)	4.00000000000000000006000.0	LDAVPRTPSRERS	8.45	T1413	Yes
Q9UQ35	Serine/arginine repetitive matrix protein 2 OS=Homo sapiens GN=SRRM2 PE=1 SV=2	837.73	3	0	60.62	EQNSALPTSSQDEELMEVVEK	Dimethyl:2H(4)13C(2) (K); Dimethyl:2H(4)13C(2) (N-term); Phospho (ST)	4.000000000600000000003.0	SALPTSSQDEELM	0	S1233	Yes
Q9UQ35	Serine/arginine repetitive matrix protein 2 OS=Homo sapiens GN=SRRM2 PE=1 SV=2	837.732	3	0	73.22	EQNSALPTSSQDEELMEVVEK	Dimethyl:2H(4)13C(2) (K); Dimethyl:2H(4)13C(2) (N-term); Phospho (ST)	4.000000000600000000003.0	SALPTSSQDEELM	9.68	S1233	Yes
Q9UQ35	Serine/arginine repetitive matrix protein 2 OS=Homo sapiens GN=SRRM2 PE=1 SV=2	837.732	3	0	88.47	EQNSALPTSSQDEELMEVVEK	Dimethyl:2H(4)13C(2) (K); Dimethyl:2H(4)13C(2) (N-term); Phospho (ST)	4.000000000600000000003.0	SALPTSSQDEELM	2.5	S1233	Yes
Q9UQ35	Serine/arginine repetitive matrix protein 2 OS=Homo sapiens GN=SRRM2 PE=1 SV=2	837.733	3	0	74.95	EQNSALPTSSQDEELMEVVEK	Dimethyl:2H(4)13C(2) (K); Dimethyl:2H(4)13C(2) (N-term); Phospho (ST)	4.000000000600000000003.0	SALPTSSQDEELM	1.35	S1233	Yes
Q9UQ35	Serine/arginine repetitive matrix protein 2 OS=Homo sapiens GN=SRRM2 PE=1 SV=2	837.733	3	0	75.08	EQNSALPTSSQDEELMEVVEK	Dimethyl:2H(4)13C(2) (K); Dimethyl:2H(4)13C(2) (N-term); Phospho (ST)	4.000000000600000000003.0	SALPTSSQDEELM	0	S1233	Yes
Q9UQ35	Serine/arginine repetitive matrix protein 2 OS=Homo sapiens GN=SRRM2 PE=1 SV=2	837.736	3	0	85.43	EQNSALPTSSQDEELMEVVEK	Dimethyl:2H(4)13C(2) (K); Dimethyl:2H(4)13C(2) (N-term); Phospho (ST)	4.000600000000000000003.0	ETKEQNSALPTSS	2.89	S1227	Yes
Q9UQ35	Serine/arginine repetitive matrix protein 2 OS=Homo sapiens GN=SRRM2 PE=1 SV=2	837.74	3	0	71.45	EQNSALPTSSQDEELMEVVEK	Dimethyl:2H(4)13C(2) (K); Dimethyl:2H(4)13C(2) (N-term); Phospho (ST)	4.000000000600000000003.0	SALPTSSQDEELM	0	S1233	Yes
Q9UQ35	Serine/arginine repetitive matrix protein 2 OS=Homo sapiens GN=SRRM2 PE=1 SV=2	837.74	3	0	50.5	EQNSALPTSSQDEELMEVVEK	Dimethyl:2H(4)13C(2) (K); Dimethyl:2H(4)13C(2) (N-term); Phospho (ST)	4.000600000000000000003.0	ETKEQNSALPTSS	2.02	S1227	Yes
Q9UQ35	Serine/arginine repetitive matrix protein 2 OS=Homo sapiens GN=SRRM2 PE=1 SV=2	851.069	3	1	44.21	AGMSSNQSISSPVLDAVPRTPSR	Dimethyl:2H(4)13C(2) (N-term); 2 Phospho (ST)	4.00000000006000000006000.0	SNQSISSPVLDAV;LDAVPRTPSRERS;	13.59	S1404;T1413;	Yes
Q9UQ35	Serine/arginine repetitive matrix protein 2 OS=Homo sapiens GN=SRRM2 PE=1 SV=2	696.58	4	0	63.55	GEGDAPFSEPGTTSTQRPSSPETATK	Dimethyl:2H(4)13C(2) (K); Dimethyl:2H(4)13C(2) (N-term); Phospho (ST)	4.00000000000000000006000003.0	STQRPSSPETATK	1.35	S323	Yes
Q9UQ35	Serine/arginine repetitive matrix protein 2 OS=Homo sapiens GN=SRRM2 PE=1 SV=2	696.58	4	0	50.04	GEGDAPFSEPGTTSTQRPSSPETATK	Dimethyl:2H(4)13C(2) (K); Dimethyl:2H(4)13C(2) (N-term); Phospho (ST)	4.00000000000000000006000003.0	STQRPSSPETATK	1.57	S323	Yes
Q9UQ35	Serine/arginine repetitive matrix protein 2 OS=Homo sapiens GN=SRRM2 PE=1 SV=2	928.438	3	0	62.68	GEGDAPFSEPGTTSTQRPSSPETATK	Dimethyl:2H(4)13C(2) (K); Dimethyl:2H(4)13C(2) (N-term); Phospho (ST)	4.00000000000000000006000003.0	STQRPSSPETATK	0.85	S323	Yes
Q9UQ35	Serine/arginine repetitive matrix protein 2 OS=Homo sapiens GN=SRRM2 PE=1 SV=2	928.439	3	0	74.95	GEGDAPFSEPGTTSTQRPSSPETATK	Dimethyl:2H(4)13C(2) (K); Dimethyl:2H(4)13C(2) (N-term); Phospho (ST)	4.00000000000000000060000003.0	TSTQRPSSPETAT	6.87	S322	Yes
Q9UQ35	Serine/arginine repetitive matrix protein 2 OS=Homo sapiens GN=SRRM2 PE=1 SV=2	928.439	3	0	55.01	GEGDAPFSEPGTTSTQRPSSPETATK	Dimethyl:2H(4)13C(2) (K); Dimethyl:2H(4)13C(2) (N-term); Phospho (ST)	4.00000000000600000000000003.0	PFSEPGTTSTQRP	0.01	T315	Yes
Q9UQ35	Serine/arginine repetitive matrix protein 2 OS=Homo sapiens GN=SRRM2 PE=1 SV=2	928.439	3	0	48.42	GEGDAPFSEPGTTSTQRPSSPETATK	Dimethyl:2H(4)13C(2) (K); Dimethyl:2H(4)13C(2) (N-term); Phospho (ST)	4.00000000000000000060000003.0	TSTQRPSSPETAT	2.64	S322	Yes
Q9UQ35	Serine/arginine repetitive matrix protein 2 OS=Homo sapiens GN=SRRM2 PE=1 SV=2	928.439	3	0	54.11	GEGDAPFSEPGTTSTQRPSSPETATK	Dimethyl:2H(4)13C(2) (K); Dimethyl:2H(4)13C(2) (N-term); Phospho (ST)	4.00000000000000000006000003.0	STQRPSSPETATK	3.49	S323	Yes
Q9UQ35	Serine/arginine repetitive matrix protein 2 OS=Homo sapiens GN=SRRM2 PE=1 SV=2	928.439	3	0	53.55	GEGDAPFSEPGTTSTQRPSSPETATK	Dimethyl:2H(4)13C(2) (K); Dimethyl:2H(4)13C(2) (N-term); Phospho (ST)	4.00000000000000000060000003.0	TSTQRPSSPETAT	4.54	S322	Yes
Q9UQ35	Serine/arginine repetitive matrix protein 2 OS=Homo sapiens GN=SRRM2 PE=1 SV=2	928.44	3	0	59.55	GEGDAPFSEPGTTSTQRPSSPETATK	Dimethyl:2H(4)13C(2) (K); Dimethyl:2H(4)13C(2) (N-term); Phospho (ST)	4.00000000000000000060000003.0	TSTQRPSSPETAT	1.68	S322	Yes
Q9UQ35	Serine/arginine repetitive matrix protein 2 OS=Homo sapiens GN=SRRM2 PE=1 SV=2	928.441	3	0	64.71	GEGDAPFSEPGTTSTQRPSSPETATK	Dimethyl:2H(4)13C(2) (K); Dimethyl:2H(4)13C(2) (N-term); Phospho (ST)	4.00000000000000000006000003.0	STQRPSSPETATK	0.4	S323	Yes
Q9UQ35	Serine/arginine repetitive matrix protein 2 OS=Homo sapiens GN=SRRM2 PE=1 SV=2	928.441	3	0	58.8	GEGDAPFSEPGTTSTQRPSSPETATK	Dimethyl:2H(4)13C(2) (K); Dimethyl:2H(4)13C(2) (N-term); Phospho (ST)	4.00000000000000000060000003.0	TSTQRPSSPETAT	0.99	S322	Yes
Q9UQ35	Serine/arginine repetitive matrix protein 2 OS=Homo sapiens GN=SRRM2 PE=1 SV=2	735.605	4	1	45.65	RGEGDAPFSEPGTTSTQRPSSPETATK	Dimethyl:2H(4)13C(2) (K); Dimethyl:2H(4)13C(2) (N-term); Phospho (ST)	4.000000000000000000006000003.0	STQRPSSPETATK	0	S323	Yes
Q9UQ35	Serine/arginine repetitive matrix protein 2 OS=Homo sapiens GN=SRRM2 PE=1 SV=2	735.605	4	1	47.55	RGEGDAPFSEPGTTSTQRPSSPETATK	Dimethyl:2H(4)13C(2) (K); Dimethyl:2H(4)13C(2) (N-term); Phospho (ST)	4.000000000000000000006000003.0	STQRPSSPETATK	0	S323	Yes
Q9UQ35	Serine/arginine repetitive matrix protein 2 OS=Homo sapiens GN=SRRM2 PE=1 SV=2	980.471	3	1	52.63	RGEGDAPFSEPGTTSTQRPSSPETATK	Dimethyl:2H(4)13C(2) (K); Dimethyl:2H(4)13C(2) (N-term); Phospho (ST)	4.000000000000000000006000003.0	STQRPSSPETATK	5.81	S323	Yes
Q9UQ35	Serine/arginine repetitive matrix protein 2 OS=Homo sapiens GN=SRRM2 PE=1 SV=2	735.606	4	1	55.38	RGEGDAPFSEPGTTSTQRPSSPETATK	Dimethyl:2H(4)13C(2) (K); Dimethyl:2H(4)13C(2) (N-term); Phospho (ST)	4.000000000000000000006000003.0	STQRPSSPETATK	0	S323	Yes
Q9UQ35	Serine/arginine repetitive matrix protein 2 OS=Homo sapiens GN=SRRM2 PE=1 SV=2	735.606	4	1	88.31	RGEGDAPFSEPGTTSTQRPSSPETATK	Dimethyl:2H(4)13C(2) (K); Dimethyl:2H(4)13C(2) (N-term); Phospho (ST)	4.000000000000000000006000003.0	STQRPSSPETATK	1.03	S323	Yes
Q9UQ35	Serine/arginine repetitive matrix protein 2 OS=Homo sapiens GN=SRRM2 PE=1 SV=2	735.606	4	1	50.33	RGEGDAPFSEPGTTSTQRPSSPETATK	Dimethyl:2H(4)13C(2) (K); Dimethyl:2H(4)13C(2) (N-term); Phospho (ST)	4.000000000000000000006000003.0	STQRPSSPETATK	5.53	S323	Yes
Q9UQ35	Serine/arginine repetitive matrix protein 2 OS=Homo sapiens GN=SRRM2 PE=1 SV=2	735.606	4	1	42.7	RGEGDAPFSEPGTTSTQRPSSPETATK	Dimethyl:2H(4)13C(2) (K); Dimethyl:2H(4)13C(2) (N-term); Phospho (ST)	4.000000000000000000006000003.0	STQRPSSPETATK	0.64	S323	Yes
Q9UQ35	Serine/arginine repetitive matrix protein 2 OS=Homo sapiens GN=SRRM2 PE=1 SV=2	735.607	4	1	91.08	RGEGDAPFSEPGTTSTQRPSSPETATK	Dimethyl:2H(4)13C(2) (K); Dimethyl:2H(4)13C(2) (N-term); Phospho (ST)	4.000000000000000600000000003.0	EPGTTSTQRPSSP	7.33	T318	Yes
Q9UQ35	Serine/arginine repetitive matrix protein 2 OS=Homo sapiens GN=SRRM2 PE=1 SV=2	735.607	4	1	82.77	RGEGDAPFSEPGTTSTQRPSSPETATK	Dimethyl:2H(4)13C(2) (K); Dimethyl:2H(4)13C(2) (N-term); Phospho (ST)	4.000000000000000000006000003.0	STQRPSSPETATK	4.56	S323	Yes
Q9UQ35	Serine/arginine repetitive matrix protein 2 OS=Homo sapiens GN=SRRM2 PE=1 SV=2	735.609	4	1	75.83	RGEGDAPFSEPGTTSTQRPSSPETATK	Dimethyl:2H(4)13C(2) (K); Dimethyl:2H(4)13C(2) (N-term); Phospho (ST)	4.000000000000000000006000003.0	STQRPSSPETATK	3.53	S323	Yes
Q9UQ35	Serine/arginine repetitive matrix protein 2 OS=Homo sapiens GN=SRRM2 PE=1 SV=2	989.483	3	0	59.59	HGGSPQPLATTPLSQEPVNPPSEASPTR	Dimethyl:2H(4)13C(2) (N-term); Phospho (ST)	4.0000000000000000000000006000.0	NPPSEASPTRDRS	0	S398	Yes
Q9UQ35	Serine/arginine repetitive matrix protein 2 OS=Homo sapiens GN=SRRM2 PE=1 SV=2	989.485	3	0	56.08	HGGSPQPLATTPLSQEPVNPPSEASPTR	Dimethyl:2H(4)13C(2) (N-term); Phospho (ST)	4.0000000000000000000000006000.0	NPPSEASPTRDRS	0	S398	Yes
Q9UQ35	Serine/arginine repetitive matrix protein 2 OS=Homo sapiens GN=SRRM2 PE=1 SV=2	989.486	3	0	53.68	HGGSPQPLATTPLSQEPVNPPSEASPTR	Dimethyl:2H(4)13C(2) (N-term); Phospho (ST)	4.0000000000000000000000006000.0	NPPSEASPTRDRS	0	S398	Yes
Q9UQ35	Serine/arginine repetitive matrix protein 2 OS=Homo sapiens GN=SRRM2 PE=1 SV=2	1016.14	3	0	47.05	HGGSPQPLATTPLSQEPVNPPSEASPTR	Dimethyl:2H(4)13C(2) (N-term); 2 Phospho (ST)	4.0006000000000000000000000060.0	AERHGGSPQPLAT;PSEASPTRDRSPP;	26.32	S377;T400;	Yes
Q9UQ35	Serine/arginine repetitive matrix protein 2 OS=Homo sapiens GN=SRRM2 PE=1 SV=2	1016.14	3	0	52.9	HGGSPQPLATTPLSQEPVNPPSEASPTR	Dimethyl:2H(4)13C(2) (N-term); 2 Phospho (ST)	4.0006000000000000000000000060.0	AERHGGSPQPLAT;PSEASPTRDRSPP;	34.61	S377;T400;	Yes
Q9UQ35	Serine/arginine repetitive matrix protein 2 OS=Homo sapiens GN=SRRM2 PE=1 SV=2	1016.15	3	0	47.61	HGGSPQPLATTPLSQEPVNPPSEASPTR	Dimethyl:2H(4)13C(2) (N-term); 2 Phospho (ST)	4.0006000000000000000000000060.0	AERHGGSPQPLAT;PSEASPTRDRSPP;	30.29	S377;T400;	Yes
Q9UQ35	Serine/arginine repetitive matrix protein 2 OS=Homo sapiens GN=SRRM2 PE=1 SV=2	1016.15	3	0	55.54	HGGSPQPLATTPLSQEPVNPPSEASPTR	Dimethyl:2H(4)13C(2) (N-term); 2 Phospho (ST)	4.0006000000000000000000000060.0	AERHGGSPQPLAT;PSEASPTRDRSPP;	36.18	S377;T400;	Yes
Q9UQ35	Serine/arginine repetitive matrix protein 2 OS=Homo sapiens GN=SRRM2 PE=1 SV=2	824.151	4	1	61.1	MGQAPSQSLLPPAQDQPRSPVPSAFSDQSR	Dimethyl:2H(4)13C(2) (N-term); Phospho (ST)	4.000000000000000000600000000000.0	AQDQPRSPVPSAF	19.48	S2449	Yes
Q9UQ35	Serine/arginine repetitive matrix protein 2 OS=Homo sapiens GN=SRRM2 PE=1 SV=2	824.151	4	1	59.39	MGQAPSQSLLPPAQDQPRSPVPSAFSDQSR	Dimethyl:2H(4)13C(2) (N-term); Phospho (ST)	4.000000000000000000600000000000.0	AQDQPRSPVPSAF	8.89	S2449	Yes
Q9UQ35	Serine/arginine repetitive matrix protein 2 OS=Homo sapiens GN=SRRM2 PE=1 SV=2	824.151	4	1	52.7	MGQAPSQSLLPPAQDQPRSPVPSAFSDQSR	Dimethyl:2H(4)13C(2) (N-term); Phospho (ST)	4.000000000000000000600000000000.0	AQDQPRSPVPSAF	11.61	S2449	Yes
Q9UQ35	Serine/arginine repetitive matrix protein 2 OS=Homo sapiens GN=SRRM2 PE=1 SV=2	824.152	4	1	80.23	MGQAPSQSLLPPAQDQPRSPVPSAFSDQSR	Dimethyl:2H(4)13C(2) (N-term); Phospho (ST)	4.000000000000000000600000000000.0	AQDQPRSPVPSAF	14.05	S2449	Yes
Q9UQ35	Serine/arginine repetitive matrix protein 2 OS=Homo sapiens GN=SRRM2 PE=1 SV=2	828.151	4	1	47.01	MGQAPSQSLLPPAQDQPRSPVPSAFSDQSR	Dimethyl:2H(4)13C(2) (N-term); Oxidation (M); Phospho (ST)	4.500000000000000000000060000000.0	PRSPVPSAFSDQS	1.48	S2453	Yes
P05783	Keratin type I cytoskeletal 18 OS=Homo sapiens GN=KRT18 PE=1 SV=2	803.735	3	0	125.12	GGMGSGGLATGIAGGLAGMGGIQNEK	Dimethyl:2H(4)13C(2) (K); Dimethyl:2H(4)13C(2) (N-term); Phospho (ST)	4.00006000000000000000000003.0	FRGGMGSGGLATG	15.57	S60	Yes
P05783	Keratin type I cytoskeletal 18 OS=Homo sapiens GN=KRT18 PE=1 SV=2	803.736	3	0	123.42	GGMGSGGLATGIAGGLAGMGGIQNEK	Dimethyl:2H(4)13C(2) (K); Dimethyl:2H(4)13C(2) (N-term); Phospho (ST)	4.00006000000000000000000003.0	FRGGMGSGGLATG	14.66	S60	Yes
P05783	Keratin type I cytoskeletal 18 OS=Homo sapiens GN=KRT18 PE=1 SV=2	803.736	3	0	121.9	GGMGSGGLATGIAGGLAGMGGIQNEK	Dimethyl:2H(4)13C(2) (K); Dimethyl:2H(4)13C(2) (N-term); Phospho (ST)	4.00006000000000000000000003.0	FRGGMGSGGLATG	5.19	S60	Yes
P05783	Keratin type I cytoskeletal 18 OS=Homo sapiens GN=KRT18 PE=1 SV=2	803.736	3	0	97.18	GGMGSGGLATGIAGGLAGMGGIQNEK	Dimethyl:2H(4)13C(2) (K); Dimethyl:2H(4)13C(2) (N-term); Phospho (ST)	4.00006000000000000000000003.0	FRGGMGSGGLATG	19.18	S60	Yes
P05783	Keratin type I cytoskeletal 18 OS=Homo sapiens GN=KRT18 PE=1 SV=2	803.737	3	0	116.6	GGMGSGGLATGIAGGLAGMGGIQNEK	Dimethyl:2H(4)13C(2) (K); Dimethyl:2H(4)13C(2) (N-term); Phospho (ST)	4.00006000000000000000000003.0	FRGGMGSGGLATG	12.24	S60	Yes
P05783	Keratin type I cytoskeletal 18 OS=Homo sapiens GN=KRT18 PE=1 SV=2	809.062	3	0	106.96	GGMGSGGLATGIAGGLAGMGGIQNEK	Dimethyl:2H(4)13C(2) (K); Dimethyl:2H(4)13C(2) (N-term); Oxidation (M); Phospho (ST)	4.00006000000000000050000003.0	FRGGMGSGGLATG	14.03	S60	Yes
P05783	Keratin type I cytoskeletal 18 OS=Homo sapiens GN=KRT18 PE=1 SV=2	809.064	3	0	79.03	GGMGSGGLATGIAGGLAGMGGIQNEK	Dimethyl:2H(4)13C(2) (K); Dimethyl:2H(4)13C(2) (N-term); Oxidation (M); Phospho (ST)	4.00506000000000000000000003.0	FRGGMGSGGLATG	1.24	S60	Yes
P05783	Keratin type I cytoskeletal 18 OS=Homo sapiens GN=KRT18 PE=1 SV=2	809.067	3	0	98.95	GGMGSGGLATGIAGGLAGMGGIQNEK	Dimethyl:2H(4)13C(2) (K); Dimethyl:2H(4)13C(2) (N-term); Oxidation (M); Phospho (ST)	4.00506000000000000000000003.0	FRGGMGSGGLATG	22.07	S60	Yes
P05783	Keratin type I cytoskeletal 18 OS=Homo sapiens GN=KRT18 PE=1 SV=2	809.067	3	0	98.73	GGMGSGGLATGIAGGLAGMGGIQNEK	Dimethyl:2H(4)13C(2) (K); Dimethyl:2H(4)13C(2) (N-term); Oxidation (M); Phospho (ST)	4.00506000000000000000000003.0	FRGGMGSGGLATG	6.89	S60	Yes
P05783	Keratin type I cytoskeletal 18 OS=Homo sapiens GN=KRT18 PE=1 SV=2	809.067	3	0	77.33	GGMGSGGLATGIAGGLAGMGGIQNEK	Dimethyl:2H(4)13C(2) (K); Dimethyl:2H(4)13C(2) (N-term); Oxidation (M); Phospho (ST)	4.00506000000000000000000003.0	FRGGMGSGGLATG	18.65	S60	Yes
P05783	Keratin type I cytoskeletal 18 OS=Homo sapiens GN=KRT18 PE=1 SV=2	809.068	3	0	93.71	GGMGSGGLATGIAGGLAGMGGIQNEK	Dimethyl:2H(4)13C(2) (K); Dimethyl:2H(4)13C(2) (N-term); Oxidation (M); Phospho (ST)	4.00006000000000000050000003.0	FRGGMGSGGLATG	13.01	S60	Yes
P05783	Keratin type I cytoskeletal 18 OS=Homo sapiens GN=KRT18 PE=1 SV=2	809.068	3	0	109.13	GGMGSGGLATGIAGGLAGMGGIQNEK	Dimethyl:2H(4)13C(2) (K); Dimethyl:2H(4)13C(2) (N-term); Oxidation (M); Phospho (ST)	4.00506000000000000000000003.0	FRGGMGSGGLATG	25.97	S60	Yes
P05783	Keratin type I cytoskeletal 18 OS=Homo sapiens GN=KRT18 PE=1 SV=2	809.069	3	0	96.27	GGMGSGGLATGIAGGLAGMGGIQNEK	Dimethyl:2H(4)13C(2) (K); Dimethyl:2H(4)13C(2) (N-term); Oxidation (M); Phospho (ST)	4.00506000000000000000000003.0	FRGGMGSGGLATG	15.41	S60	Yes
P05783	Keratin type I cytoskeletal 18 OS=Homo sapiens GN=KRT18 PE=1 SV=2	809.07	3	0	47.13	GGMGSGGLATGIAGGLAGMGGIQNEK	Dimethyl:2H(4)13C(2) (K); Dimethyl:2H(4)13C(2) (N-term); Oxidation (M); Phospho (ST)	4.00006000000000000050000003.0	FRGGMGSGGLATG	3.09	S60	Yes
P05783	Keratin type I cytoskeletal 18 OS=Homo sapiens GN=KRT18 PE=1 SV=2	809.07	3	0	83.27	GGMGSGGLATGIAGGLAGMGGIQNEK	Dimethyl:2H(4)13C(2) (K); Dimethyl:2H(4)13C(2) (N-term); Oxidation (M); Phospho (ST)	4.00506000000000000000000003.0	FRGGMGSGGLATG	12.86	S60	Yes
P05783	Keratin type I cytoskeletal 18 OS=Homo sapiens GN=KRT18 PE=1 SV=2	809.073	3	0	87.24	GGMGSGGLATGIAGGLAGMGGIQNEK	Dimethyl:2H(4)13C(2) (K); Dimethyl:2H(4)13C(2) (N-term); Oxidation (M); Phospho (ST)	4.00506000000000000000000003.0	FRGGMGSGGLATG	6.49	S60	Yes
P05783	Keratin type I cytoskeletal 18 OS=Homo sapiens GN=KRT18 PE=1 SV=2	814.399	3	0	103.23	GGMGSGGLATGIAGGLAGMGGIQNEK	Dimethyl:2H(4)13C(2) (K); Dimethyl:2H(4)13C(2) (N-term); 2 Oxidation (M); Phospho (ST)	4.00506000000000000050000003.0	FRGGMGSGGLATG	25.97	S60	Yes
P05783	Keratin type I cytoskeletal 18 OS=Homo sapiens GN=KRT18 PE=1 SV=2	814.399	3	0	69.81	GGMGSGGLATGIAGGLAGMGGIQNEK	Dimethyl:2H(4)13C(2) (K); Dimethyl:2H(4)13C(2) (N-term); 2 Oxidation (M); Phospho (ST)	4.00506000000000000050000003.0	FRGGMGSGGLATG	3.13	S60	Yes
P05783	Keratin type I cytoskeletal 18 OS=Homo sapiens GN=KRT18 PE=1 SV=2	814.4	3	0	121.98	GGMGSGGLATGIAGGLAGMGGIQNEK	Dimethyl:2H(4)13C(2) (K); Dimethyl:2H(4)13C(2) (N-term); 2 Oxidation (M); Phospho (ST)	4.00506000000000000050000003.0	FRGGMGSGGLATG	22.81	S60	Yes
P05783	Keratin type I cytoskeletal 18 OS=Homo sapiens GN=KRT18 PE=1 SV=2	814.4	3	0	72.08	GGMGSGGLATGIAGGLAGMGGIQNEK	Dimethyl:2H(4)13C(2) (K); Dimethyl:2H(4)13C(2) (N-term); 2 Oxidation (M); Phospho (ST)	4.00506000000000000050000003.0	FRGGMGSGGLATG	7.44	S60	Yes
P05783	Keratin type I cytoskeletal 18 OS=Homo sapiens GN=KRT18 PE=1 SV=2	963.461	3	0	89.88	LLEDGEDFNLGDALDSSNSMQTIQK	Dimethyl:2H(4)13C(2) (K); Dimethyl:2H(4)13C(2) (N-term); Phospho (ST)	4.0000000000000000600000003.0	GDALDSSNSMQTI	6.42	S399	Yes
P05783	Keratin type I cytoskeletal 18 OS=Homo sapiens GN=KRT18 PE=1 SV=2	968.79	3	0	95.82	LLEDGEDFNLGDALDSSNSMQTIQK	Dimethyl:2H(4)13C(2) (K); Dimethyl:2H(4)13C(2) (N-term); Oxidation (M); Phospho (ST)	4.0000000000000000600500003.0	GDALDSSNSMQTI	11.63	S399	Yes
P05783	Keratin type I cytoskeletal 18 OS=Homo sapiens GN=KRT18 PE=1 SV=2	968.79	3	0	105.05	LLEDGEDFNLGDALDSSNSMQTIQK	Dimethyl:2H(4)13C(2) (K); Dimethyl:2H(4)13C(2) (N-term); Oxidation (M); Phospho (ST)	4.0000000000000006000500003.0	LGDALDSSNSMQT	3.27	S398	Yes
P05783	Keratin type I cytoskeletal 18 OS=Homo sapiens GN=KRT18 PE=1 SV=2	968.79	3	0	47.63	LLEDGEDFNLGDALDSSNSMQTIQK	Dimethyl:2H(4)13C(2) (K); Dimethyl:2H(4)13C(2) (N-term); Oxidation (M); Phospho (ST)	4.0000000000000000600500003.0	GDALDSSNSMQTI	3.14	S399	Yes
P05783	Keratin type I cytoskeletal 18 OS=Homo sapiens GN=KRT18 PE=1 SV=2	968.79	3	0	99.72	LLEDGEDFNLGDALDSSNSMQTIQK	Dimethyl:2H(4)13C(2) (K); Dimethyl:2H(4)13C(2) (N-term); Oxidation (M); Phospho (ST)	4.0000000000000006000500003.0	LGDALDSSNSMQT	7.83	S398	Yes
P05783	Keratin type I cytoskeletal 18 OS=Homo sapiens GN=KRT18 PE=1 SV=2	996.497	3	1	121.38	STSFRGGMGSGGLATGIAGGLAGMGGIQNEK	Dimethyl:2H(4)13C(2) (K); Dimethyl:2H(4)13C(2) (N-term); Phospho (ST)	4.0600000000000000000000000000003.0	ISVSRSTSFRGGM	0	T52	Yes
P05783	Keratin type I cytoskeletal 18 OS=Homo sapiens GN=KRT18 PE=1 SV=2	996.497	3	1	120.34	STSFRGGMGSGGLATGIAGGLAGMGGIQNEK	Dimethyl:2H(4)13C(2) (K); Dimethyl:2H(4)13C(2) (N-term); Phospho (ST)	4.0600000000000000000000000000003.0	ISVSRSTSFRGGM	0	T52	Yes
P05783	Keratin type I cytoskeletal 18 OS=Homo sapiens GN=KRT18 PE=1 SV=2	996.501	3	1	53.53	STSFRGGMGSGGLATGIAGGLAGMGGIQNEK	Dimethyl:2H(4)13C(2) (K); Dimethyl:2H(4)13C(2) (N-term); Phospho (ST)	4.0060000000000000000000000000003.0	SVSRSTSFRGGMG	0	S53	Yes
P05783	Keratin type I cytoskeletal 18 OS=Homo sapiens GN=KRT18 PE=1 SV=2	1001.83	3	1	65.83	STSFRGGMGSGGLATGIAGGLAGMGGIQNEK	Dimethyl:2H(4)13C(2) (K); Dimethyl:2H(4)13C(2) (N-term); Oxidation (M); Phospho (ST)	4.6000000500000000000000000000003.0	RISVSRSTSFRGG	0.43	S51	Yes
Q09666	Neuroblast differentiation-associated protein AHNAK OS=Homo sapiens GN=AHNAK PE=1 SV=2	525.278	2	0	53.74	ADIDVSGPK	Dimethyl:2H(4)13C(2) (K); Dimethyl:2H(4)13C(2) (N-term); Phospho (ST)	4.000006003.0	KADIDVSGPKVDV	0	S1286	Yes
Q09666	Neuroblast differentiation-associated protein AHNAK OS=Homo sapiens GN=AHNAK PE=1 SV=2	525.279	2	0	41.13	ADIDVSGPK	Dimethyl:2H(4)13C(2) (K); Dimethyl:2H(4)13C(2) (N-term); Phospho (ST)	4.000006003.0	KADIDVSGPKVDV	0	S1286	Yes
Q09666	Neuroblast differentiation-associated protein AHNAK OS=Homo sapiens GN=AHNAK PE=1 SV=2	525.279	2	0	43.44	ADIDVSGPK	Dimethyl:2H(4)13C(2) (K); Dimethyl:2H(4)13C(2) (N-term); Phospho (ST)	4.000006003.0	KADIDVSGPKVDV	0	S1286	Yes
Q09666	Neuroblast differentiation-associated protein AHNAK OS=Homo sapiens GN=AHNAK PE=1 SV=2	529.298	2	0	42.34	AEAPLPSPK	Dimethyl:2H(4)13C(2) (K); Dimethyl:2H(4)13C(2) (N-term); Phospho (ST)	4.000000603.0	AEAPLPSPKLEGE	30.35	S5110	Yes
Q09666	Neuroblast differentiation-associated protein AHNAK OS=Homo sapiens GN=AHNAK PE=1 SV=2	529.298	2	0	46.93	AEAPLPSPK	Dimethyl:2H(4)13C(2) (K); Dimethyl:2H(4)13C(2) (N-term); Phospho (ST)	4.000000603.0	AEAPLPSPKLEGE	34.41	S5110	Yes
Q09666	Neuroblast differentiation-associated protein AHNAK OS=Homo sapiens GN=AHNAK PE=1 SV=2	529.298	2	0	53.96	AEAPLPSPK	Dimethyl:2H(4)13C(2) (K); Dimethyl:2H(4)13C(2) (N-term); Phospho (ST)	4.000000603.0	AEAPLPSPKLEGE	43.71	S5110	Yes
Q09666	Neuroblast differentiation-associated protein AHNAK OS=Homo sapiens GN=AHNAK PE=1 SV=2	529.298	2	0	46.34	AEAPLPSPK	Dimethyl:2H(4)13C(2) (K); Dimethyl:2H(4)13C(2) (N-term); Phospho (ST)	4.000000603.0	AEAPLPSPKLEGE	32.2	S5110	Yes
Q09666	Neuroblast differentiation-associated protein AHNAK OS=Homo sapiens GN=AHNAK PE=1 SV=2	529.299	2	0	47.73	AEAPLPSPK	Dimethyl:2H(4)13C(2) (K); Dimethyl:2H(4)13C(2) (N-term); Phospho (ST)	4.000000603.0	AEAPLPSPKLEGE	33.39	S5110	Yes
Q09666	Neuroblast differentiation-associated protein AHNAK OS=Homo sapiens GN=AHNAK PE=1 SV=2	529.299	2	0	43.73	AEAPLPSPK	Dimethyl:2H(4)13C(2) (K); Dimethyl:2H(4)13C(2) (N-term); Phospho (ST)	4.000000603.0	AEAPLPSPKLEGE	29.77	S5110	Yes
Q09666	Neuroblast differentiation-associated protein AHNAK OS=Homo sapiens GN=AHNAK PE=1 SV=2	529.299	2	0	41.94	AEAPLPSPK	Dimethyl:2H(4)13C(2) (K); Dimethyl:2H(4)13C(2) (N-term); Phospho (ST)	4.000000603.0	AEAPLPSPKLEGE	30.76	S5110	Yes
Q09666	Neuroblast differentiation-associated protein AHNAK OS=Homo sapiens GN=AHNAK PE=1 SV=2	529.299	2	0	39.92	AEAPLPSPK	Dimethyl:2H(4)13C(2) (K); Dimethyl:2H(4)13C(2) (N-term); Phospho (ST)	4.000000603.0	AEAPLPSPKLEGE	25.89	S5110	Yes
Q09666	Neuroblast differentiation-associated protein AHNAK OS=Homo sapiens GN=AHNAK PE=1 SV=2	529.299	2	0	51.99	AEAPLPSPK	Dimethyl:2H(4)13C(2) (K); Dimethyl:2H(4)13C(2) (N-term); Phospho (ST)	4.000000603.0	AEAPLPSPKLEGE	35.32	S5110	Yes
Q09666	Neuroblast differentiation-associated protein AHNAK OS=Homo sapiens GN=AHNAK PE=1 SV=2	529.299	2	0	37.04	AEAPLPSPK	Dimethyl:2H(4)13C(2) (K); Dimethyl:2H(4)13C(2) (N-term); Phospho (ST)	4.000000603.0	AEAPLPSPKLEGE	24.84	S5110	Yes
Q09666	Neuroblast differentiation-associated protein AHNAK OS=Homo sapiens GN=AHNAK PE=1 SV=2	529.3	2	0	42.46	AEAPLPSPK	Dimethyl:2H(4)13C(2) (K); Dimethyl:2H(4)13C(2) (N-term); Phospho (ST)	4.000000603.0	AEAPLPSPKLEGE	30.27	S5110	Yes
Q09666	Neuroblast differentiation-associated protein AHNAK OS=Homo sapiens GN=AHNAK PE=1 SV=2	529.3	2	0	50.55	AEAPLPSPK	Dimethyl:2H(4)13C(2) (K); Dimethyl:2H(4)13C(2) (N-term); Phospho (ST)	4.000000603.0	AEAPLPSPKLEGE	37.22	S5110	Yes
Q09666	Neuroblast differentiation-associated protein AHNAK OS=Homo sapiens GN=AHNAK PE=1 SV=2	597.839	2	0	42.08	LQGSGVSLASK	Dimethyl:2H(4)13C(2) (K); Dimethyl:2H(4)13C(2) (N-term); Phospho (ST)	4.00000000063.0	SGVSLASKKSRLS	22.82	S5857	Yes
Q09666	Neuroblast differentiation-associated protein AHNAK OS=Homo sapiens GN=AHNAK PE=1 SV=2	649.829	2	0	56.04	DIDISSPEFK	Dimethyl:2H(4)13C(2) (K); Dimethyl:2H(4)13C(2) (N-term); Phospho (ST)	4.0000060003.0	KDIDISSPEFKIK	4.15	S177	Yes
Q09666	Neuroblast differentiation-associated protein AHNAK OS=Homo sapiens GN=AHNAK PE=1 SV=2	649.829	2	0	63	DIDISSPEFK	Dimethyl:2H(4)13C(2) (K); Dimethyl:2H(4)13C(2) (N-term); Phospho (ST)	4.0000060003.0	KDIDISSPEFKIK	12.32	S177	Yes
Q09666	Neuroblast differentiation-associated protein AHNAK OS=Homo sapiens GN=AHNAK PE=1 SV=2	649.829	2	0	60.46	DIDISSPEFK	Dimethyl:2H(4)13C(2) (K); Dimethyl:2H(4)13C(2) (N-term); Phospho (ST)	4.0000060003.0	KDIDISSPEFKIK	10.55	S177	Yes
Q09666	Neuroblast differentiation-associated protein AHNAK OS=Homo sapiens GN=AHNAK PE=1 SV=2	649.83	2	0	67.59	DIDISSPEFK	Dimethyl:2H(4)13C(2) (K); Dimethyl:2H(4)13C(2) (N-term); Phospho (ST)	4.0000060003.0	KDIDISSPEFKIK	13.33	S177	Yes
Q09666	Neuroblast differentiation-associated protein AHNAK OS=Homo sapiens GN=AHNAK PE=1 SV=2	649.83	2	0	61.91	DIDISSPEFK	Dimethyl:2H(4)13C(2) (K); Dimethyl:2H(4)13C(2) (N-term); Phospho (ST)	4.0000060003.0	KDIDISSPEFKIK	12.29	S177	Yes
Q09666	Neuroblast differentiation-associated protein AHNAK OS=Homo sapiens GN=AHNAK PE=1 SV=2	649.83	2	0	51.98	DIDISSPEFK	Dimethyl:2H(4)13C(2) (K); Dimethyl:2H(4)13C(2) (N-term); Phospho (ST)	4.0000060003.0	KDIDISSPEFKIK	0.11	S177	Yes
Q09666	Neuroblast differentiation-associated protein AHNAK OS=Homo sapiens GN=AHNAK PE=1 SV=2	494.585	3	0	50.07	GGVTGSPEASISGSK	Dimethyl:2H(4)13C(2) (K); Dimethyl:2H(4)13C(2) (N-term); Phospho (ST)	4.000006000000003.0	KGGVTGSPEASIS	3.25	S5731	Yes
Q09666	Neuroblast differentiation-associated protein AHNAK OS=Homo sapiens GN=AHNAK PE=1 SV=2	494.586	3	0	56.55	GGVTGSPEASISGSK	Dimethyl:2H(4)13C(2) (K); Dimethyl:2H(4)13C(2) (N-term); Phospho (ST)	4.000006000000003.0	KGGVTGSPEASIS	0	S5731	Yes
Q09666	Neuroblast differentiation-associated protein AHNAK OS=Homo sapiens GN=AHNAK PE=1 SV=2	741.375	2	0	50.91	GGVTGSPEASISGSK	Dimethyl:2H(4)13C(2) (K); Dimethyl:2H(4)13C(2) (N-term); Phospho (ST)	4.000000000000063.0	EASISGSKGDLKS	0	S5739	Yes
Q09666	Neuroblast differentiation-associated protein AHNAK OS=Homo sapiens GN=AHNAK PE=1 SV=2	741.376	2	0	70.83	GGVTGSPEASISGSK	Dimethyl:2H(4)13C(2) (K); Dimethyl:2H(4)13C(2) (N-term); Phospho (ST)	4.000000000000063.0	EASISGSKGDLKS	15.26	S5739	Yes
Q09666	Neuroblast differentiation-associated protein AHNAK OS=Homo sapiens GN=AHNAK PE=1 SV=2	741.376	2	0	92.77	GGVTGSPEASISGSK	Dimethyl:2H(4)13C(2) (K); Dimethyl:2H(4)13C(2) (N-term); Phospho (ST)	4.000006000000003.0	KGGVTGSPEASIS	5.88	S5731	Yes
Q09666	Neuroblast differentiation-associated protein AHNAK OS=Homo sapiens GN=AHNAK PE=1 SV=2	494.587	3	0	73.58	GGVTGSPEASISGSK	Dimethyl:2H(4)13C(2) (K); Dimethyl:2H(4)13C(2) (N-term); Phospho (ST)	4.000006000000003.0	KGGVTGSPEASIS	2.41	S5731	Yes
Q09666	Neuroblast differentiation-associated protein AHNAK OS=Homo sapiens GN=AHNAK PE=1 SV=2	741.377	2	0	93.93	GGVTGSPEASISGSK	Dimethyl:2H(4)13C(2) (K); Dimethyl:2H(4)13C(2) (N-term); Phospho (ST)	4.000006000000003.0	KGGVTGSPEASIS	27.01	S5731	Yes
Q09666	Neuroblast differentiation-associated protein AHNAK OS=Homo sapiens GN=AHNAK PE=1 SV=2	741.377	2	0	81.92	GGVTGSPEASISGSK	Dimethyl:2H(4)13C(2) (K); Dimethyl:2H(4)13C(2) (N-term); Phospho (ST)	4.000006000000003.0	KGGVTGSPEASIS	9.34	S5731	Yes
Q09666	Neuroblast differentiation-associated protein AHNAK OS=Homo sapiens GN=AHNAK PE=1 SV=2	741.378	2	0	85.21	GGVTGSPEASISGSK	Dimethyl:2H(4)13C(2) (K); Dimethyl:2H(4)13C(2) (N-term); Phospho (ST)	4.000006000000003.0	KGGVTGSPEASIS	18.13	S5731	Yes
Q09666	Neuroblast differentiation-associated protein AHNAK OS=Homo sapiens GN=AHNAK PE=1 SV=2	741.378	2	0	93.8	GGVTGSPEASISGSK	Dimethyl:2H(4)13C(2) (K); Dimethyl:2H(4)13C(2) (N-term); Phospho (ST)	4.000006000000003.0	KGGVTGSPEASIS	10.76	S5731	Yes
Q09666	Neuroblast differentiation-associated protein AHNAK OS=Homo sapiens GN=AHNAK PE=1 SV=2	741.378	2	0	65.7	GGVTGSPEASISGSK	Dimethyl:2H(4)13C(2) (K); Dimethyl:2H(4)13C(2) (N-term); Phospho (ST)	4.000000000000063.0	EASISGSKGDLKS	0	S5739	Yes
Q09666	Neuroblast differentiation-associated protein AHNAK OS=Homo sapiens GN=AHNAK PE=1 SV=2	741.379	2	0	46.64	GGVTGSPEASISGSK	Dimethyl:2H(4)13C(2) (K); Dimethyl:2H(4)13C(2) (N-term); Phospho (ST)	4.000000000000063.0	EASISGSKGDLKS	8.83	S5739	Yes
Q09666	Neuroblast differentiation-associated protein AHNAK OS=Homo sapiens GN=AHNAK PE=1 SV=2	534.246	3	1	50.31	GDRSPEPGQTWTR	Dimethyl:2H(4)13C(2) (N-term); Phospho (ST)	4.0006000000000.0	HRKGDRSPEPGQT	27.82	S93	Yes
Q09666	Neuroblast differentiation-associated protein AHNAK OS=Homo sapiens GN=AHNAK PE=1 SV=2	534.246	3	1	56.57	GDRSPEPGQTWTR	Dimethyl:2H(4)13C(2) (N-term); Phospho (ST)	4.0006000000000.0	HRKGDRSPEPGQT	16.23	S93	Yes
Q09666	Neuroblast differentiation-associated protein AHNAK OS=Homo sapiens GN=AHNAK PE=1 SV=2	800.865	2	1	47.05	GDRSPEPGQTWTR	Dimethyl:2H(4)13C(2) (N-term); Phospho (ST)	4.0006000000000.0	HRKGDRSPEPGQT	28.75	S93	Yes
Q09666	Neuroblast differentiation-associated protein AHNAK OS=Homo sapiens GN=AHNAK PE=1 SV=2	534.247	3	1	62.19	GDRSPEPGQTWTR	Dimethyl:2H(4)13C(2) (N-term); Phospho (ST)	4.0006000000000.0	HRKGDRSPEPGQT	34.96	S93	Yes
Q09666	Neuroblast differentiation-associated protein AHNAK OS=Homo sapiens GN=AHNAK PE=1 SV=2	534.247	3	1	60.19	GDRSPEPGQTWTR	Dimethyl:2H(4)13C(2) (N-term); Phospho (ST)	4.0006000000000.0	HRKGDRSPEPGQT	27.35	S93	Yes
Q09666	Neuroblast differentiation-associated protein AHNAK OS=Homo sapiens GN=AHNAK PE=1 SV=2	800.868	2	1	41.2	GDRSPEPGQTWTR	Dimethyl:2H(4)13C(2) (N-term); Phospho (ST)	4.0006000000000.0	HRKGDRSPEPGQT	25.25	S93	Yes
Q09666	Neuroblast differentiation-associated protein AHNAK OS=Homo sapiens GN=AHNAK PE=1 SV=2	534.248	3	1	63.38	GDRSPEPGQTWTR	Dimethyl:2H(4)13C(2) (N-term); Phospho (ST)	4.0006000000000.0	HRKGDRSPEPGQT	25.49	S93	Yes
Q09666	Neuroblast differentiation-associated protein AHNAK OS=Homo sapiens GN=AHNAK PE=1 SV=2	534.248	3	1	61.25	GDRSPEPGQTWTR	Dimethyl:2H(4)13C(2) (N-term); Phospho (ST)	4.0006000000000.0	HRKGDRSPEPGQT	23.59	S93	Yes
Q09666	Neuroblast differentiation-associated protein AHNAK OS=Homo sapiens GN=AHNAK PE=1 SV=2	534.248	3	1	68.27	GDRSPEPGQTWTR	Dimethyl:2H(4)13C(2) (N-term); Phospho (ST)	4.0006000000000.0	HRKGDRSPEPGQT	38.62	S93	Yes
Q09666	Neuroblast differentiation-associated protein AHNAK OS=Homo sapiens GN=AHNAK PE=1 SV=2	534.248	3	1	60.31	GDRSPEPGQTWTR	Dimethyl:2H(4)13C(2) (N-term); Phospho (ST)	4.0006000000000.0	HRKGDRSPEPGQT	42.81	S93	Yes
Q09666	Neuroblast differentiation-associated protein AHNAK OS=Homo sapiens GN=AHNAK PE=1 SV=2	534.248	3	1	61.89	GDRSPEPGQTWTR	Dimethyl:2H(4)13C(2) (N-term); Phospho (ST)	4.0006000000000.0	HRKGDRSPEPGQT	41.47	S93	Yes
Q09666	Neuroblast differentiation-associated protein AHNAK OS=Homo sapiens GN=AHNAK PE=1 SV=2	534.248	3	1	60.04	GDRSPEPGQTWTR	Dimethyl:2H(4)13C(2) (N-term); Phospho (ST)	4.0006000000000.0	HRKGDRSPEPGQT	20.15	S93	Yes
Q09666	Neuroblast differentiation-associated protein AHNAK OS=Homo sapiens GN=AHNAK PE=1 SV=2	811.428	2	0	51.63	ISMSEVDLNVAAPK	Dimethyl:2H(4)13C(2) (K); Dimethyl:2H(4)13C(2) (N-term); Phospho (ST)	4.06000000000003.0	TGTCRISMSEVDL	24.69	S570	Yes
Q09666	Neuroblast differentiation-associated protein AHNAK OS=Homo sapiens GN=AHNAK PE=1 SV=2	811.429	2	0	70.92	ISMSEVDLNVAAPK	Dimethyl:2H(4)13C(2) (K); Dimethyl:2H(4)13C(2) (N-term); Phospho (ST)	4.06000000000003.0	TGTCRISMSEVDL	22.23	S570	Yes
Q09666	Neuroblast differentiation-associated protein AHNAK OS=Homo sapiens GN=AHNAK PE=1 SV=2	541.289	3	0	50.33	ISMSEVDLNVAAPK	Dimethyl:2H(4)13C(2) (K); Dimethyl:2H(4)13C(2) (N-term); Phospho (ST)	4.06000000000003.0	TGTCRISMSEVDL	9.7	S570	Yes
Q09666	Neuroblast differentiation-associated protein AHNAK OS=Homo sapiens GN=AHNAK PE=1 SV=2	541.292	3	0	57.69	ISMSEVDLNVAAPK	Dimethyl:2H(4)13C(2) (K); Dimethyl:2H(4)13C(2) (N-term); Phospho (ST)	4.06000000000003.0	TGTCRISMSEVDL	2.56	S570	Yes
Q09666	Neuroblast differentiation-associated protein AHNAK OS=Homo sapiens GN=AHNAK PE=1 SV=2	546.618	3	0	57.01	ISMQDVDLSLGSPK	Dimethyl:2H(4)13C(2) (K); Dimethyl:2H(4)13C(2) (N-term); Phospho (ST)	4.00000000000603.0	VDLSLGSPKLKGD	14	S511	Yes
Q09666	Neuroblast differentiation-associated protein AHNAK OS=Homo sapiens GN=AHNAK PE=1 SV=2	546.619	3	0	50.99	ISMQDVDLSLGSPK	Dimethyl:2H(4)13C(2) (K); Dimethyl:2H(4)13C(2) (N-term); Phospho (ST)	4.00000000000603.0	VDLSLGSPKLKGD	13.7	S511	Yes
Q09666	Neuroblast differentiation-associated protein AHNAK OS=Homo sapiens GN=AHNAK PE=1 SV=2	546.62	3	0	61.13	ISMQDVDLSLGSPK	Dimethyl:2H(4)13C(2) (K); Dimethyl:2H(4)13C(2) (N-term); Phospho (ST)	4.00000000000603.0	VDLSLGSPKLKGD	21.69	S511	Yes
Q09666	Neuroblast differentiation-associated protein AHNAK OS=Homo sapiens GN=AHNAK PE=1 SV=2	546.62	3	0	56.4	ISMQDVDLSLGSPK	Dimethyl:2H(4)13C(2) (K); Dimethyl:2H(4)13C(2) (N-term); Phospho (ST)	4.00000000000603.0	VDLSLGSPKLKGD	20.5	S511	Yes
Q09666	Neuroblast differentiation-associated protein AHNAK OS=Homo sapiens GN=AHNAK PE=1 SV=2	546.62	3	0	46.98	ISMQDVDLSLGSPK	Dimethyl:2H(4)13C(2) (K); Dimethyl:2H(4)13C(2) (N-term); Phospho (ST)	4.00000000000603.0	VDLSLGSPKLKGD	12.1	S511	Yes
Q09666	Neuroblast differentiation-associated protein AHNAK OS=Homo sapiens GN=AHNAK PE=1 SV=2	819.427	2	0	68.99	ISMQDVDLSLGSPK	Dimethyl:2H(4)13C(2) (K); Dimethyl:2H(4)13C(2) (N-term); Phospho (ST)	4.00000000000603.0	VDLSLGSPKLKGD	14.93	S511	Yes
Q09666	Neuroblast differentiation-associated protein AHNAK OS=Homo sapiens GN=AHNAK PE=1 SV=2	546.621	3	0	61.06	ISMQDVDLSLGSPK	Dimethyl:2H(4)13C(2) (K); Dimethyl:2H(4)13C(2) (N-term); Phospho (ST)	4.00000000000603.0	VDLSLGSPKLKGD	20.79	S511	Yes
Q09666	Neuroblast differentiation-associated protein AHNAK OS=Homo sapiens GN=AHNAK PE=1 SV=2	819.428	2	0	39.19	ISMQDVDLSLGSPK	Dimethyl:2H(4)13C(2) (K); Dimethyl:2H(4)13C(2) (N-term); Phospho (ST)	4.00000000000603.0	VDLSLGSPKLKGD	6.68	S511	Yes
Q09666	Neuroblast differentiation-associated protein AHNAK OS=Homo sapiens GN=AHNAK PE=1 SV=2	819.428	2	0	100.57	ISMQDVDLSLGSPK	Dimethyl:2H(4)13C(2) (K); Dimethyl:2H(4)13C(2) (N-term); Phospho (ST)	4.00000000000603.0	VDLSLGSPKLKGD	25.12	S511	Yes
Q09666	Neuroblast differentiation-associated protein AHNAK OS=Homo sapiens GN=AHNAK PE=1 SV=2	819.428	2	0	65.06	ISMQDVDLSLGSPK	Dimethyl:2H(4)13C(2) (K); Dimethyl:2H(4)13C(2) (N-term); Phospho (ST)	4.00000000000603.0	VDLSLGSPKLKGD	0.22	S511	Yes
Q09666	Neuroblast differentiation-associated protein AHNAK OS=Homo sapiens GN=AHNAK PE=1 SV=2	819.428	2	0	78.57	ISMQDVDLSLGSPK	Dimethyl:2H(4)13C(2) (K); Dimethyl:2H(4)13C(2) (N-term); Phospho (ST)	4.00000000000603.0	VDLSLGSPKLKGD	14.35	S511	Yes
Q09666	Neuroblast differentiation-associated protein AHNAK OS=Homo sapiens GN=AHNAK PE=1 SV=2	819.433	2	0	61.87	ISMQDVDLSLGSPK	Dimethyl:2H(4)13C(2) (K); Dimethyl:2H(4)13C(2) (N-term); Phospho (ST)	4.00000000000603.0	VDLSLGSPKLKGD	27.46	S511	Yes
Q09666	Neuroblast differentiation-associated protein AHNAK OS=Homo sapiens GN=AHNAK PE=1 SV=2	548.242	3	0	103.8	GHYEVTGSDDETGK	Dimethyl:2H(4)13C(2) (K); Dimethyl:2H(4)13C(2) (N-term); Phospho (ST)	4.00000006000003.0	HYEVTGSDDETGK	30.13	S5841	Yes
Q09666	Neuroblast differentiation-associated protein AHNAK OS=Homo sapiens GN=AHNAK PE=1 SV=2	548.244	3	0	98.48	GHYEVTGSDDETGK	Dimethyl:2H(4)13C(2) (K); Dimethyl:2H(4)13C(2) (N-term); Phospho (ST)	4.00000006000003.0	HYEVTGSDDETGK	25.65	S5841	Yes
Q09666	Neuroblast differentiation-associated protein AHNAK OS=Homo sapiens GN=AHNAK PE=1 SV=2	548.245	3	0	97.97	GHYEVTGSDDETGK	Dimethyl:2H(4)13C(2) (K); Dimethyl:2H(4)13C(2) (N-term); Phospho (ST)	4.00000006000003.0	HYEVTGSDDETGK	30.65	S5841	Yes
Q09666	Neuroblast differentiation-associated protein AHNAK OS=Homo sapiens GN=AHNAK PE=1 SV=2	548.245	3	0	102.17	GHYEVTGSDDETGK	Dimethyl:2H(4)13C(2) (K); Dimethyl:2H(4)13C(2) (N-term); Phospho (ST)	4.00000006000003.0	HYEVTGSDDETGK	29.65	S5841	Yes
Q09666	Neuroblast differentiation-associated protein AHNAK OS=Homo sapiens GN=AHNAK PE=1 SV=2	548.245	3	0	96.2	GHYEVTGSDDETGK	Dimethyl:2H(4)13C(2) (K); Dimethyl:2H(4)13C(2) (N-term); Phospho (ST)	4.00000006000003.0	HYEVTGSDDETGK	21.22	S5841	Yes
Q09666	Neuroblast differentiation-associated protein AHNAK OS=Homo sapiens GN=AHNAK PE=1 SV=2	821.864	2	0	61.09	GHYEVTGSDDETGK	Dimethyl:2H(4)13C(2) (K); Dimethyl:2H(4)13C(2) (N-term); Phospho (ST)	4.00000006000003.0	HYEVTGSDDETGK	10.62	S5841	Yes
Q09666	Neuroblast differentiation-associated protein AHNAK OS=Homo sapiens GN=AHNAK PE=1 SV=2	548.246	3	0	108.9	GHYEVTGSDDETGK	Dimethyl:2H(4)13C(2) (K); Dimethyl:2H(4)13C(2) (N-term); Phospho (ST)	4.00000006000003.0	HYEVTGSDDETGK	31.29	S5841	Yes
Q09666	Neuroblast differentiation-associated protein AHNAK OS=Homo sapiens GN=AHNAK PE=1 SV=2	821.866	2	0	37.34	GHYEVTGSDDETGK	Dimethyl:2H(4)13C(2) (K); Dimethyl:2H(4)13C(2) (N-term); Phospho (ST)	4.00000000000603.0	TGSDDETGKLQGS	8.28	T5845	Yes
Q09666	Neuroblast differentiation-associated protein AHNAK OS=Homo sapiens GN=AHNAK PE=1 SV=2	550.289	3	0	79.48	ISAPNVDFNLEGPK	Dimethyl:2H(4)13C(2) (K); Dimethyl:2H(4)13C(2) (N-term); Phospho (ST)	4.06000000000003.0	LKGPRISAPNVDF	70.38	S5448	Yes
Q09666	Neuroblast differentiation-associated protein AHNAK OS=Homo sapiens GN=AHNAK PE=1 SV=2	550.289	3	0	79.55	ISAPNVDFNLEGPK	Dimethyl:2H(4)13C(2) (K); Dimethyl:2H(4)13C(2) (N-term); Phospho (ST)	4.06000000000003.0	LKGPRISAPNVDF	67.26	S5448	Yes
Q09666	Neuroblast differentiation-associated protein AHNAK OS=Homo sapiens GN=AHNAK PE=1 SV=2	550.289	3	0	75.75	ISAPNVDFNLEGPK	Dimethyl:2H(4)13C(2) (K); Dimethyl:2H(4)13C(2) (N-term); Phospho (ST)	4.06000000000003.0	LKGPRISAPNVDF	65.44	S5448	Yes
Q09666	Neuroblast differentiation-associated protein AHNAK OS=Homo sapiens GN=AHNAK PE=1 SV=2	550.29	3	0	68.27	ISAPNVDFNLEGPK	Dimethyl:2H(4)13C(2) (K); Dimethyl:2H(4)13C(2) (N-term); Phospho (ST)	4.06000000000003.0	LKGPRISAPNVDF	59.96	S5448	Yes
Q09666	Neuroblast differentiation-associated protein AHNAK OS=Homo sapiens GN=AHNAK PE=1 SV=2	550.29	3	0	82.58	ISAPNVDFNLEGPK	Dimethyl:2H(4)13C(2) (K); Dimethyl:2H(4)13C(2) (N-term); Phospho (ST)	4.06000000000003.0	LKGPRISAPNVDF	70	S5448	Yes
Q09666	Neuroblast differentiation-associated protein AHNAK OS=Homo sapiens GN=AHNAK PE=1 SV=2	550.291	3	0	71.45	ISAPNVDFNLEGPK	Dimethyl:2H(4)13C(2) (K); Dimethyl:2H(4)13C(2) (N-term); Phospho (ST)	4.06000000000003.0	LKGPRISAPNVDF	64.72	S5448	Yes
Q09666	Neuroblast differentiation-associated protein AHNAK OS=Homo sapiens GN=AHNAK PE=1 SV=2	824.933	2	0	95.57	ISAPNVDFNLEGPK	Dimethyl:2H(4)13C(2) (K); Dimethyl:2H(4)13C(2) (N-term); Phospho (ST)	4.06000000000003.0	LKGPRISAPNVDF	89.32	S5448	Yes
Q09666	Neuroblast differentiation-associated protein AHNAK OS=Homo sapiens GN=AHNAK PE=1 SV=2	550.291	3	0	64	ISAPNVDFNLEGPK	Dimethyl:2H(4)13C(2) (K); Dimethyl:2H(4)13C(2) (N-term); Phospho (ST)	4.06000000000003.0	LKGPRISAPNVDF	57.65	S5448	Yes
Q09666	Neuroblast differentiation-associated protein AHNAK OS=Homo sapiens GN=AHNAK PE=1 SV=2	550.291	3	0	83.41	ISAPNVDFNLEGPK	Dimethyl:2H(4)13C(2) (K); Dimethyl:2H(4)13C(2) (N-term); Phospho (ST)	4.06000000000003.0	LKGPRISAPNVDF	74.88	S5448	Yes
Q09666	Neuroblast differentiation-associated protein AHNAK OS=Homo sapiens GN=AHNAK PE=1 SV=2	824.937	2	0	42.33	ISAPNVDFNLEGPK	Dimethyl:2H(4)13C(2) (K); Dimethyl:2H(4)13C(2) (N-term); Phospho (ST)	4.06000000000003.0	LKGPRISAPNVDF	42.33	S5448	Yes
Q09666	Neuroblast differentiation-associated protein AHNAK OS=Homo sapiens GN=AHNAK PE=1 SV=2	551.951	3	0	63.68	ISMQDVDLSLGSPK	Dimethyl:2H(4)13C(2) (K); Dimethyl:2H(4)13C(2) (N-term); Oxidation (M); Phospho (ST)	4.00500000000603.0	VDLSLGSPKLKGD	13.15	S511	Yes
Q09666	Neuroblast differentiation-associated protein AHNAK OS=Homo sapiens GN=AHNAK PE=1 SV=2	551.951	3	0	54.94	ISMQDVDLSLGSPK	Dimethyl:2H(4)13C(2) (K); Dimethyl:2H(4)13C(2) (N-term); Oxidation (M); Phospho (ST)	4.00500000000603.0	VDLSLGSPKLKGD	13.7	S511	Yes
Q09666	Neuroblast differentiation-associated protein AHNAK OS=Homo sapiens GN=AHNAK PE=1 SV=2	827.425	2	0	69.94	ISMQDVDLSLGSPK	Dimethyl:2H(4)13C(2) (K); Dimethyl:2H(4)13C(2) (N-term); Oxidation (M); Phospho (ST)	4.00500000000603.0	VDLSLGSPKLKGD	29.83	S511	Yes
Q09666	Neuroblast differentiation-associated protein AHNAK OS=Homo sapiens GN=AHNAK PE=1 SV=2	827.427	2	0	58.97	ISMQDVDLSLGSPK	Dimethyl:2H(4)13C(2) (K); Dimethyl:2H(4)13C(2) (N-term); Oxidation (M); Phospho (ST)	4.00500000000603.0	VDLSLGSPKLKGD	25.97	S511	Yes
Q09666	Neuroblast differentiation-associated protein AHNAK OS=Homo sapiens GN=AHNAK PE=1 SV=2	827.427	2	0	52.09	ISMQDVDLSLGSPK	Dimethyl:2H(4)13C(2) (K); Dimethyl:2H(4)13C(2) (N-term); Oxidation (M); Phospho (ST)	4.00500000000603.0	VDLSLGSPKLKGD	15.3	S511	Yes
Q09666	Neuroblast differentiation-associated protein AHNAK OS=Homo sapiens GN=AHNAK PE=1 SV=2	846.86	2	0	84.01	SEDGVEGDLGETQSR	Dimethyl:2H(4)13C(2) (N-term); Phospho (ST)	4.600000000000000.0	IKPRLKSEDGVEG	55.62	S135	Yes
Q09666	Neuroblast differentiation-associated protein AHNAK OS=Homo sapiens GN=AHNAK PE=1 SV=2	846.862	2	0	37.06	SEDGVEGDLGETQSR	Dimethyl:2H(4)13C(2) (N-term); Phospho (ST)	4.600000000000000.0	IKPRLKSEDGVEG	33.45	S135	Yes
Q09666	Neuroblast differentiation-associated protein AHNAK OS=Homo sapiens GN=AHNAK PE=1 SV=2	586.292	3	0	79.12	LPSGSGAASPTGSAVDIR	Dimethyl:2H(4)13C(2) (N-term); Phospho (ST)	4.000060000000000000.0	IRLPSGSGAASPT	0	S212	Yes
Q09666	Neuroblast differentiation-associated protein AHNAK OS=Homo sapiens GN=AHNAK PE=1 SV=2	586.292	3	0	122.57	LPSGSGAASPTGSAVDIR	Dimethyl:2H(4)13C(2) (N-term); Phospho (ST)	4.000000006000000000.0	SGSGAASPTGSAV	25.84	S216	Yes
Q09666	Neuroblast differentiation-associated protein AHNAK OS=Homo sapiens GN=AHNAK PE=1 SV=2	586.292	3	0	42.68	LPSGSGAASPTGSAVDIR	Dimethyl:2H(4)13C(2) (N-term); Phospho (ST)	4.000060000000000000.0	IRLPSGSGAASPT	0	S212	Yes
Q09666	Neuroblast differentiation-associated protein AHNAK OS=Homo sapiens GN=AHNAK PE=1 SV=2	586.292	3	0	67.79	LPSGSGAASPTGSAVDIR	Dimethyl:2H(4)13C(2) (N-term); Phospho (ST)	4.000000006000000000.0	SGSGAASPTGSAV	4.72	S216	Yes
Q09666	Neuroblast differentiation-associated protein AHNAK OS=Homo sapiens GN=AHNAK PE=1 SV=2	586.292	3	0	79.74	LPSGSGAASPTGSAVDIR	Dimethyl:2H(4)13C(2) (N-term); Phospho (ST)	4.000060000000000000.0	IRLPSGSGAASPT	12.83	S212	Yes
Q09666	Neuroblast differentiation-associated protein AHNAK OS=Homo sapiens GN=AHNAK PE=1 SV=2	586.292	3	0	45.5	LPSGSGAASPTGSAVDIR	Dimethyl:2H(4)13C(2) (N-term); Phospho (ST)	4.000060000000000000.0	IRLPSGSGAASPT	0	S212	Yes
Q09666	Neuroblast differentiation-associated protein AHNAK OS=Homo sapiens GN=AHNAK PE=1 SV=2	586.292	3	0	103.5	LPSGSGAASPTGSAVDIR	Dimethyl:2H(4)13C(2) (N-term); Phospho (ST)	4.000000006000000000.0	SGSGAASPTGSAV	16.82	S216	Yes
Q09666	Neuroblast differentiation-associated protein AHNAK OS=Homo sapiens GN=AHNAK PE=1 SV=2	586.292	3	0	139.44	LPSGSGAASPTGSAVDIR	Dimethyl:2H(4)13C(2) (N-term); Phospho (ST)	4.000000006000000000.0	SGSGAASPTGSAV	20.82	S216	Yes
Q09666	Neuroblast differentiation-associated protein AHNAK OS=Homo sapiens GN=AHNAK PE=1 SV=2	878.934	2	0	53.15	LPSGSGAASPTGSAVDIR	Dimethyl:2H(4)13C(2) (N-term); Phospho (ST)	4.000000006000000000.0	SGSGAASPTGSAV	9.83	S216	Yes
Q09666	Neuroblast differentiation-associated protein AHNAK OS=Homo sapiens GN=AHNAK PE=1 SV=2	586.292	3	0	157.98	LPSGSGAASPTGSAVDIR	Dimethyl:2H(4)13C(2) (N-term); Phospho (ST)	4.000000006000000000.0	SGSGAASPTGSAV	39.42	S216	Yes
Q09666	Neuroblast differentiation-associated protein AHNAK OS=Homo sapiens GN=AHNAK PE=1 SV=2	878.935	2	0	58.75	LPSGSGAASPTGSAVDIR	Dimethyl:2H(4)13C(2) (N-term); Phospho (ST)	4.000000006000000000.0	SGSGAASPTGSAV	13.97	S216	Yes
Q09666	Neuroblast differentiation-associated protein AHNAK OS=Homo sapiens GN=AHNAK PE=1 SV=2	878.935	2	0	114.02	LPSGSGAASPTGSAVDIR	Dimethyl:2H(4)13C(2) (N-term); Phospho (ST)	4.000000006000000000.0	SGSGAASPTGSAV	16.03	S216	Yes
Q09666	Neuroblast differentiation-associated protein AHNAK OS=Homo sapiens GN=AHNAK PE=1 SV=2	878.935	2	0	47.72	LPSGSGAASPTGSAVDIR	Dimethyl:2H(4)13C(2) (N-term); Phospho (ST)	4.000000006000000000.0	SGSGAASPTGSAV	9.7	S216	Yes
Q09666	Neuroblast differentiation-associated protein AHNAK OS=Homo sapiens GN=AHNAK PE=1 SV=2	878.935	2	0	46.41	LPSGSGAASPTGSAVDIR	Dimethyl:2H(4)13C(2) (N-term); Phospho (ST)	4.000000006000000000.0	SGSGAASPTGSAV	9.34	S216	Yes
Q09666	Neuroblast differentiation-associated protein AHNAK OS=Homo sapiens GN=AHNAK PE=1 SV=2	586.293	3	0	43.28	LPSGSGAASPTGSAVDIR	Dimethyl:2H(4)13C(2) (N-term); Phospho (ST)	4.000000006000000000.0	SGSGAASPTGSAV	3.12	S216	Yes
Q09666	Neuroblast differentiation-associated protein AHNAK OS=Homo sapiens GN=AHNAK PE=1 SV=2	586.293	3	0	132.78	LPSGSGAASPTGSAVDIR	Dimethyl:2H(4)13C(2) (N-term); Phospho (ST)	4.000000006000000000.0	SGSGAASPTGSAV	28.05	S216	Yes
Q09666	Neuroblast differentiation-associated protein AHNAK OS=Homo sapiens GN=AHNAK PE=1 SV=2	586.293	3	0	141.96	LPSGSGAASPTGSAVDIR	Dimethyl:2H(4)13C(2) (N-term); Phospho (ST)	4.000000006000000000.0	SGSGAASPTGSAV	38.3	S216	Yes
Q09666	Neuroblast differentiation-associated protein AHNAK OS=Homo sapiens GN=AHNAK PE=1 SV=2	586.293	3	0	112.67	LPSGSGAASPTGSAVDIR	Dimethyl:2H(4)13C(2) (N-term); Phospho (ST)	4.000000006000000000.0	SGSGAASPTGSAV	16.34	S216	Yes
Q09666	Neuroblast differentiation-associated protein AHNAK OS=Homo sapiens GN=AHNAK PE=1 SV=2	586.293	3	0	158.77	LPSGSGAASPTGSAVDIR	Dimethyl:2H(4)13C(2) (N-term); Phospho (ST)	4.000000006000000000.0	SGSGAASPTGSAV	36.78	S216	Yes
Q09666	Neuroblast differentiation-associated protein AHNAK OS=Homo sapiens GN=AHNAK PE=1 SV=2	586.293	3	0	56.92	LPSGSGAASPTGSAVDIR	Dimethyl:2H(4)13C(2) (N-term); Phospho (ST)	4.000060000000000000.0	IRLPSGSGAASPT	0	S212	Yes
Q09666	Neuroblast differentiation-associated protein AHNAK OS=Homo sapiens GN=AHNAK PE=1 SV=2	878.937	2	0	95.96	LPSGSGAASPTGSAVDIR	Dimethyl:2H(4)13C(2) (N-term); Phospho (ST)	4.000000006000000000.0	SGSGAASPTGSAV	13.03	S216	Yes
Q09666	Neuroblast differentiation-associated protein AHNAK OS=Homo sapiens GN=AHNAK PE=1 SV=2	878.937	2	0	43.8	LPSGSGAASPTGSAVDIR	Dimethyl:2H(4)13C(2) (N-term); Phospho (ST)	4.000000006000000000.0	SGSGAASPTGSAV	10.04	S216	Yes
Q09666	Neuroblast differentiation-associated protein AHNAK OS=Homo sapiens GN=AHNAK PE=1 SV=2	878.937	2	0	42.45	LPSGSGAASPTGSAVDIR	Dimethyl:2H(4)13C(2) (N-term); Phospho (ST)	4.000000006000000000.0	SGSGAASPTGSAV	14.13	S216	Yes
Q09666	Neuroblast differentiation-associated protein AHNAK OS=Homo sapiens GN=AHNAK PE=1 SV=2	878.937	2	0	64.49	LPSGSGAASPTGSAVDIR	Dimethyl:2H(4)13C(2) (N-term); Phospho (ST)	4.000000006000000000.0	SGSGAASPTGSAV	12.26	S216	Yes
Q09666	Neuroblast differentiation-associated protein AHNAK OS=Homo sapiens GN=AHNAK PE=1 SV=2	586.294	3	0	113.05	LPSGSGAASPTGSAVDIR	Dimethyl:2H(4)13C(2) (N-term); Phospho (ST)	4.000000006000000000.0	SGSGAASPTGSAV	11.41	S216	Yes
Q09666	Neuroblast differentiation-associated protein AHNAK OS=Homo sapiens GN=AHNAK PE=1 SV=2	878.938	2	0	61.61	LPSGSGAASPTGSAVDIR	Dimethyl:2H(4)13C(2) (N-term); Phospho (ST)	4.000000006000000000.0	SGSGAASPTGSAV	11.43	S216	Yes
Q09666	Neuroblast differentiation-associated protein AHNAK OS=Homo sapiens GN=AHNAK PE=1 SV=2	878.938	2	0	57.93	LPSGSGAASPTGSAVDIR	Dimethyl:2H(4)13C(2) (N-term); Phospho (ST)	4.006000000000000000.0	TVIRLPSGSGAAS	12.83	S210	Yes
Q09666	Neuroblast differentiation-associated protein AHNAK OS=Homo sapiens GN=AHNAK PE=1 SV=2	878.938	2	0	67.31	LPSGSGAASPTGSAVDIR	Dimethyl:2H(4)13C(2) (N-term); Phospho (ST)	4.006000000000000000.0	TVIRLPSGSGAAS	13.59	S210	Yes
Q09666	Neuroblast differentiation-associated protein AHNAK OS=Homo sapiens GN=AHNAK PE=1 SV=2	878.938	2	0	65.72	LPSGSGAASPTGSAVDIR	Dimethyl:2H(4)13C(2) (N-term); Phospho (ST)	4.006000000000000000.0	TVIRLPSGSGAAS	13.71	S210	Yes
Q09666	Neuroblast differentiation-associated protein AHNAK OS=Homo sapiens GN=AHNAK PE=1 SV=2	878.938	2	0	40.84	LPSGSGAASPTGSAVDIR	Dimethyl:2H(4)13C(2) (N-term); Phospho (ST)	4.006000000000000000.0	TVIRLPSGSGAAS	11.26	S210	Yes
Q09666	Neuroblast differentiation-associated protein AHNAK OS=Homo sapiens GN=AHNAK PE=1 SV=2	586.297	3	0	53.97	LPSGSGAASPTGSAVDIR	Dimethyl:2H(4)13C(2) (N-term); Phospho (ST)	4.000060000000000000.0	IRLPSGSGAASPT	0	S212	Yes
Q09666	Neuroblast differentiation-associated protein AHNAK OS=Homo sapiens GN=AHNAK PE=1 SV=2	588.299	3	2	66.3	KGDRSPEPGQTWTR	Dimethyl:2H(4)13C(2) (K); Dimethyl:2H(4)13C(2) (N-term); Phospho (ST)	4.30006000000000.0	HRKGDRSPEPGQT	42.6	S93	Yes
Q09666	Neuroblast differentiation-associated protein AHNAK OS=Homo sapiens GN=AHNAK PE=1 SV=2	588.299	3	2	47.42	KGDRSPEPGQTWTR	Dimethyl:2H(4)13C(2) (K); Dimethyl:2H(4)13C(2) (N-term); Phospho (ST)	4.30006000000000.0	HRKGDRSPEPGQT	35.2	S93	Yes
Q09666	Neuroblast differentiation-associated protein AHNAK OS=Homo sapiens GN=AHNAK PE=1 SV=2	617.308	3	0	47.02	VDIDTPDINIEGSEGK	Dimethyl:2H(4)13C(2) (K); Dimethyl:2H(4)13C(2) (N-term); Phospho (ST)	4.0000600000000003.0	PKVDIDTPDINIE	24.07	T3716	Yes
Q09666	Neuroblast differentiation-associated protein AHNAK OS=Homo sapiens GN=AHNAK PE=1 SV=2	617.308	3	0	55.03	VDIDTPDINIEGSEGK	Dimethyl:2H(4)13C(2) (K); Dimethyl:2H(4)13C(2) (N-term); Phospho (ST)	4.0000600000000003.0	PKVDIDTPDINIE	40.13	T3716	Yes
Q09666	Neuroblast differentiation-associated protein AHNAK OS=Homo sapiens GN=AHNAK PE=1 SV=2	617.308	3	0	64.95	VDIDTPDINIEGSEGK	Dimethyl:2H(4)13C(2) (K); Dimethyl:2H(4)13C(2) (N-term); Phospho (ST)	4.0000600000000003.0	PKVDIDTPDINIE	43.17	T3716	Yes
Q09666	Neuroblast differentiation-associated protein AHNAK OS=Homo sapiens GN=AHNAK PE=1 SV=2	623.646	3	0	63.87	VDIDTPDIDIHGPEGK	Dimethyl:2H(4)13C(2) (K); Dimethyl:2H(4)13C(2) (N-term); Phospho (ST)	4.0000600000000003.0	PKVDIDTPDIDIH	49.46	T4100	Yes
Q09666	Neuroblast differentiation-associated protein AHNAK OS=Homo sapiens GN=AHNAK PE=1 SV=2	623.648	3	0	78.69	VDIDTPDIDIHGPEGK	Dimethyl:2H(4)13C(2) (K); Dimethyl:2H(4)13C(2) (N-term); Phospho (ST)	4.0000600000000003.0	PKVDIDTPDIDIH	68.76	T4100	Yes
Q09666	Neuroblast differentiation-associated protein AHNAK OS=Homo sapiens GN=AHNAK PE=1 SV=2	623.648	3	0	80.92	VDIDTPDIDIHGPEGK	Dimethyl:2H(4)13C(2) (K); Dimethyl:2H(4)13C(2) (N-term); Phospho (ST)	4.0000600000000003.0	PKVDIDTPDIDIH	70.21	T4100	Yes
Q09666	Neuroblast differentiation-associated protein AHNAK OS=Homo sapiens GN=AHNAK PE=1 SV=2	627.641	3	0	73.35	ASLGSLEGEAEAEASSPK	Dimethyl:2H(4)13C(2) (K); Dimethyl:2H(4)13C(2) (N-term); Phospho (ST)	4.000060000000000003.0	SKASLGSLEGEAE	7.08	S5752	Yes
Q09666	Neuroblast differentiation-associated protein AHNAK OS=Homo sapiens GN=AHNAK PE=1 SV=2	627.641	3	0	44.8	ASLGSLEGEAEAEASSPK	Dimethyl:2H(4)13C(2) (K); Dimethyl:2H(4)13C(2) (N-term); Phospho (ST)	4.060000000000000003.0	LKSSKASLGSLEG	3.96	S5749	Yes
Q09666	Neuroblast differentiation-associated protein AHNAK OS=Homo sapiens GN=AHNAK PE=1 SV=2	940.959	2	0	116.93	ASLGSLEGEAEAEASSPK	Dimethyl:2H(4)13C(2) (K); Dimethyl:2H(4)13C(2) (N-term); Phospho (ST)	4.000060000000000003.0	SKASLGSLEGEAE	28.72	S5752	Yes
Q09666	Neuroblast differentiation-associated protein AHNAK OS=Homo sapiens GN=AHNAK PE=1 SV=2	627.642	3	0	99.87	ASLGSLEGEAEAEASSPK	Dimethyl:2H(4)13C(2) (K); Dimethyl:2H(4)13C(2) (N-term); Phospho (ST)	4.000000000000000603.0	AEAEASSPKGKFS	14.6	S5763	Yes
Q09666	Neuroblast differentiation-associated protein AHNAK OS=Homo sapiens GN=AHNAK PE=1 SV=2	627.642	3	0	68.83	ASLGSLEGEAEAEASSPK	Dimethyl:2H(4)13C(2) (K); Dimethyl:2H(4)13C(2) (N-term); Phospho (ST)	4.000060000000000003.0	SKASLGSLEGEAE	9.57	S5752	Yes
Q09666	Neuroblast differentiation-associated protein AHNAK OS=Homo sapiens GN=AHNAK PE=1 SV=2	627.643	3	0	80.83	ASLGSLEGEAEAEASSPK	Dimethyl:2H(4)13C(2) (K); Dimethyl:2H(4)13C(2) (N-term); Phospho (ST)	4.000000000000000603.0	AEAEASSPKGKFS	1.59	S5763	Yes
Q09666	Neuroblast differentiation-associated protein AHNAK OS=Homo sapiens GN=AHNAK PE=1 SV=2	627.643	3	0	84	ASLGSLEGEAEAEASSPK	Dimethyl:2H(4)13C(2) (K); Dimethyl:2H(4)13C(2) (N-term); Phospho (ST)	4.000060000000000003.0	SKASLGSLEGEAE	10.98	S5752	Yes
Q09666	Neuroblast differentiation-associated protein AHNAK OS=Homo sapiens GN=AHNAK PE=1 SV=2	627.643	3	0	89.98	ASLGSLEGEAEAEASSPK	Dimethyl:2H(4)13C(2) (K); Dimethyl:2H(4)13C(2) (N-term); Phospho (ST)	4.000000000000000603.0	AEAEASSPKGKFS	0	S5763	Yes
Q09666	Neuroblast differentiation-associated protein AHNAK OS=Homo sapiens GN=AHNAK PE=1 SV=2	627.643	3	0	82.25	ASLGSLEGEAEAEASSPK	Dimethyl:2H(4)13C(2) (K); Dimethyl:2H(4)13C(2) (N-term); Phospho (ST)	4.000000000000000603.0	AEAEASSPKGKFS	7.74	S5763	Yes
Q09666	Neuroblast differentiation-associated protein AHNAK OS=Homo sapiens GN=AHNAK PE=1 SV=2	627.643	3	0	76.53	ASLGSLEGEAEAEASSPK	Dimethyl:2H(4)13C(2) (K); Dimethyl:2H(4)13C(2) (N-term); Phospho (ST)	4.000000000000000603.0	AEAEASSPKGKFS	0	S5763	Yes
Q09666	Neuroblast differentiation-associated protein AHNAK OS=Homo sapiens GN=AHNAK PE=1 SV=2	940.961	2	0	117.59	ASLGSLEGEAEAEASSPK	Dimethyl:2H(4)13C(2) (K); Dimethyl:2H(4)13C(2) (N-term); Phospho (ST)	4.000000000000000603.0	AEAEASSPKGKFS	14.66	S5763	Yes
Q09666	Neuroblast differentiation-associated protein AHNAK OS=Homo sapiens GN=AHNAK PE=1 SV=2	627.643	3	0	101.71	ASLGSLEGEAEAEASSPK	Dimethyl:2H(4)13C(2) (K); Dimethyl:2H(4)13C(2) (N-term); Phospho (ST)	4.000000000000000603.0	AEAEASSPKGKFS	14.64	S5763	Yes
Q09666	Neuroblast differentiation-associated protein AHNAK OS=Homo sapiens GN=AHNAK PE=1 SV=2	627.644	3	0	76.74	ASLGSLEGEAEAEASSPK	Dimethyl:2H(4)13C(2) (K); Dimethyl:2H(4)13C(2) (N-term); Phospho (ST)	4.000060000000000003.0	SKASLGSLEGEAE	4.51	S5752	Yes
Q09666	Neuroblast differentiation-associated protein AHNAK OS=Homo sapiens GN=AHNAK PE=1 SV=2	627.644	3	0	67.78	ASLGSLEGEAEAEASSPK	Dimethyl:2H(4)13C(2) (K); Dimethyl:2H(4)13C(2) (N-term); Phospho (ST)	4.000060000000000003.0	SKASLGSLEGEAE	14.29	S5752	Yes
Q09666	Neuroblast differentiation-associated protein AHNAK OS=Homo sapiens GN=AHNAK PE=1 SV=2	940.962	2	0	75.2	ASLGSLEGEAEAEASSPK	Dimethyl:2H(4)13C(2) (K); Dimethyl:2H(4)13C(2) (N-term); Phospho (ST)	4.000000000000000603.0	AEAEASSPKGKFS	0	S5763	Yes
Q09666	Neuroblast differentiation-associated protein AHNAK OS=Homo sapiens GN=AHNAK PE=1 SV=2	627.644	3	0	87.31	ASLGSLEGEAEAEASSPK	Dimethyl:2H(4)13C(2) (K); Dimethyl:2H(4)13C(2) (N-term); Phospho (ST)	4.000060000000000003.0	SKASLGSLEGEAE	20.88	S5752	Yes
Q09666	Neuroblast differentiation-associated protein AHNAK OS=Homo sapiens GN=AHNAK PE=1 SV=2	940.962	2	0	153.14	ASLGSLEGEAEAEASSPK	Dimethyl:2H(4)13C(2) (K); Dimethyl:2H(4)13C(2) (N-term); Phospho (ST)	4.000060000000000003.0	SKASLGSLEGEAE	37.53	S5752	Yes
Q09666	Neuroblast differentiation-associated protein AHNAK OS=Homo sapiens GN=AHNAK PE=1 SV=2	627.644	3	0	49.05	ASLGSLEGEAEAEASSPK	Dimethyl:2H(4)13C(2) (K); Dimethyl:2H(4)13C(2) (N-term); Phospho (ST)	4.000060000000000003.0	SKASLGSLEGEAE	7.72	S5752	Yes
Q09666	Neuroblast differentiation-associated protein AHNAK OS=Homo sapiens GN=AHNAK PE=1 SV=2	940.963	2	0	105.22	ASLGSLEGEAEAEASSPK	Dimethyl:2H(4)13C(2) (K); Dimethyl:2H(4)13C(2) (N-term); Phospho (ST)	4.000000000000000603.0	AEAEASSPKGKFS	0	S5763	Yes
Q09666	Neuroblast differentiation-associated protein AHNAK OS=Homo sapiens GN=AHNAK PE=1 SV=2	627.644	3	0	43.85	ASLGSLEGEAEAEASSPK	Dimethyl:2H(4)13C(2) (K); Dimethyl:2H(4)13C(2) (N-term); Phospho (ST)	4.000060000000000003.0	SKASLGSLEGEAE	0	S5752	Yes
Q09666	Neuroblast differentiation-associated protein AHNAK OS=Homo sapiens GN=AHNAK PE=1 SV=2	940.963	2	0	45.37	ASLGSLEGEAEAEASSPK	Dimethyl:2H(4)13C(2) (K); Dimethyl:2H(4)13C(2) (N-term); Phospho (ST)	4.000000000000000603.0	AEAEASSPKGKFS	7.28	S5763	Yes
Q09666	Neuroblast differentiation-associated protein AHNAK OS=Homo sapiens GN=AHNAK PE=1 SV=2	940.963	2	0	143.66	ASLGSLEGEAEAEASSPK	Dimethyl:2H(4)13C(2) (K); Dimethyl:2H(4)13C(2) (N-term); Phospho (ST)	4.000060000000000003.0	SKASLGSLEGEAE	33.08	S5752	Yes
Q09666	Neuroblast differentiation-associated protein AHNAK OS=Homo sapiens GN=AHNAK PE=1 SV=2	940.963	2	0	121.62	ASLGSLEGEAEAEASSPK	Dimethyl:2H(4)13C(2) (K); Dimethyl:2H(4)13C(2) (N-term); Phospho (ST)	4.000060000000000003.0	SKASLGSLEGEAE	22.03	S5752	Yes
Q09666	Neuroblast differentiation-associated protein AHNAK OS=Homo sapiens GN=AHNAK PE=1 SV=2	940.965	2	0	64.59	ASLGSLEGEAEAEASSPK	Dimethyl:2H(4)13C(2) (K); Dimethyl:2H(4)13C(2) (N-term); Phospho (ST)	4.000000000000000603.0	AEAEASSPKGKFS	0	S5763	Yes
Q09666	Neuroblast differentiation-associated protein AHNAK OS=Homo sapiens GN=AHNAK PE=1 SV=2	940.965	2	0	91.37	ASLGSLEGEAEAEASSPK	Dimethyl:2H(4)13C(2) (K); Dimethyl:2H(4)13C(2) (N-term); Phospho (ST)	4.000000000000000603.0	AEAEASSPKGKFS	0	S5763	Yes
Q09666	Neuroblast differentiation-associated protein AHNAK OS=Homo sapiens GN=AHNAK PE=1 SV=2	940.967	2	0	58.44	ASLGSLEGEAEAEASSPK	Dimethyl:2H(4)13C(2) (K); Dimethyl:2H(4)13C(2) (N-term); Phospho (ST)	4.000000000000000603.0	AEAEASSPKGKFS	3.62	S5763	Yes
Q09666	Neuroblast differentiation-associated protein AHNAK OS=Homo sapiens GN=AHNAK PE=1 SV=2	636.335	3	0	58.99	VSVGAPDLSLEASEGSIK	Dimethyl:2H(4)13C(2) (K); Dimethyl:2H(4)13C(2) (N-term); Phospho (ST)	4.000000000000000603.0	LEASEGSIKLPKM	15.08	S5400	Yes
Q09666	Neuroblast differentiation-associated protein AHNAK OS=Homo sapiens GN=AHNAK PE=1 SV=2	636.338	3	0	67.72	VSVGAPDLSLEASEGSIK	Dimethyl:2H(4)13C(2) (K); Dimethyl:2H(4)13C(2) (N-term); Phospho (ST)	4.000000000000000603.0	LEASEGSIKLPKM	13.8	S5400	Yes
Q09666	Neuroblast differentiation-associated protein AHNAK OS=Homo sapiens GN=AHNAK PE=1 SV=2	636.338	3	0	73.9	VSVGAPDLSLEASEGSIK	Dimethyl:2H(4)13C(2) (K); Dimethyl:2H(4)13C(2) (N-term); Phospho (ST)	4.000000000000000603.0	LEASEGSIKLPKM	6.45	S5400	Yes
Q09666	Neuroblast differentiation-associated protein AHNAK OS=Homo sapiens GN=AHNAK PE=1 SV=2	636.338	3	0	59.55	VSVGAPDLSLEASEGSIK	Dimethyl:2H(4)13C(2) (K); Dimethyl:2H(4)13C(2) (N-term); Phospho (ST)	4.000000000000000603.0	LEASEGSIKLPKM	20.6	S5400	Yes
Q09666	Neuroblast differentiation-associated protein AHNAK OS=Homo sapiens GN=AHNAK PE=1 SV=2	654.298	3	0	62.1	ASLGSLEGEAEAEASSPK	Dimethyl:2H(4)13C(2) (K); Dimethyl:2H(4)13C(2) (N-term); 2 Phospho (ST)	4.000060000000000603.0	SKASLGSLEGEAE;AEAEASSPKGKFS;	7.85	S5752;S5763;	Yes
Q09666	Neuroblast differentiation-associated protein AHNAK OS=Homo sapiens GN=AHNAK PE=1 SV=2	654.298	3	0	54.77	ASLGSLEGEAEAEASSPK	Dimethyl:2H(4)13C(2) (K); Dimethyl:2H(4)13C(2) (N-term); 2 Phospho (ST)	4.000060000000000603.0	SKASLGSLEGEAE;AEAEASSPKGKFS;	8.19	S5752;S5763;	Yes
Q09666	Neuroblast differentiation-associated protein AHNAK OS=Homo sapiens GN=AHNAK PE=1 SV=2	654.298	3	0	54.35	ASLGSLEGEAEAEASSPK	Dimethyl:2H(4)13C(2) (K); Dimethyl:2H(4)13C(2) (N-term); 2 Phospho (ST)	4.000060000000000603.0	SKASLGSLEGEAE;AEAEASSPKGKFS;	8.52	S5752;S5763;	Yes
Q09666	Neuroblast differentiation-associated protein AHNAK OS=Homo sapiens GN=AHNAK PE=1 SV=2	654.298	3	0	64.97	ASLGSLEGEAEAEASSPK	Dimethyl:2H(4)13C(2) (K); Dimethyl:2H(4)13C(2) (N-term); 2 Phospho (ST)	4.000060000000000603.0	SKASLGSLEGEAE;AEAEASSPKGKFS;	3.67	S5752;S5763;	Yes
Q09666	Neuroblast differentiation-associated protein AHNAK OS=Homo sapiens GN=AHNAK PE=1 SV=2	654.298	3	0	53.53	ASLGSLEGEAEAEASSPK	Dimethyl:2H(4)13C(2) (K); Dimethyl:2H(4)13C(2) (N-term); 2 Phospho (ST)	4.000060000000000603.0	SKASLGSLEGEAE;AEAEASSPKGKFS;	0	S5752;S5763;	Yes
Q09666	Neuroblast differentiation-associated protein AHNAK OS=Homo sapiens GN=AHNAK PE=1 SV=2	654.298	3	0	52.74	ASLGSLEGEAEAEASSPK	Dimethyl:2H(4)13C(2) (K); Dimethyl:2H(4)13C(2) (N-term); 2 Phospho (ST)	4.000060000000000603.0	SKASLGSLEGEAE;AEAEASSPKGKFS;	9.35	S5752;S5763;	Yes
Q09666	Neuroblast differentiation-associated protein AHNAK OS=Homo sapiens GN=AHNAK PE=1 SV=2	654.298	3	0	42.91	ASLGSLEGEAEAEASSPK	Dimethyl:2H(4)13C(2) (K); Dimethyl:2H(4)13C(2) (N-term); 2 Phospho (ST)	4.000060000000000603.0	SKASLGSLEGEAE;AEAEASSPKGKFS;	0	S5752;S5763;	Yes
Q09666	Neuroblast differentiation-associated protein AHNAK OS=Homo sapiens GN=AHNAK PE=1 SV=2	654.298	3	0	61.86	ASLGSLEGEAEAEASSPK	Dimethyl:2H(4)13C(2) (K); Dimethyl:2H(4)13C(2) (N-term); 2 Phospho (ST)	4.000060000000000603.0	SKASLGSLEGEAE;AEAEASSPKGKFS;	10.53	S5752;S5763;	Yes
Q09666	Neuroblast differentiation-associated protein AHNAK OS=Homo sapiens GN=AHNAK PE=1 SV=2	654.299	3	0	54.36	ASLGSLEGEAEAEASSPK	Dimethyl:2H(4)13C(2) (K); Dimethyl:2H(4)13C(2) (N-term); 2 Phospho (ST)	4.000060000000000603.0	SKASLGSLEGEAE;AEAEASSPKGKFS;	7.77	S5752;S5763;	Yes
Q09666	Neuroblast differentiation-associated protein AHNAK OS=Homo sapiens GN=AHNAK PE=1 SV=2	654.299	3	0	62.9	ASLGSLEGEAEAEASSPK	Dimethyl:2H(4)13C(2) (K); Dimethyl:2H(4)13C(2) (N-term); 2 Phospho (ST)	4.000060000000000603.0	SKASLGSLEGEAE;AEAEASSPKGKFS;	0	S5752;S5763;	Yes
Q09666	Neuroblast differentiation-associated protein AHNAK OS=Homo sapiens GN=AHNAK PE=1 SV=2	654.299	3	0	61.9	ASLGSLEGEAEAEASSPK	Dimethyl:2H(4)13C(2) (K); Dimethyl:2H(4)13C(2) (N-term); 2 Phospho (ST)	4.000060000000000603.0	SKASLGSLEGEAE;AEAEASSPKGKFS;	0	S5752;S5763;	Yes
Q09666	Neuroblast differentiation-associated protein AHNAK OS=Homo sapiens GN=AHNAK PE=1 SV=2	654.299	3	0	71.25	ASLGSLEGEAEAEASSPK	Dimethyl:2H(4)13C(2) (K); Dimethyl:2H(4)13C(2) (N-term); 2 Phospho (ST)	4.000060000000000603.0	SKASLGSLEGEAE;AEAEASSPKGKFS;	9.3	S5752;S5763;	Yes
Q09666	Neuroblast differentiation-associated protein AHNAK OS=Homo sapiens GN=AHNAK PE=1 SV=2	654.301	3	0	55.69	ASLGSLEGEAEAEASSPK	Dimethyl:2H(4)13C(2) (K); Dimethyl:2H(4)13C(2) (N-term); 2 Phospho (ST)	4.000060000000000603.0	SKASLGSLEGEAE;AEAEASSPKGKFS;	1.32	S5752;S5763;	Yes
Q09666	Neuroblast differentiation-associated protein AHNAK OS=Homo sapiens GN=AHNAK PE=1 SV=2	654.301	3	0	65.97	ASLGSLEGEAEAEASSPK	Dimethyl:2H(4)13C(2) (K); Dimethyl:2H(4)13C(2) (N-term); 2 Phospho (ST)	4.000060000000000603.0	SKASLGSLEGEAE;AEAEASSPKGKFS;	8.84	S5752;S5763;	Yes
Q09666	Neuroblast differentiation-associated protein AHNAK OS=Homo sapiens GN=AHNAK PE=1 SV=2	980.949	2	0	43.5	ASLGSLEGEAEAEASSPK	Dimethyl:2H(4)13C(2) (K); Dimethyl:2H(4)13C(2) (N-term); 2 Phospho (ST)	4.000060000000000603.0	SKASLGSLEGEAE;AEAEASSPKGKFS;	0	S5752;S5763;	Yes
Q09666	Neuroblast differentiation-associated protein AHNAK OS=Homo sapiens GN=AHNAK PE=1 SV=2	980.953	2	0	53.84	ASLGSLEGEAEAEASSPK	Dimethyl:2H(4)13C(2) (K); Dimethyl:2H(4)13C(2) (N-term); 2 Phospho (ST)	4.000000000000006603.0	EAEAEASSPKGKF;AEAEASSPKGKFS;	15.16	S5762;S5763;	Yes
Q09666	Neuroblast differentiation-associated protein AHNAK OS=Homo sapiens GN=AHNAK PE=1 SV=2	656.655	3	1	57.46	LKSEDGVEGDLGETQSR	Dimethyl:2H(4)13C(2) (K); Dimethyl:2H(4)13C(2) (N-term); Phospho (ST)	4.03600000000000000.0	IKPRLKSEDGVEG	44.22	S135	Yes
Q09666	Neuroblast differentiation-associated protein AHNAK OS=Homo sapiens GN=AHNAK PE=1 SV=2	656.656	3	1	65.96	LKSEDGVEGDLGETQSR	Dimethyl:2H(4)13C(2) (K); Dimethyl:2H(4)13C(2) (N-term); Phospho (ST)	4.03600000000000000.0	IKPRLKSEDGVEG	51.01	S135	Yes
Q09666	Neuroblast differentiation-associated protein AHNAK OS=Homo sapiens GN=AHNAK PE=1 SV=2	686.999	3	0	41.2	GPAFNMASPESDFGINLK	Dimethyl:2H(4)13C(2) (K); Dimethyl:2H(4)13C(2) (N-term); Oxidation (M); Phospho (ST)	4.000005060000000003.0	PAFNMASPESDFG	22.44	S5552	Yes
Q09666	Neuroblast differentiation-associated protein AHNAK OS=Homo sapiens GN=AHNAK PE=1 SV=2	552.028	4	0	91.68	VDINTPDVDVHGPDWHLK	Dimethyl:2H(4)13C(2) (K); Dimethyl:2H(4)13C(2) (N-term); Phospho (ST)	4.000060000000000003.0	PKVDINTPDVDVH	80.25	T4766	Yes
Q09666	Neuroblast differentiation-associated protein AHNAK OS=Homo sapiens GN=AHNAK PE=1 SV=2	552.03	4	0	109.6	VDINTPDVDVHGPDWHLK	Dimethyl:2H(4)13C(2) (K); Dimethyl:2H(4)13C(2) (N-term); Phospho (ST)	4.000060000000000003.0	PKVDINTPDVDVH	101.44	T4766	Yes
Q09666	Neuroblast differentiation-associated protein AHNAK OS=Homo sapiens GN=AHNAK PE=1 SV=2	786.404	3	0	62.31	GGADVSGGVSAPDISLGEGHLSVK	Dimethyl:2H(4)13C(2) (K); Dimethyl:2H(4)13C(2) (N-term); Phospho (ST)	4.000000000000000000000603.0	LGEGHLSVKGSGG	25.87	S5589	Yes
Q09666	Neuroblast differentiation-associated protein AHNAK OS=Homo sapiens GN=AHNAK PE=1 SV=2	786.406	3	0	90.96	GGADVSGGVSAPDISLGEGHLSVK	Dimethyl:2H(4)13C(2) (K); Dimethyl:2H(4)13C(2) (N-term); Phospho (ST)	4.000000000000000000000603.0	LGEGHLSVKGSGG	37.32	S5589	Yes
Q09666	Neuroblast differentiation-associated protein AHNAK OS=Homo sapiens GN=AHNAK PE=1 SV=2	887.426	3	0	64.21	EFSGPSTPTGTLEFEGGEVSLEGGK	Dimethyl:2H(4)13C(2) (K); Dimethyl:2H(4)13C(2) (N-term); Phospho (ST)	4.0000000060000000000000003.0	SGPSTPTGTLEFE	0	T5796	Yes
Q09666	Neuroblast differentiation-associated protein AHNAK OS=Homo sapiens GN=AHNAK PE=1 SV=2	887.426	3	0	73.47	EFSGPSTPTGTLEFEGGEVSLEGGK	Dimethyl:2H(4)13C(2) (K); Dimethyl:2H(4)13C(2) (N-term); Phospho (ST)	4.0000006000000000000000003.0	EFSGPSTPTGTLE	2.8	T5794	Yes
Q09666	Neuroblast differentiation-associated protein AHNAK OS=Homo sapiens GN=AHNAK PE=1 SV=2	887.429	3	0	94.37	EFSGPSTPTGTLEFEGGEVSLEGGK	Dimethyl:2H(4)13C(2) (K); Dimethyl:2H(4)13C(2) (N-term); Phospho (ST)	4.0000000060000000000000003.0	SGPSTPTGTLEFE	0	T5796	Yes
Q09666	Neuroblast differentiation-associated protein AHNAK OS=Homo sapiens GN=AHNAK PE=1 SV=2	887.429	3	0	84.32	EFSGPSTPTGTLEFEGGEVSLEGGK	Dimethyl:2H(4)13C(2) (K); Dimethyl:2H(4)13C(2) (N-term); Phospho (ST)	4.0000006000000000000000003.0	EFSGPSTPTGTLE	6.81	T5794	Yes
Q09666	Neuroblast differentiation-associated protein AHNAK OS=Homo sapiens GN=AHNAK PE=1 SV=2	887.429	3	0	73.43	EFSGPSTPTGTLEFEGGEVSLEGGK	Dimethyl:2H(4)13C(2) (K); Dimethyl:2H(4)13C(2) (N-term); Phospho (ST)	4.0000000060000000000000003.0	SGPSTPTGTLEFE	0	T5796	Yes
Q09666	Neuroblast differentiation-associated protein AHNAK OS=Homo sapiens GN=AHNAK PE=1 SV=2	1194.88	3	1	60.45	SNSFSDEREFSGPSTPTGTLEFEGGEVSLEGGK	Dimethyl:2H(4)13C(2) (K); Dimethyl:2H(4)13C(2) (N-term); Phospho (ST)	4.006000000000000000000000000000003.0	PRHRSNSFSDERE	0.02	S5782	Yes
Q09666	Neuroblast differentiation-associated protein AHNAK OS=Homo sapiens GN=AHNAK PE=1 SV=2	954.503	4	2	53.7	GPSLQGDLAVSGDIKCPKVSVGAPDLSLEASEGSIK	Dimethyl (N-term); 3 Dimethyl:2H(4)13C(2) (K); 2 Phospho (ST)	2.000000000060003003000000000000000603.0	QGDLAVSGDIKCP;LEASEGSIKLPKM;	0	S5377;S5400;	Yes
Q12888	Tumor suppressor p53-binding protein 1 OS=Homo sapiens GN=TP53BP1 PE=1 SV=2	593.275	2	0	43.19	SEDMPFSPK	Dimethyl:2H(4)13C(2) (K); Dimethyl:2H(4)13C(2) (N-term); Phospho (ST)	4.000000603.0	SEDMPFSPKASVA	40.7	S265	Yes
Q12888	Tumor suppressor p53-binding protein 1 OS=Homo sapiens GN=TP53BP1 PE=1 SV=2	593.277	2	0	53.87	SEDMPFSPK	Dimethyl:2H(4)13C(2) (K); Dimethyl:2H(4)13C(2) (N-term); Phospho (ST)	4.000000603.0	SEDMPFSPKASVA	48.85	S265	Yes
Q12888	Tumor suppressor p53-binding protein 1 OS=Homo sapiens GN=TP53BP1 PE=1 SV=2	593.277	2	0	54.48	SEDMPFSPK	Dimethyl:2H(4)13C(2) (K); Dimethyl:2H(4)13C(2) (N-term); Phospho (ST)	4.000000603.0	SEDMPFSPKASVA	48	S265	Yes
Q12888	Tumor suppressor p53-binding protein 1 OS=Homo sapiens GN=TP53BP1 PE=1 SV=2	593.278	2	0	36.93	SEDMPFSPK	Dimethyl:2H(4)13C(2) (K); Dimethyl:2H(4)13C(2) (N-term); Phospho (ST)	4.000000603.0	SEDMPFSPKASVA	36.93	S265	Yes
Q12888	Tumor suppressor p53-binding protein 1 OS=Homo sapiens GN=TP53BP1 PE=1 SV=2	593.278	2	0	49.09	SEDMPFSPK	Dimethyl:2H(4)13C(2) (K); Dimethyl:2H(4)13C(2) (N-term); Phospho (ST)	4.000000603.0	SEDMPFSPKASVA	44.82	S265	Yes
Q12888	Tumor suppressor p53-binding protein 1 OS=Homo sapiens GN=TP53BP1 PE=1 SV=2	593.279	2	0	55.57	SEDMPFSPK	Dimethyl:2H(4)13C(2) (K); Dimethyl:2H(4)13C(2) (N-term); Phospho (ST)	4.000000603.0	SEDMPFSPKASVA	45.36	S265	Yes
Q12888	Tumor suppressor p53-binding protein 1 OS=Homo sapiens GN=TP53BP1 PE=1 SV=2	593.279	2	0	51.68	SEDMPFSPK	Dimethyl:2H(4)13C(2) (K); Dimethyl:2H(4)13C(2) (N-term); Phospho (ST)	4.000000603.0	SEDMPFSPKASVA	48.29	S265	Yes
Q12888	Tumor suppressor p53-binding protein 1 OS=Homo sapiens GN=TP53BP1 PE=1 SV=2	593.28	2	0	37.73	SEDMPFSPK	Dimethyl:2H(4)13C(2) (K); Dimethyl:2H(4)13C(2) (N-term); Phospho (ST)	4.000000603.0	SEDMPFSPKASVA	31.3	S265	Yes
Q12888	Tumor suppressor p53-binding protein 1 OS=Homo sapiens GN=TP53BP1 PE=1 SV=2	593.28	2	0	50.8	SEDMPFSPK	Dimethyl:2H(4)13C(2) (K); Dimethyl:2H(4)13C(2) (N-term); Phospho (ST)	4.000000603.0	SEDMPFSPKASVA	43.07	S265	Yes
Q12888	Tumor suppressor p53-binding protein 1 OS=Homo sapiens GN=TP53BP1 PE=1 SV=2	593.281	2	0	51.25	SEDMPFSPK	Dimethyl:2H(4)13C(2) (K); Dimethyl:2H(4)13C(2) (N-term); Phospho (ST)	4.000000603.0	SEDMPFSPKASVA	43.23	S265	Yes
Q12888	Tumor suppressor p53-binding protein 1 OS=Homo sapiens GN=TP53BP1 PE=1 SV=2	594.294	2	0	47.09	SVEYEGDLK	Dimethyl:2H(4)13C(2) (K); Dimethyl:2H(4)13C(2) (N-term); Phospho (ST)	4.600000003.0	DTKEEKSVEYEGD	39.51	S809	Yes
Q12888	Tumor suppressor p53-binding protein 1 OS=Homo sapiens GN=TP53BP1 PE=1 SV=2	601.273	2	0	41.7	SEDMPFSPK	Dimethyl:2H(4)13C(2) (K); Dimethyl:2H(4)13C(2) (N-term); Oxidation (M); Phospho (ST)	4.000500603.0	SEDMPFSPKASVA	38.97	S265	Yes
Q12888	Tumor suppressor p53-binding protein 1 OS=Homo sapiens GN=TP53BP1 PE=1 SV=2	601.274	2	0	65.14	SEDMPFSPK	Dimethyl:2H(4)13C(2) (K); Dimethyl:2H(4)13C(2) (N-term); Oxidation (M); Phospho (ST)	4.000500603.0	SEDMPFSPKASVA	60.48	S265	Yes
Q12888	Tumor suppressor p53-binding protein 1 OS=Homo sapiens GN=TP53BP1 PE=1 SV=2	601.274	2	0	56.92	SEDMPFSPK	Dimethyl:2H(4)13C(2) (K); Dimethyl:2H(4)13C(2) (N-term); Oxidation (M); Phospho (ST)	4.000500603.0	SEDMPFSPKASVA	49.36	S265	Yes
Q12888	Tumor suppressor p53-binding protein 1 OS=Homo sapiens GN=TP53BP1 PE=1 SV=2	601.279	2	0	42.55	SEDMPFSPK	Dimethyl:2H(4)13C(2) (K); Dimethyl:2H(4)13C(2) (N-term); Oxidation (M); Phospho (ST)	4.000500603.0	SEDMPFSPKASVA	32.68	S265	Yes
Q12888	Tumor suppressor p53-binding protein 1 OS=Homo sapiens GN=TP53BP1 PE=1 SV=2	613.794	2	0	44.57	SEDPPTTPIR	Dimethyl:2H(4)13C(2) (N-term); Phospho (ST)	4.0000006000.0	SEDPPTTPIRGNL	10.51	T1056	Yes
Q12888	Tumor suppressor p53-binding protein 1 OS=Homo sapiens GN=TP53BP1 PE=1 SV=2	613.796	2	0	46.36	SEDPPTTPIR	Dimethyl:2H(4)13C(2) (N-term); Phospho (ST)	4.0000006000.0	SEDPPTTPIRGNL	10.21	T1056	Yes
Q12888	Tumor suppressor p53-binding protein 1 OS=Homo sapiens GN=TP53BP1 PE=1 SV=2	746.901	2	0	42.56	AADISLDNLVEGK	Dimethyl:2H(4)13C(2) (K); Dimethyl:2H(4)13C(2) (N-term); Phospho (ST)	4.0000600000003.0	TKAADISLDNLVE	41.44	S1618	Yes
Q12888	Tumor suppressor p53-binding protein 1 OS=Homo sapiens GN=TP53BP1 PE=1 SV=2	503.269	3	1	58.68	LITSEEERSPAK	Dimethyl:2H(4)13C(2) (K); Dimethyl:2H(4)13C(2) (N-term); Phospho (ST)	4.000000006003.0	TSEEERSPAKRGR	35.13	S1678	Yes
Q12888	Tumor suppressor p53-binding protein 1 OS=Homo sapiens GN=TP53BP1 PE=1 SV=2	754.403	2	1	42.54	LITSEEERSPAK	Dimethyl:2H(4)13C(2) (K); Dimethyl:2H(4)13C(2) (N-term); Phospho (ST)	4.000000006003.0	TSEEERSPAKRGR	25.04	S1678	Yes
Q12888	Tumor suppressor p53-binding protein 1 OS=Homo sapiens GN=TP53BP1 PE=1 SV=2	754.404	2	1	59.72	LITSEEERSPAK	Dimethyl:2H(4)13C(2) (K); Dimethyl:2H(4)13C(2) (N-term); Phospho (ST)	4.000000006003.0	TSEEERSPAKRGR	41.74	S1678	Yes
Q12888	Tumor suppressor p53-binding protein 1 OS=Homo sapiens GN=TP53BP1 PE=1 SV=2	797.408	2	0	40.27	NGSTAVAESVASPQK	Dimethyl:2H(4)13C(2) (K); Dimethyl:2H(4)13C(2) (N-term); Phospho (ST)	4.000000000006003.0	VAESVASPQKTMS	8.9	S1028	Yes
Q12888	Tumor suppressor p53-binding protein 1 OS=Homo sapiens GN=TP53BP1 PE=1 SV=2	531.942	3	0	81.25	NGSTAVAESVASPQK	Dimethyl:2H(4)13C(2) (K); Dimethyl:2H(4)13C(2) (N-term); Phospho (ST)	4.000000000006003.0	VAESVASPQKTMS	23.92	S1028	Yes
Q12888	Tumor suppressor p53-binding protein 1 OS=Homo sapiens GN=TP53BP1 PE=1 SV=2	540.273	3	0	46.6	LMLSTSEYSQSPK	Dimethyl:2H(4)13C(2) (K); Dimethyl:2H(4)13C(2) (N-term); Phospho (ST)	4.0000000000603.0	TSEYSQSPKMESL	14.94	S525	Yes
Q12888	Tumor suppressor p53-binding protein 1 OS=Homo sapiens GN=TP53BP1 PE=1 SV=2	809.906	2	0	54.36	LMLSTSEYSQSPK	Dimethyl:2H(4)13C(2) (K); Dimethyl:2H(4)13C(2) (N-term); Phospho (ST)	4.0000000000603.0	TSEYSQSPKMESL	1.87	S525	Yes
Q12888	Tumor suppressor p53-binding protein 1 OS=Homo sapiens GN=TP53BP1 PE=1 SV=2	809.906	2	0	64.41	LMLSTSEYSQSPK	Dimethyl:2H(4)13C(2) (K); Dimethyl:2H(4)13C(2) (N-term); Phospho (ST)	4.0000000000603.0	TSEYSQSPKMESL	12.46	S525	Yes
Q12888	Tumor suppressor p53-binding protein 1 OS=Homo sapiens GN=TP53BP1 PE=1 SV=2	550.653	3	0	60.37	QSQQPMKPISPVK	2 Dimethyl:2H(4)13C(2) (K); Dimethyl:2H(4)13C(2) (N-term); Phospho (ST)	4.0000003006003.0	QPMKPISPVKDPV	50.89	S1094	Yes
Q12888	Tumor suppressor p53-binding protein 1 OS=Homo sapiens GN=TP53BP1 PE=1 SV=2	550.655	3	0	45.34	QSQQPMKPISPVK	2 Dimethyl:2H(4)13C(2) (K); Dimethyl:2H(4)13C(2) (N-term); Phospho (ST)	4.0000003006003.0	QPMKPISPVKDPV	38.07	S1094	Yes
Q12888	Tumor suppressor p53-binding protein 1 OS=Homo sapiens GN=TP53BP1 PE=1 SV=2	555.986	3	0	46.64	QSQQPMKPISPVK	2 Dimethyl:2H(4)13C(2) (K); Dimethyl:2H(4)13C(2) (N-term); Oxidation (M); Phospho (ST)	4.0000053006003.0	QPMKPISPVKDPV	38.96	S1094	Yes
Q12888	Tumor suppressor p53-binding protein 1 OS=Homo sapiens GN=TP53BP1 PE=1 SV=2	606.296	3	0	42.73	TSSGTSLSAMHSSGSSGK	Dimethyl:2H(4)13C(2) (K); Dimethyl:2H(4)13C(2) (N-term); Phospho (ST)	4.000006000000000003.0	RTSSGTSLSAMHS	0	S1320	Yes
Q12888	Tumor suppressor p53-binding protein 1 OS=Homo sapiens GN=TP53BP1 PE=1 SV=2	607.299	3	0	64.6	GNLLHFPSSQGEEEK	Dimethyl:2H(4)13C(2) (K); Dimethyl:2H(4)13C(2) (N-term); Phospho (ST)	4.000000006000003.0	LLHFPSSQGEEEK	7.95	S1068	Yes
Q12888	Tumor suppressor p53-binding protein 1 OS=Homo sapiens GN=TP53BP1 PE=1 SV=2	607.3	3	0	54.94	GNLLHFPSSQGEEEK	Dimethyl:2H(4)13C(2) (K); Dimethyl:2H(4)13C(2) (N-term); Phospho (ST)	4.000000006000003.0	LLHFPSSQGEEEK	6.98	S1068	Yes
Q12888	Tumor suppressor p53-binding protein 1 OS=Homo sapiens GN=TP53BP1 PE=1 SV=2	607.3	3	0	61.64	GNLLHFPSSQGEEEK	Dimethyl:2H(4)13C(2) (K); Dimethyl:2H(4)13C(2) (N-term); Phospho (ST)	4.000000006000003.0	LLHFPSSQGEEEK	7.99	S1068	Yes
Q12888	Tumor suppressor p53-binding protein 1 OS=Homo sapiens GN=TP53BP1 PE=1 SV=2	607.3	3	0	49.9	GNLLHFPSSQGEEEK	Dimethyl:2H(4)13C(2) (K); Dimethyl:2H(4)13C(2) (N-term); Phospho (ST)	4.000000006000003.0	LLHFPSSQGEEEK	9.22	S1068	Yes
Q12888	Tumor suppressor p53-binding protein 1 OS=Homo sapiens GN=TP53BP1 PE=1 SV=2	607.3	3	0	54.2	GNLLHFPSSQGEEEK	Dimethyl:2H(4)13C(2) (K); Dimethyl:2H(4)13C(2) (N-term); Phospho (ST)	4.000000006000003.0	LLHFPSSQGEEEK	9.74	S1068	Yes
Q12888	Tumor suppressor p53-binding protein 1 OS=Homo sapiens GN=TP53BP1 PE=1 SV=2	607.3	3	0	49.61	GNLLHFPSSQGEEEK	Dimethyl:2H(4)13C(2) (K); Dimethyl:2H(4)13C(2) (N-term); Phospho (ST)	4.000000006000003.0	LLHFPSSQGEEEK	8.57	S1068	Yes
Q12888	Tumor suppressor p53-binding protein 1 OS=Homo sapiens GN=TP53BP1 PE=1 SV=2	910.448	2	0	50.15	GNLLHFPSSQGEEEK	Dimethyl:2H(4)13C(2) (K); Dimethyl:2H(4)13C(2) (N-term); Phospho (ST)	4.000000006000003.0	LLHFPSSQGEEEK	0	S1068	Yes
Q12888	Tumor suppressor p53-binding protein 1 OS=Homo sapiens GN=TP53BP1 PE=1 SV=2	910.448	2	0	51.15	GNLLHFPSSQGEEEK	Dimethyl:2H(4)13C(2) (K); Dimethyl:2H(4)13C(2) (N-term); Phospho (ST)	4.000000006000003.0	LLHFPSSQGEEEK	6.76	S1068	Yes
Q12888	Tumor suppressor p53-binding protein 1 OS=Homo sapiens GN=TP53BP1 PE=1 SV=2	910.451	2	0	48.42	GNLLHFPSSQGEEEK	Dimethyl:2H(4)13C(2) (K); Dimethyl:2H(4)13C(2) (N-term); Phospho (ST)	4.000000006000003.0	LLHFPSSQGEEEK	6.6	S1068	Yes
Q12888	Tumor suppressor p53-binding protein 1 OS=Homo sapiens GN=TP53BP1 PE=1 SV=2	615.964	3	0	50.53	STPFIVPSSPTEQEGR	Dimethyl:2H(4)13C(2) (N-term); Phospho (ST)	4.0000000060000000.0	PFIVPSSPTEQEG	5.19	S380	Yes
Q12888	Tumor suppressor p53-binding protein 1 OS=Homo sapiens GN=TP53BP1 PE=1 SV=2	615.964	3	0	43.07	STPFIVPSSPTEQEGR	Dimethyl:2H(4)13C(2) (N-term); Phospho (ST)	4.0000000060000000.0	PFIVPSSPTEQEG	3.89	S380	Yes
Q12888	Tumor suppressor p53-binding protein 1 OS=Homo sapiens GN=TP53BP1 PE=1 SV=2	615.964	3	0	47.17	STPFIVPSSPTEQEGR	Dimethyl:2H(4)13C(2) (N-term); Phospho (ST)	4.0000000060000000.0	PFIVPSSPTEQEG	7.85	S380	Yes
Q12888	Tumor suppressor p53-binding protein 1 OS=Homo sapiens GN=TP53BP1 PE=1 SV=2	615.966	3	0	78.73	STPFIVPSSPTEQEGR	Dimethyl:2H(4)13C(2) (N-term); Phospho (ST)	4.0000000060000000.0	PFIVPSSPTEQEG	12.63	S380	Yes
Q12888	Tumor suppressor p53-binding protein 1 OS=Homo sapiens GN=TP53BP1 PE=1 SV=2	615.966	3	0	63.51	STPFIVPSSPTEQEGR	Dimethyl:2H(4)13C(2) (N-term); Phospho (ST)	4.0000000060000000.0	PFIVPSSPTEQEG	10.08	S380	Yes
Q12888	Tumor suppressor p53-binding protein 1 OS=Homo sapiens GN=TP53BP1 PE=1 SV=2	615.966	3	0	55.84	STPFIVPSSPTEQEGR	Dimethyl:2H(4)13C(2) (N-term); Phospho (ST)	4.0000000060000000.0	PFIVPSSPTEQEG	3.08	S380	Yes
Q12888	Tumor suppressor p53-binding protein 1 OS=Homo sapiens GN=TP53BP1 PE=1 SV=2	615.966	3	0	57.21	STPFIVPSSPTEQEGR	Dimethyl:2H(4)13C(2) (N-term); Phospho (ST)	4.0000000060000000.0	PFIVPSSPTEQEG	4.78	S380	Yes
Q12888	Tumor suppressor p53-binding protein 1 OS=Homo sapiens GN=TP53BP1 PE=1 SV=2	615.966	3	0	49.28	STPFIVPSSPTEQEGR	Dimethyl:2H(4)13C(2) (N-term); Phospho (ST)	4.0000000060000000.0	PFIVPSSPTEQEG	7.88	S380	Yes
Q12888	Tumor suppressor p53-binding protein 1 OS=Homo sapiens GN=TP53BP1 PE=1 SV=2	923.446	2	0	88.43	STPFIVPSSPTEQEGR	Dimethyl:2H(4)13C(2) (N-term); Phospho (ST)	4.0000000060000000.0	PFIVPSSPTEQEG	12.33	S380	Yes
Q12888	Tumor suppressor p53-binding protein 1 OS=Homo sapiens GN=TP53BP1 PE=1 SV=2	615.966	3	0	54.96	STPFIVPSSPTEQEGR	Dimethyl:2H(4)13C(2) (N-term); Phospho (ST)	4.0000000060000000.0	PFIVPSSPTEQEG	2.97	S380	Yes
Q12888	Tumor suppressor p53-binding protein 1 OS=Homo sapiens GN=TP53BP1 PE=1 SV=2	615.966	3	0	54.69	STPFIVPSSPTEQEGR	Dimethyl:2H(4)13C(2) (N-term); Phospho (ST)	4.0000000060000000.0	PFIVPSSPTEQEG	11.32	S380	Yes
Q12888	Tumor suppressor p53-binding protein 1 OS=Homo sapiens GN=TP53BP1 PE=1 SV=2	923.446	2	0	65.09	STPFIVPSSPTEQEGR	Dimethyl:2H(4)13C(2) (N-term); Phospho (ST)	4.0000000060000000.0	PFIVPSSPTEQEG	2.09	S380	Yes
Q12888	Tumor suppressor p53-binding protein 1 OS=Homo sapiens GN=TP53BP1 PE=1 SV=2	923.446	2	0	61.23	STPFIVPSSPTEQEGR	Dimethyl:2H(4)13C(2) (N-term); Phospho (ST)	4.0000000060000000.0	PFIVPSSPTEQEG	10.74	S380	Yes
Q12888	Tumor suppressor p53-binding protein 1 OS=Homo sapiens GN=TP53BP1 PE=1 SV=2	923.446	2	0	109.86	STPFIVPSSPTEQEGR	Dimethyl:2H(4)13C(2) (N-term); Phospho (ST)	4.0000000060000000.0	PFIVPSSPTEQEG	10.58	S380	Yes
Q12888	Tumor suppressor p53-binding protein 1 OS=Homo sapiens GN=TP53BP1 PE=1 SV=2	923.447	2	0	92.31	STPFIVPSSPTEQEGR	Dimethyl:2H(4)13C(2) (N-term); Phospho (ST)	4.0000000060000000.0	PFIVPSSPTEQEG	13.51	S380	Yes
Q12888	Tumor suppressor p53-binding protein 1 OS=Homo sapiens GN=TP53BP1 PE=1 SV=2	923.447	2	0	100.74	STPFIVPSSPTEQEGR	Dimethyl:2H(4)13C(2) (N-term); Phospho (ST)	4.0000000060000000.0	PFIVPSSPTEQEG	6.35	S380	Yes
Q12888	Tumor suppressor p53-binding protein 1 OS=Homo sapiens GN=TP53BP1 PE=1 SV=2	923.447	2	0	77.16	STPFIVPSSPTEQEGR	Dimethyl:2H(4)13C(2) (N-term); Phospho (ST)	4.0000000060000000.0	PFIVPSSPTEQEG	6.79	S380	Yes
Q12888	Tumor suppressor p53-binding protein 1 OS=Homo sapiens GN=TP53BP1 PE=1 SV=2	923.448	2	0	79.6	STPFIVPSSPTEQEGR	Dimethyl:2H(4)13C(2) (N-term); Phospho (ST)	4.0000000060000000.0	PFIVPSSPTEQEG	11.72	S380	Yes
Q12888	Tumor suppressor p53-binding protein 1 OS=Homo sapiens GN=TP53BP1 PE=1 SV=2	700.013	3	0	78.9	TSSVLGMSVESAPAVEEEK	Dimethyl:2H(4)13C(2) (K); Dimethyl:2H(4)13C(2) (N-term); Phospho (ST)	4.0060000000000000003.0	QPNRTSSVLGMSV	0	S119	Yes
Q12888	Tumor suppressor p53-binding protein 1 OS=Homo sapiens GN=TP53BP1 PE=1 SV=2	700.015	3	0	67.29	TSSVLGMSVESAPAVEEEK	Dimethyl:2H(4)13C(2) (K); Dimethyl:2H(4)13C(2) (N-term); Phospho (ST)	4.0060000000000000003.0	QPNRTSSVLGMSV	0	S119	Yes
Q12888	Tumor suppressor p53-binding protein 1 OS=Homo sapiens GN=TP53BP1 PE=1 SV=2	700.015	3	0	66.79	TSSVLGMSVESAPAVEEEK	Dimethyl:2H(4)13C(2) (K); Dimethyl:2H(4)13C(2) (N-term); Phospho (ST)	4.0060000000000000003.0	QPNRTSSVLGMSV	0	S119	Yes
Q12888	Tumor suppressor p53-binding protein 1 OS=Homo sapiens GN=TP53BP1 PE=1 SV=2	700.016	3	0	82.77	TSSVLGMSVESAPAVEEEK	Dimethyl:2H(4)13C(2) (K); Dimethyl:2H(4)13C(2) (N-term); Phospho (ST)	4.0060000000000000003.0	QPNRTSSVLGMSV	0	S119	Yes
Q12888	Tumor suppressor p53-binding protein 1 OS=Homo sapiens GN=TP53BP1 PE=1 SV=2	729.753	3	0	63.48	EGDIIPPLTGATPPLIGHLK	Dimethyl:2H(4)13C(2) (K); Dimethyl:2H(4)13C(2) (N-term); Phospho (ST)	4.00000000000600000003.0	PPLTGATPPLIGH	22.86	T922	Yes
Q12888	Tumor suppressor p53-binding protein 1 OS=Homo sapiens GN=TP53BP1 PE=1 SV=2	729.753	3	0	70.32	EGDIIPPLTGATPPLIGHLK	Dimethyl:2H(4)13C(2) (K); Dimethyl:2H(4)13C(2) (N-term); Phospho (ST)	4.00000000000600000003.0	PPLTGATPPLIGH	7.51	T922	Yes
Q12888	Tumor suppressor p53-binding protein 1 OS=Homo sapiens GN=TP53BP1 PE=1 SV=2	767.052	3	1	55.71	SNVSSPATPTASSSSSTTPTRK	Dimethyl:2H(4)13C(2) (K); Dimethyl:2H(4)13C(2) (N-term); Phospho (ST)	4.0000000000000000060003.0	SSSSSTTPTRKIT	7.5	T1648	Yes
Q12888	Tumor suppressor p53-binding protein 1 OS=Homo sapiens GN=TP53BP1 PE=1 SV=2	771.037	3	0	60.07	SPEPEVLSTQEDLFDQSNK	Dimethyl:2H(4)13C(2) (K); Dimethyl:2H(4)13C(2) (N-term); Phospho (ST)	4.6000000000000000003.0	GLQIQKSPEPEVL	20.43	S294	Yes
Q12888	Tumor suppressor p53-binding protein 1 OS=Homo sapiens GN=TP53BP1 PE=1 SV=2	771.037	3	0	100.09	SPEPEVLSTQEDLFDQSNK	Dimethyl:2H(4)13C(2) (K); Dimethyl:2H(4)13C(2) (N-term); Phospho (ST)	4.6000000000000000003.0	GLQIQKSPEPEVL	19.59	S294	Yes
Q12888	Tumor suppressor p53-binding protein 1 OS=Homo sapiens GN=TP53BP1 PE=1 SV=2	771.037	3	0	79.43	SPEPEVLSTQEDLFDQSNK	Dimethyl:2H(4)13C(2) (K); Dimethyl:2H(4)13C(2) (N-term); Phospho (ST)	4.6000000000000000003.0	GLQIQKSPEPEVL	20.67	S294	Yes
Q12888	Tumor suppressor p53-binding protein 1 OS=Homo sapiens GN=TP53BP1 PE=1 SV=2	1156.05	2	0	112.05	SPEPEVLSTQEDLFDQSNK	Dimethyl:2H(4)13C(2) (K); Dimethyl:2H(4)13C(2) (N-term); Phospho (ST)	4.6000000000000000003.0	GLQIQKSPEPEVL	44.7	S294	Yes
Q12888	Tumor suppressor p53-binding protein 1 OS=Homo sapiens GN=TP53BP1 PE=1 SV=2	1156.05	2	0	98.66	SPEPEVLSTQEDLFDQSNK	Dimethyl:2H(4)13C(2) (K); Dimethyl:2H(4)13C(2) (N-term); Phospho (ST)	4.6000000000000000003.0	GLQIQKSPEPEVL	36.5	S294	Yes
Q12888	Tumor suppressor p53-binding protein 1 OS=Homo sapiens GN=TP53BP1 PE=1 SV=2	771.038	3	0	95.91	SPEPEVLSTQEDLFDQSNK	Dimethyl:2H(4)13C(2) (K); Dimethyl:2H(4)13C(2) (N-term); Phospho (ST)	4.6000000000000000003.0	GLQIQKSPEPEVL	26.73	S294	Yes
Q12888	Tumor suppressor p53-binding protein 1 OS=Homo sapiens GN=TP53BP1 PE=1 SV=2	771.038	3	0	87.53	SPEPEVLSTQEDLFDQSNK	Dimethyl:2H(4)13C(2) (K); Dimethyl:2H(4)13C(2) (N-term); Phospho (ST)	4.6000000000000000003.0	GLQIQKSPEPEVL	22.54	S294	Yes
Q12888	Tumor suppressor p53-binding protein 1 OS=Homo sapiens GN=TP53BP1 PE=1 SV=2	771.039	3	0	99.81	SPEPEVLSTQEDLFDQSNK	Dimethyl:2H(4)13C(2) (K); Dimethyl:2H(4)13C(2) (N-term); Phospho (ST)	4.6000000000000000003.0	GLQIQKSPEPEVL	40.99	S294	Yes
Q12888	Tumor suppressor p53-binding protein 1 OS=Homo sapiens GN=TP53BP1 PE=1 SV=2	771.039	3	0	86.24	SPEPEVLSTQEDLFDQSNK	Dimethyl:2H(4)13C(2) (K); Dimethyl:2H(4)13C(2) (N-term); Phospho (ST)	4.6000000000000000003.0	GLQIQKSPEPEVL	5.89	S294	Yes
Q12888	Tumor suppressor p53-binding protein 1 OS=Homo sapiens GN=TP53BP1 PE=1 SV=2	1156.06	2	0	81.09	SPEPEVLSTQEDLFDQSNK	Dimethyl:2H(4)13C(2) (K); Dimethyl:2H(4)13C(2) (N-term); Phospho (ST)	4.6000000000000000003.0	GLQIQKSPEPEVL	36.01	S294	Yes
Q12888	Tumor suppressor p53-binding protein 1 OS=Homo sapiens GN=TP53BP1 PE=1 SV=2	771.039	3	0	95.27	SPEPEVLSTQEDLFDQSNK	Dimethyl:2H(4)13C(2) (K); Dimethyl:2H(4)13C(2) (N-term); Phospho (ST)	4.6000000000000000003.0	GLQIQKSPEPEVL	28.9	S294	Yes
Q12888	Tumor suppressor p53-binding protein 1 OS=Homo sapiens GN=TP53BP1 PE=1 SV=2	771.039	3	0	87.85	SPEPEVLSTQEDLFDQSNK	Dimethyl:2H(4)13C(2) (K); Dimethyl:2H(4)13C(2) (N-term); Phospho (ST)	4.6000000000000000003.0	GLQIQKSPEPEVL	18.94	S294	Yes
Q12888	Tumor suppressor p53-binding protein 1 OS=Homo sapiens GN=TP53BP1 PE=1 SV=2	771.04	3	0	86.8	SPEPEVLSTQEDLFDQSNK	Dimethyl:2H(4)13C(2) (K); Dimethyl:2H(4)13C(2) (N-term); Phospho (ST)	4.6000000000000000003.0	GLQIQKSPEPEVL	27.72	S294	Yes
Q12888	Tumor suppressor p53-binding protein 1 OS=Homo sapiens GN=TP53BP1 PE=1 SV=2	771.04	3	0	102.18	SPEPEVLSTQEDLFDQSNK	Dimethyl:2H(4)13C(2) (K); Dimethyl:2H(4)13C(2) (N-term); Phospho (ST)	4.6000000000000000003.0	GLQIQKSPEPEVL	36.89	S294	Yes
Q12888	Tumor suppressor p53-binding protein 1 OS=Homo sapiens GN=TP53BP1 PE=1 SV=2	771.04	3	0	84.24	SPEPEVLSTQEDLFDQSNK	Dimethyl:2H(4)13C(2) (K); Dimethyl:2H(4)13C(2) (N-term); Phospho (ST)	4.6000000000000000003.0	GLQIQKSPEPEVL	19.73	S294	Yes
Q12888	Tumor suppressor p53-binding protein 1 OS=Homo sapiens GN=TP53BP1 PE=1 SV=2	804.742	3	0	41.34	ETAVPGPLGIEDISPNLSPDDK	Dimethyl:2H(4)13C(2) (K); Dimethyl:2H(4)13C(2) (N-term); Phospho (ST)	4.0000000000000600000003.0	LGIEDISPNLSPD	16.19	S1426	Yes
Q12888	Tumor suppressor p53-binding protein 1 OS=Homo sapiens GN=TP53BP1 PE=1 SV=2	804.745	3	0	94.12	ETAVPGPLGIEDISPNLSPDDK	Dimethyl:2H(4)13C(2) (K); Dimethyl:2H(4)13C(2) (N-term); Phospho (ST)	4.0000000000000600000003.0	LGIEDISPNLSPD	33.18	S1426	Yes
Q12888	Tumor suppressor p53-binding protein 1 OS=Homo sapiens GN=TP53BP1 PE=1 SV=2	804.746	3	0	95.45	ETAVPGPLGIEDISPNLSPDDK	Dimethyl:2H(4)13C(2) (K); Dimethyl:2H(4)13C(2) (N-term); Phospho (ST)	4.0000000000000000060003.0	DISPNLSPDDKSF	35.59	S1430	Yes
Q12888	Tumor suppressor p53-binding protein 1 OS=Homo sapiens GN=TP53BP1 PE=1 SV=2	804.746	3	0	61.49	ETAVPGPLGIEDISPNLSPDDK	Dimethyl:2H(4)13C(2) (K); Dimethyl:2H(4)13C(2) (N-term); Phospho (ST)	4.0000000000000000060003.0	DISPNLSPDDKSF	17.98	S1430	Yes
Q12888	Tumor suppressor p53-binding protein 1 OS=Homo sapiens GN=TP53BP1 PE=1 SV=2	804.746	3	0	84.75	ETAVPGPLGIEDISPNLSPDDK	Dimethyl:2H(4)13C(2) (K); Dimethyl:2H(4)13C(2) (N-term); Phospho (ST)	4.0000000000000000060003.0	DISPNLSPDDKSF	24.57	S1430	Yes
Q12888	Tumor suppressor p53-binding protein 1 OS=Homo sapiens GN=TP53BP1 PE=1 SV=2	804.747	3	0	84.29	ETAVPGPLGIEDISPNLSPDDK	Dimethyl:2H(4)13C(2) (K); Dimethyl:2H(4)13C(2) (N-term); Phospho (ST)	4.0000000000000000060003.0	DISPNLSPDDKSF	33.59	S1430	Yes
Q12888	Tumor suppressor p53-binding protein 1 OS=Homo sapiens GN=TP53BP1 PE=1 SV=2	804.747	3	0	63.35	ETAVPGPLGIEDISPNLSPDDK	Dimethyl:2H(4)13C(2) (K); Dimethyl:2H(4)13C(2) (N-term); Phospho (ST)	4.0000000000000000060003.0	DISPNLSPDDKSF	32.29	S1430	Yes
Q12888	Tumor suppressor p53-binding protein 1 OS=Homo sapiens GN=TP53BP1 PE=1 SV=2	804.748	3	0	96.71	ETAVPGPLGIEDISPNLSPDDK	Dimethyl:2H(4)13C(2) (K); Dimethyl:2H(4)13C(2) (N-term); Phospho (ST)	4.0000000000000600000003.0	LGIEDISPNLSPD	36.48	S1426	Yes
Q12888	Tumor suppressor p53-binding protein 1 OS=Homo sapiens GN=TP53BP1 PE=1 SV=2	804.748	3	0	69.12	ETAVPGPLGIEDISPNLSPDDK	Dimethyl:2H(4)13C(2) (K); Dimethyl:2H(4)13C(2) (N-term); Phospho (ST)	4.0000000000000600000003.0	LGIEDISPNLSPD	19.25	S1426	Yes
Q12888	Tumor suppressor p53-binding protein 1 OS=Homo sapiens GN=TP53BP1 PE=1 SV=2	804.75	3	0	82.41	ETAVPGPLGIEDISPNLSPDDK	Dimethyl:2H(4)13C(2) (K); Dimethyl:2H(4)13C(2) (N-term); Phospho (ST)	4.0000000000000000060003.0	DISPNLSPDDKSF	19.74	S1430	Yes
Q12888	Tumor suppressor p53-binding protein 1 OS=Homo sapiens GN=TP53BP1 PE=1 SV=2	814.39	3	0	58.42	SGTAETEPVEQDSSQPSLPLVR	Dimethyl:2H(4)13C(2) (N-term); Phospho (ST)	4.0000000000000600000000.0	PVEQDSSQPSLPL	6.75	S831	Yes
Q12888	Tumor suppressor p53-binding protein 1 OS=Homo sapiens GN=TP53BP1 PE=1 SV=2	814.393	3	0	117.95	SGTAETEPVEQDSSQPSLPLVR	Dimethyl:2H(4)13C(2) (N-term); Phospho (ST)	4.0000000000000600000000.0	PVEQDSSQPSLPL	9.17	S831	Yes
Q12888	Tumor suppressor p53-binding protein 1 OS=Homo sapiens GN=TP53BP1 PE=1 SV=2	814.394	3	0	88.78	SGTAETEPVEQDSSQPSLPLVR	Dimethyl:2H(4)13C(2) (N-term); Phospho (ST)	4.0000000000000600000000.0	PVEQDSSQPSLPL	10.94	S831	Yes
Q12888	Tumor suppressor p53-binding protein 1 OS=Homo sapiens GN=TP53BP1 PE=1 SV=2	814.394	3	0	91.61	SGTAETEPVEQDSSQPSLPLVR	Dimethyl:2H(4)13C(2) (N-term); Phospho (ST)	4.0000000000000600000000.0	PVEQDSSQPSLPL	12.52	S831	Yes
Q12888	Tumor suppressor p53-binding protein 1 OS=Homo sapiens GN=TP53BP1 PE=1 SV=2	814.394	3	0	70.44	SGTAETEPVEQDSSQPSLPLVR	Dimethyl:2H(4)13C(2) (N-term); Phospho (ST)	4.0000000000000600000000.0	PVEQDSSQPSLPL	10.83	S831	Yes
Q12888	Tumor suppressor p53-binding protein 1 OS=Homo sapiens GN=TP53BP1 PE=1 SV=2	814.394	3	0	88.76	SGTAETEPVEQDSSQPSLPLVR	Dimethyl:2H(4)13C(2) (N-term); Phospho (ST)	4.0000000000000600000000.0	PVEQDSSQPSLPL	12.04	S831	Yes
Q12888	Tumor suppressor p53-binding protein 1 OS=Homo sapiens GN=TP53BP1 PE=1 SV=2	814.394	3	0	109.13	SGTAETEPVEQDSSQPSLPLVR	Dimethyl:2H(4)13C(2) (N-term); Phospho (ST)	4.0000000000000600000000.0	PVEQDSSQPSLPL	12.82	S831	Yes
Q12888	Tumor suppressor p53-binding protein 1 OS=Homo sapiens GN=TP53BP1 PE=1 SV=2	814.394	3	0	90.22	SGTAETEPVEQDSSQPSLPLVR	Dimethyl:2H(4)13C(2) (N-term); Phospho (ST)	4.0000000000000600000000.0	PVEQDSSQPSLPL	7.82	S831	Yes
Q12888	Tumor suppressor p53-binding protein 1 OS=Homo sapiens GN=TP53BP1 PE=1 SV=2	814.394	3	0	105.9	SGTAETEPVEQDSSQPSLPLVR	Dimethyl:2H(4)13C(2) (N-term); Phospho (ST)	4.0000000000000600000000.0	PVEQDSSQPSLPL	14.59	S831	Yes
Q12888	Tumor suppressor p53-binding protein 1 OS=Homo sapiens GN=TP53BP1 PE=1 SV=2	814.394	3	0	93.87	SGTAETEPVEQDSSQPSLPLVR	Dimethyl:2H(4)13C(2) (N-term); Phospho (ST)	4.0000000000000600000000.0	PVEQDSSQPSLPL	12.15	S831	Yes
Q12888	Tumor suppressor p53-binding protein 1 OS=Homo sapiens GN=TP53BP1 PE=1 SV=2	814.395	3	0	48.02	SGTAETEPVEQDSSQPSLPLVR	Dimethyl:2H(4)13C(2) (N-term); Phospho (ST)	4.0000000000000600000000.0	PVEQDSSQPSLPL	0.12	S831	Yes
Q12888	Tumor suppressor p53-binding protein 1 OS=Homo sapiens GN=TP53BP1 PE=1 SV=2	840.738	3	0	88.83	SLVQDSLSTNSSDLVAPSPDAFR	Dimethyl:2H(4)13C(2) (N-term); Phospho (ST)	4.00000000000000000600000.0	SDLVAPSPDAFRS	40.71	S366	Yes
Q12888	Tumor suppressor p53-binding protein 1 OS=Homo sapiens GN=TP53BP1 PE=1 SV=2	840.739	3	0	97.1	SLVQDSLSTNSSDLVAPSPDAFR	Dimethyl:2H(4)13C(2) (N-term); Phospho (ST)	4.00000000000000000600000.0	SDLVAPSPDAFRS	19.26	S366	Yes
Q12888	Tumor suppressor p53-binding protein 1 OS=Homo sapiens GN=TP53BP1 PE=1 SV=2	840.741	3	0	105.97	SLVQDSLSTNSSDLVAPSPDAFR	Dimethyl:2H(4)13C(2) (N-term); Phospho (ST)	4.00000000000000000600000.0	SDLVAPSPDAFRS	32.91	S366	Yes
Q12888	Tumor suppressor p53-binding protein 1 OS=Homo sapiens GN=TP53BP1 PE=1 SV=2	840.741	3	0	115.37	SLVQDSLSTNSSDLVAPSPDAFR	Dimethyl:2H(4)13C(2) (N-term); Phospho (ST)	4.00000000000000000600000.0	SDLVAPSPDAFRS	31.12	S366	Yes
Q12888	Tumor suppressor p53-binding protein 1 OS=Homo sapiens GN=TP53BP1 PE=1 SV=2	840.743	3	0	66.24	SLVQDSLSTNSSDLVAPSPDAFR	Dimethyl:2H(4)13C(2) (N-term); Phospho (ST)	4.00000000000000000600000.0	SDLVAPSPDAFRS	26.13	S366	Yes
Q12888	Tumor suppressor p53-binding protein 1 OS=Homo sapiens GN=TP53BP1 PE=1 SV=2	840.744	3	0	128.35	SLVQDSLSTNSSDLVAPSPDAFR	Dimethyl:2H(4)13C(2) (N-term); Phospho (ST)	4.00000000000000000600000.0	SDLVAPSPDAFRS	32	S366	Yes
Q12888	Tumor suppressor p53-binding protein 1 OS=Homo sapiens GN=TP53BP1 PE=1 SV=2	652.572	4	0	68.26	MVIQGPSSPQGEAMVTDVLEDQK	Dimethyl:2H(4)13C(2) (K); Dimethyl:2H(4)13C(2) (N-term); Phospho (ST)	4.00000006000000000000003.0	VIQGPSSPQGEAM	0	S1114	Yes
Q12888	Tumor suppressor p53-binding protein 1 OS=Homo sapiens GN=TP53BP1 PE=1 SV=2	652.572	4	0	75.67	MVIQGPSSPQGEAMVTDVLEDQK	Dimethyl:2H(4)13C(2) (K); Dimethyl:2H(4)13C(2) (N-term); Phospho (ST)	4.00000006000000000000003.0	VIQGPSSPQGEAM	7.05	S1114	Yes
Q12888	Tumor suppressor p53-binding protein 1 OS=Homo sapiens GN=TP53BP1 PE=1 SV=2	652.573	4	0	78.92	MVIQGPSSPQGEAMVTDVLEDQK	Dimethyl:2H(4)13C(2) (K); Dimethyl:2H(4)13C(2) (N-term); Phospho (ST)	4.00000006000000000000003.0	VIQGPSSPQGEAM	7.09	S1114	Yes
Q12888	Tumor suppressor p53-binding protein 1 OS=Homo sapiens GN=TP53BP1 PE=1 SV=2	652.573	4	0	94.16	MVIQGPSSPQGEAMVTDVLEDQK	Dimethyl:2H(4)13C(2) (K); Dimethyl:2H(4)13C(2) (N-term); Phospho (ST)	4.00000006000000000000003.0	VIQGPSSPQGEAM	0	S1114	Yes
Q12888	Tumor suppressor p53-binding protein 1 OS=Homo sapiens GN=TP53BP1 PE=1 SV=2	869.762	3	0	111.17	MVIQGPSSPQGEAMVTDVLEDQK	Dimethyl:2H(4)13C(2) (K); Dimethyl:2H(4)13C(2) (N-term); Phospho (ST)	4.00000006000000000000003.0	VIQGPSSPQGEAM	8.16	S1114	Yes
Q12888	Tumor suppressor p53-binding protein 1 OS=Homo sapiens GN=TP53BP1 PE=1 SV=2	869.763	3	0	97.8	MVIQGPSSPQGEAMVTDVLEDQK	Dimethyl:2H(4)13C(2) (K); Dimethyl:2H(4)13C(2) (N-term); Phospho (ST)	4.00000006000000000000003.0	VIQGPSSPQGEAM	1.13	S1114	Yes
Q12888	Tumor suppressor p53-binding protein 1 OS=Homo sapiens GN=TP53BP1 PE=1 SV=2	869.763	3	0	84.31	MVIQGPSSPQGEAMVTDVLEDQK	Dimethyl:2H(4)13C(2) (K); Dimethyl:2H(4)13C(2) (N-term); Phospho (ST)	4.00000006000000000000003.0	VIQGPSSPQGEAM	0	S1114	Yes
Q12888	Tumor suppressor p53-binding protein 1 OS=Homo sapiens GN=TP53BP1 PE=1 SV=2	869.763	3	0	96.88	MVIQGPSSPQGEAMVTDVLEDQK	Dimethyl:2H(4)13C(2) (K); Dimethyl:2H(4)13C(2) (N-term); Phospho (ST)	4.00000006000000000000003.0	VIQGPSSPQGEAM	7.56	S1114	Yes
Q12888	Tumor suppressor p53-binding protein 1 OS=Homo sapiens GN=TP53BP1 PE=1 SV=2	869.763	3	0	117.51	MVIQGPSSPQGEAMVTDVLEDQK	Dimethyl:2H(4)13C(2) (K); Dimethyl:2H(4)13C(2) (N-term); Phospho (ST)	4.00000006000000000000003.0	VIQGPSSPQGEAM	0	S1114	Yes
Q12888	Tumor suppressor p53-binding protein 1 OS=Homo sapiens GN=TP53BP1 PE=1 SV=2	869.764	3	0	89.4	MVIQGPSSPQGEAMVTDVLEDQK	Dimethyl:2H(4)13C(2) (K); Dimethyl:2H(4)13C(2) (N-term); Phospho (ST)	4.00000006000000000000003.0	VIQGPSSPQGEAM	7.27	S1114	Yes
Q12888	Tumor suppressor p53-binding protein 1 OS=Homo sapiens GN=TP53BP1 PE=1 SV=2	869.764	3	0	104.36	MVIQGPSSPQGEAMVTDVLEDQK	Dimethyl:2H(4)13C(2) (K); Dimethyl:2H(4)13C(2) (N-term); Phospho (ST)	4.00000006000000000000003.0	VIQGPSSPQGEAM	7.81	S1114	Yes
Q12888	Tumor suppressor p53-binding protein 1 OS=Homo sapiens GN=TP53BP1 PE=1 SV=2	869.764	3	0	56.02	MVIQGPSSPQGEAMVTDVLEDQK	Dimethyl:2H(4)13C(2) (K); Dimethyl:2H(4)13C(2) (N-term); Phospho (ST)	4.00000006000000000000003.0	VIQGPSSPQGEAM	0	S1114	Yes
Q12888	Tumor suppressor p53-binding protein 1 OS=Homo sapiens GN=TP53BP1 PE=1 SV=2	652.576	4	0	64.66	MVIQGPSSPQGEAMVTDVLEDQK	Dimethyl:2H(4)13C(2) (K); Dimethyl:2H(4)13C(2) (N-term); Phospho (ST)	4.00000006000000000000003.0	VIQGPSSPQGEAM	0	S1114	Yes
Q12888	Tumor suppressor p53-binding protein 1 OS=Homo sapiens GN=TP53BP1 PE=1 SV=2	869.767	3	0	86.79	MVIQGPSSPQGEAMVTDVLEDQK	Dimethyl:2H(4)13C(2) (K); Dimethyl:2H(4)13C(2) (N-term); Phospho (ST)	4.00000006000000000000003.0	VIQGPSSPQGEAM	0	S1114	Yes
Q12888	Tumor suppressor p53-binding protein 1 OS=Homo sapiens GN=TP53BP1 PE=1 SV=2	875.094	3	0	77.49	MVIQGPSSPQGEAMVTDVLEDQK	Dimethyl:2H(4)13C(2) (K); Dimethyl:2H(4)13C(2) (N-term); Oxidation (M); Phospho (ST)	4.50000006000000000000003.0	VIQGPSSPQGEAM	0	S1114	Yes
Q12888	Tumor suppressor p53-binding protein 1 OS=Homo sapiens GN=TP53BP1 PE=1 SV=2	656.573	4	0	60.87	MVIQGPSSPQGEAMVTDVLEDQK	Dimethyl:2H(4)13C(2) (K); Dimethyl:2H(4)13C(2) (N-term); Oxidation (M); Phospho (ST)	4.00000006000005000000003.0	VIQGPSSPQGEAM	0	S1114	Yes
Q12888	Tumor suppressor p53-binding protein 1 OS=Homo sapiens GN=TP53BP1 PE=1 SV=2	875.095	3	0	95.63	MVIQGPSSPQGEAMVTDVLEDQK	Dimethyl:2H(4)13C(2) (K); Dimethyl:2H(4)13C(2) (N-term); Oxidation (M); Phospho (ST)	4.50000006000000000000003.0	VIQGPSSPQGEAM	5.62	S1114	Yes
Q12888	Tumor suppressor p53-binding protein 1 OS=Homo sapiens GN=TP53BP1 PE=1 SV=2	875.095	3	0	96.96	MVIQGPSSPQGEAMVTDVLEDQK	Dimethyl:2H(4)13C(2) (K); Dimethyl:2H(4)13C(2) (N-term); Oxidation (M); Phospho (ST)	4.50000006000000000000003.0	VIQGPSSPQGEAM	0	S1114	Yes
Q12888	Tumor suppressor p53-binding protein 1 OS=Homo sapiens GN=TP53BP1 PE=1 SV=2	875.095	3	0	99.62	MVIQGPSSPQGEAMVTDVLEDQK	Dimethyl:2H(4)13C(2) (K); Dimethyl:2H(4)13C(2) (N-term); Oxidation (M); Phospho (ST)	4.00000060000005000000003.0	MVIQGPSSPQGEA	2.04	S1113	Yes
Q12888	Tumor suppressor p53-binding protein 1 OS=Homo sapiens GN=TP53BP1 PE=1 SV=2	880.426	3	0	91.87	MVIQGPSSPQGEAMVTDVLEDQK	Dimethyl:2H(4)13C(2) (K); Dimethyl:2H(4)13C(2) (N-term); 2 Oxidation (M); Phospho (ST)	4.50000006000005000000003.0	VIQGPSSPQGEAM	9.53	S1114	Yes
Q12888	Tumor suppressor p53-binding protein 1 OS=Homo sapiens GN=TP53BP1 PE=1 SV=2	903.753	3	0	43.9	IDEDGENTQIEDTEPMSPVLNSK	Dimethyl:2H(4)13C(2) (K); Dimethyl:2H(4)13C(2) (N-term); Phospho (ST)	4.00000000000000006000003.0	EDTEPMSPVLNSK	7.08	S552	Yes
Q12888	Tumor suppressor p53-binding protein 1 OS=Homo sapiens GN=TP53BP1 PE=1 SV=2	678.068	4	0	44.3	IDEDGENTQIEDTEPMSPVLNSK	Dimethyl:2H(4)13C(2) (K); Dimethyl:2H(4)13C(2) (N-term); Phospho (ST)	4.00000000000000006000003.0	EDTEPMSPVLNSK	13.71	S552	Yes
Q12888	Tumor suppressor p53-binding protein 1 OS=Homo sapiens GN=TP53BP1 PE=1 SV=2	903.755	3	0	71.45	IDEDGENTQIEDTEPMSPVLNSK	Dimethyl:2H(4)13C(2) (K); Dimethyl:2H(4)13C(2) (N-term); Phospho (ST)	4.00000000000000006000003.0	EDTEPMSPVLNSK	20.55	S552	Yes
Q12888	Tumor suppressor p53-binding protein 1 OS=Homo sapiens GN=TP53BP1 PE=1 SV=2	678.069	4	0	71.52	IDEDGENTQIEDTEPMSPVLNSK	Dimethyl:2H(4)13C(2) (K); Dimethyl:2H(4)13C(2) (N-term); Phospho (ST)	4.00000000000000006000003.0	EDTEPMSPVLNSK	9.78	S552	Yes
Q12888	Tumor suppressor p53-binding protein 1 OS=Homo sapiens GN=TP53BP1 PE=1 SV=2	903.756	3	0	80.76	IDEDGENTQIEDTEPMSPVLNSK	Dimethyl:2H(4)13C(2) (K); Dimethyl:2H(4)13C(2) (N-term); Phospho (ST)	4.00000000000000006000003.0	EDTEPMSPVLNSK	20.67	S552	Yes
Q12888	Tumor suppressor p53-binding protein 1 OS=Homo sapiens GN=TP53BP1 PE=1 SV=2	903.757	3	0	53.07	IDEDGENTQIEDTEPMSPVLNSK	Dimethyl:2H(4)13C(2) (K); Dimethyl:2H(4)13C(2) (N-term); Phospho (ST)	4.00000000000000006000003.0	EDTEPMSPVLNSK	14.84	S552	Yes
Q12888	Tumor suppressor p53-binding protein 1 OS=Homo sapiens GN=TP53BP1 PE=1 SV=2	909.083	3	0	95.58	IDEDGENTQIEDTEPMSPVLNSK	Dimethyl:2H(4)13C(2) (K); Dimethyl:2H(4)13C(2) (N-term); Oxidation (M); Phospho (ST)	4.00000000000000056000003.0	EDTEPMSPVLNSK	24.93	S552	Yes
Q12888	Tumor suppressor p53-binding protein 1 OS=Homo sapiens GN=TP53BP1 PE=1 SV=2	909.084	3	0	94.76	IDEDGENTQIEDTEPMSPVLNSK	Dimethyl:2H(4)13C(2) (K); Dimethyl:2H(4)13C(2) (N-term); Oxidation (M); Phospho (ST)	4.00000000000000056000003.0	EDTEPMSPVLNSK	27.15	S552	Yes
Q12888	Tumor suppressor p53-binding protein 1 OS=Homo sapiens GN=TP53BP1 PE=1 SV=2	909.085	3	0	89.92	IDEDGENTQIEDTEPMSPVLNSK	Dimethyl:2H(4)13C(2) (K); Dimethyl:2H(4)13C(2) (N-term); Oxidation (M); Phospho (ST)	4.00000000000000056000003.0	EDTEPMSPVLNSK	19.29	S552	Yes
Q12888	Tumor suppressor p53-binding protein 1 OS=Homo sapiens GN=TP53BP1 PE=1 SV=2	909.087	3	0	80.95	IDEDGENTQIEDTEPMSPVLNSK	Dimethyl:2H(4)13C(2) (K); Dimethyl:2H(4)13C(2) (N-term); Oxidation (M); Phospho (ST)	4.00000000000000056000003.0	EDTEPMSPVLNSK	23.68	S552	Yes
Q12888	Tumor suppressor p53-binding protein 1 OS=Homo sapiens GN=TP53BP1 PE=1 SV=2	909.088	3	0	88.52	IDEDGENTQIEDTEPMSPVLNSK	Dimethyl:2H(4)13C(2) (K); Dimethyl:2H(4)13C(2) (N-term); Oxidation (M); Phospho (ST)	4.00000000000000056000003.0	EDTEPMSPVLNSK	20.81	S552	Yes
Q12888	Tumor suppressor p53-binding protein 1 OS=Homo sapiens GN=TP53BP1 PE=1 SV=2	781.371	4	0	97.5	FVPAENDSILMNPAQDGEVQLSQNDDK	Dimethyl:2H(4)13C(2) (K); Dimethyl:2H(4)13C(2) (N-term); Phospho (ST)	4.000000000000000000000600003.0	DGEVQLSQNDDKT	80.5	S580	Yes
Q12888	Tumor suppressor p53-binding protein 1 OS=Homo sapiens GN=TP53BP1 PE=1 SV=2	781.371	4	0	89.49	FVPAENDSILMNPAQDGEVQLSQNDDK	Dimethyl:2H(4)13C(2) (K); Dimethyl:2H(4)13C(2) (N-term); Phospho (ST)	4.000000000000000000000600003.0	DGEVQLSQNDDKT	71.99	S580	Yes
Q12888	Tumor suppressor p53-binding protein 1 OS=Homo sapiens GN=TP53BP1 PE=1 SV=2	1041.49	3	0	56.51	FVPAENDSILMNPAQDGEVQLSQNDDK	Dimethyl:2H(4)13C(2) (K); Dimethyl:2H(4)13C(2) (N-term); Phospho (ST)	4.000000000000000000000600003.0	DGEVQLSQNDDKT	46.65	S580	Yes
Q12888	Tumor suppressor p53-binding protein 1 OS=Homo sapiens GN=TP53BP1 PE=1 SV=2	781.372	4	0	66.51	FVPAENDSILMNPAQDGEVQLSQNDDK	Dimethyl:2H(4)13C(2) (K); Dimethyl:2H(4)13C(2) (N-term); Phospho (ST)	4.000000000000000000000600003.0	DGEVQLSQNDDKT	52.15	S580	Yes
Q12888	Tumor suppressor p53-binding protein 1 OS=Homo sapiens GN=TP53BP1 PE=1 SV=2	781.374	4	0	99.11	FVPAENDSILMNPAQDGEVQLSQNDDK	Dimethyl:2H(4)13C(2) (K); Dimethyl:2H(4)13C(2) (N-term); Phospho (ST)	4.000000000000000000000600003.0	DGEVQLSQNDDKT	82.22	S580	Yes
Q12888	Tumor suppressor p53-binding protein 1 OS=Homo sapiens GN=TP53BP1 PE=1 SV=2	1041.5	3	0	75.97	FVPAENDSILMNPAQDGEVQLSQNDDK	Dimethyl:2H(4)13C(2) (K); Dimethyl:2H(4)13C(2) (N-term); Phospho (ST)	4.000000000000000000000600003.0	DGEVQLSQNDDKT	67.09	S580	Yes
Q12888	Tumor suppressor p53-binding protein 1 OS=Homo sapiens GN=TP53BP1 PE=1 SV=2	1041.5	3	0	62.47	FVPAENDSILMNPAQDGEVQLSQNDDK	Dimethyl:2H(4)13C(2) (K); Dimethyl:2H(4)13C(2) (N-term); Phospho (ST)	4.000000000000000000000600003.0	DGEVQLSQNDDKT	52.46	S580	Yes
Q12888	Tumor suppressor p53-binding protein 1 OS=Homo sapiens GN=TP53BP1 PE=1 SV=2	1046.82	3	0	57.97	FVPAENDSILMNPAQDGEVQLSQNDDK	Dimethyl:2H(4)13C(2) (K); Dimethyl:2H(4)13C(2) (N-term); Oxidation (M); Phospho (ST)	4.000000000050000000000600003.0	DGEVQLSQNDDKT	45.74	S580	Yes
Q12888	Tumor suppressor p53-binding protein 1 OS=Homo sapiens GN=TP53BP1 PE=1 SV=2	785.366	4	0	56.16	FVPAENDSILMNPAQDGEVQLSQNDDK	Dimethyl:2H(4)13C(2) (K); Dimethyl:2H(4)13C(2) (N-term); Oxidation (M); Phospho (ST)	4.000000000050000000000600003.0	DGEVQLSQNDDKT	48.99	S580	Yes
Q12888	Tumor suppressor p53-binding protein 1 OS=Homo sapiens GN=TP53BP1 PE=1 SV=2	1054.16	3	0	123.26	SDSPEIPFQAAAGPSDGLDASSPGNSFVGLR	Dimethyl:2H(4)13C(2) (N-term); Phospho (ST)	4.0060000000000000000000000000000.0	ALRRSDSPEIPFQ	0	S1462	Yes
Q12888	Tumor suppressor p53-binding protein 1 OS=Homo sapiens GN=TP53BP1 PE=1 SV=2	790.873	4	0	120.78	SDSPEIPFQAAAGPSDGLDASSPGNSFVGLR	Dimethyl:2H(4)13C(2) (N-term); Phospho (ST)	4.0060000000000000000000000000000.0	ALRRSDSPEIPFQ	0	S1462	Yes
Q12888	Tumor suppressor p53-binding protein 1 OS=Homo sapiens GN=TP53BP1 PE=1 SV=2	1054.17	3	0	84.31	SDSPEIPFQAAAGPSDGLDASSPGNSFVGLR	Dimethyl:2H(4)13C(2) (N-term); Phospho (ST)	4.0060000000000000000000000000000.0	ALRRSDSPEIPFQ	0	S1462	Yes
Q12888	Tumor suppressor p53-binding protein 1 OS=Homo sapiens GN=TP53BP1 PE=1 SV=2	790.88	4	0	85.63	SDSPEIPFQAAAGPSDGLDASSPGNSFVGLR	Dimethyl:2H(4)13C(2) (N-term); Phospho (ST)	4.0060000000000000000000000000000.0	ALRRSDSPEIPFQ	0	S1462	Yes
Q12888	Tumor suppressor p53-binding protein 1 OS=Homo sapiens GN=TP53BP1 PE=1 SV=2	829.9	4	1	108.92	RSDSPEIPFQAAAGPSDGLDASSPGNSFVGLR	Dimethyl:2H(4)13C(2) (N-term); Phospho (ST)	4.00060000000000000000000000000000.0	ALRRSDSPEIPFQ	0	S1462	Yes
P08727	Keratin type I cytoskeletal 19 OS=Homo sapiens GN=KRT19 PE=1 SV=3	834.888	2	0	45.4	QSSATSSFGGLGGGSVR	Dimethyl:2H(4)13C(2) (N-term); Phospho (ST)	4.00000060000000000.0	QSSATSSFGGLGG	7.86	S14	Yes
P08727	Keratin type I cytoskeletal 19 OS=Homo sapiens GN=KRT19 PE=1 SV=3	834.889	2	0	46.95	QSSATSSFGGLGGGSVR	Dimethyl:2H(4)13C(2) (N-term); Phospho (ST)	4.00000000000000600.0	GGLGGGSVRFGPG	22.17	S22	Yes
P08727	Keratin type I cytoskeletal 19 OS=Homo sapiens GN=KRT19 PE=1 SV=3	834.892	2	0	92.61	QSSATSSFGGLGGGSVR	Dimethyl:2H(4)13C(2) (N-term); Phospho (ST)	4.00600000000000000.0	YSYRQSSATSSFG	4.18	S10	Yes
P08727	Keratin type I cytoskeletal 19 OS=Homo sapiens GN=KRT19 PE=1 SV=3	834.893	2	0	39.18	QSSATSSFGGLGGGSVR	Dimethyl:2H(4)13C(2) (N-term); Phospho (ST)	4.00600000000000000.0	YSYRQSSATSSFG	2.93	S10	Yes
P08727	Keratin type I cytoskeletal 19 OS=Homo sapiens GN=KRT19 PE=1 SV=3	834.894	2	0	39.26	QSSATSSFGGLGGGSVR	Dimethyl:2H(4)13C(2) (N-term); Phospho (ST)	4.00000000000000600.0	GGLGGGSVRFGPG	9.05	S22	Yes
P08727	Keratin type I cytoskeletal 19 OS=Homo sapiens GN=KRT19 PE=1 SV=3	684.997	3	0	56.71	SLLEGQEDHYNNLSASK	Dimethyl:2H(4)13C(2) (K); Dimethyl:2H(4)13C(2) (N-term); Phospho (ST)	4.00000000000006003.0	DHYNNLSASKVLX	17.66	S395
P08727	Keratin type I cytoskeletal 19 OS=Homo sapiens GN=KRT19 PE=1 SV=3	685.003	3	0	83.42	SLLEGQEDHYNNLSASK	Dimethyl:2H(4)13C(2) (K); Dimethyl:2H(4)13C(2) (N-term); Phospho (ST)	4.00000000000006003.0	DHYNNLSASKVLX	22.03	S395
P08727	Keratin type I cytoskeletal 19 OS=Homo sapiens GN=KRT19 PE=1 SV=3	736.357	4	0	75.95	FVSSSSSGGYGGGYGGVLTASDGLLAGNEK	Dimethyl:2H(4)13C(2) (K); Dimethyl:2H(4)13C(2) (N-term); Phospho (ST)	4.000006000000000000000000000003.0	RFVSSSSSGGYGG	0.05	S57
P08727	Keratin type I cytoskeletal 19 OS=Homo sapiens GN=KRT19 PE=1 SV=3	736.357	4	0	83.81	FVSSSSSGGYGGGYGGVLTASDGLLAGNEK	Dimethyl:2H(4)13C(2) (K); Dimethyl:2H(4)13C(2) (N-term); Phospho (ST)	4.000000600000000000000000000003.0	FVSSSSSGGYGGG	0	S58	Yes
P08727	Keratin type I cytoskeletal 19 OS=Homo sapiens GN=KRT19 PE=1 SV=3	736.357	4	0	127.98	FVSSSSSGGYGGGYGGVLTASDGLLAGNEK	Dimethyl:2H(4)13C(2) (K); Dimethyl:2H(4)13C(2) (N-term); Phospho (ST)	4.000000600000000000000000000003.0	FVSSSSSGGYGGG	0	S58	Yes
P08727	Keratin type I cytoskeletal 19 OS=Homo sapiens GN=KRT19 PE=1 SV=3	736.357	4	0	124.82	FVSSSSSGGYGGGYGGVLTASDGLLAGNEK	Dimethyl:2H(4)13C(2) (K); Dimethyl:2H(4)13C(2) (N-term); Phospho (ST)	4.000000600000000000000000000003.0	FVSSSSSGGYGGG	0	S58	Yes
P08727	Keratin type I cytoskeletal 19 OS=Homo sapiens GN=KRT19 PE=1 SV=3	736.358	4	0	108.94	FVSSSSSGGYGGGYGGVLTASDGLLAGNEK	Dimethyl:2H(4)13C(2) (K); Dimethyl:2H(4)13C(2) (N-term); Phospho (ST)	4.000000000000000000006000000003.0	GGVLTASDGLLAG	7.51	S72	Yes
P08727	Keratin type I cytoskeletal 19 OS=Homo sapiens GN=KRT19 PE=1 SV=3	736.358	4	0	121.28	FVSSSSSGGYGGGYGGVLTASDGLLAGNEK	Dimethyl:2H(4)13C(2) (K); Dimethyl:2H(4)13C(2) (N-term); Phospho (ST)	4.000000000000000000006000000003.0	GGVLTASDGLLAG	13.05	S72	Yes
P08727	Keratin type I cytoskeletal 19 OS=Homo sapiens GN=KRT19 PE=1 SV=3	981.475	3	0	126.48	FVSSSSSGGYGGGYGGVLTASDGLLAGNEK	Dimethyl:2H(4)13C(2) (K); Dimethyl:2H(4)13C(2) (N-term); Phospho (ST)	4.000000000000000000006000000003.0	GGVLTASDGLLAG	21.15	S72	Yes
P08727	Keratin type I cytoskeletal 19 OS=Homo sapiens GN=KRT19 PE=1 SV=3	981.475	3	0	180.17	FVSSSSSGGYGGGYGGVLTASDGLLAGNEK	Dimethyl:2H(4)13C(2) (K); Dimethyl:2H(4)13C(2) (N-term); Phospho (ST)	4.000000000000000000006000000003.0	GGVLTASDGLLAG	18.51	S72	Yes
P08727	Keratin type I cytoskeletal 19 OS=Homo sapiens GN=KRT19 PE=1 SV=3	736.359	4	0	92.96	FVSSSSSGGYGGGYGGVLTASDGLLAGNEK	Dimethyl:2H(4)13C(2) (K); Dimethyl:2H(4)13C(2) (N-term); Phospho (ST)	4.000006000000000000000000000003.0	RFVSSSSSGGYGG	0.07	S57
P08727	Keratin type I cytoskeletal 19 OS=Homo sapiens GN=KRT19 PE=1 SV=3	981.476	3	0	117.25	FVSSSSSGGYGGGYGGVLTASDGLLAGNEK	Dimethyl:2H(4)13C(2) (K); Dimethyl:2H(4)13C(2) (N-term); Phospho (ST)	4.000000600000000000000000000003.0	FVSSSSSGGYGGG	0	S58	Yes
P08727	Keratin type I cytoskeletal 19 OS=Homo sapiens GN=KRT19 PE=1 SV=3	981.477	3	0	134.18	FVSSSSSGGYGGGYGGVLTASDGLLAGNEK	Dimethyl:2H(4)13C(2) (K); Dimethyl:2H(4)13C(2) (N-term); Phospho (ST)	4.000000000000000000006000000003.0	GGVLTASDGLLAG	17.21	S72	Yes
P08727	Keratin type I cytoskeletal 19 OS=Homo sapiens GN=KRT19 PE=1 SV=3	981.477	3	0	91.32	FVSSSSSGGYGGGYGGVLTASDGLLAGNEK	Dimethyl:2H(4)13C(2) (K); Dimethyl:2H(4)13C(2) (N-term); Phospho (ST)	4.000000600000000000000000000003.0	FVSSSSSGGYGGG	0	S58	Yes
P08727	Keratin type I cytoskeletal 19 OS=Homo sapiens GN=KRT19 PE=1 SV=3	736.36	4	0	76.02	FVSSSSSGGYGGGYGGVLTASDGLLAGNEK	Dimethyl:2H(4)13C(2) (K); Dimethyl:2H(4)13C(2) (N-term); Phospho (ST)	4.000000000000000000006000000003.0	GGVLTASDGLLAG	4.54	S72	Yes
P08727	Keratin type I cytoskeletal 19 OS=Homo sapiens GN=KRT19 PE=1 SV=3	981.477	3	0	126.41	FVSSSSSGGYGGGYGGVLTASDGLLAGNEK	Dimethyl:2H(4)13C(2) (K); Dimethyl:2H(4)13C(2) (N-term); Phospho (ST)	4.000000600000000000000000000003.0	FVSSSSSGGYGGG	0	S58	Yes
P08727	Keratin type I cytoskeletal 19 OS=Homo sapiens GN=KRT19 PE=1 SV=3	981.478	3	0	133.29	FVSSSSSGGYGGGYGGVLTASDGLLAGNEK	Dimethyl:2H(4)13C(2) (K); Dimethyl:2H(4)13C(2) (N-term); Phospho (ST)	4.000000000000000000006000000003.0	GGVLTASDGLLAG	25.38	S72	Yes
P08727	Keratin type I cytoskeletal 19 OS=Homo sapiens GN=KRT19 PE=1 SV=3	981.478	3	0	123.42	FVSSSSSGGYGGGYGGVLTASDGLLAGNEK	Dimethyl:2H(4)13C(2) (K); Dimethyl:2H(4)13C(2) (N-term); Phospho (ST)	4.000000600000000000000000000003.0	FVSSSSSGGYGGG	4.81	S58	Yes
P08727	Keratin type I cytoskeletal 19 OS=Homo sapiens GN=KRT19 PE=1 SV=3	981.48	3	0	108.37	FVSSSSSGGYGGGYGGVLTASDGLLAGNEK	Dimethyl:2H(4)13C(2) (K); Dimethyl:2H(4)13C(2) (N-term); Phospho (ST)	4.000000600000000000000000000003.0	FVSSSSSGGYGGG	0	S58	Yes
P08727	Keratin type I cytoskeletal 19 OS=Homo sapiens GN=KRT19 PE=1 SV=3	981.48	3	0	128.39	FVSSSSSGGYGGGYGGVLTASDGLLAGNEK	Dimethyl:2H(4)13C(2) (K); Dimethyl:2H(4)13C(2) (N-term); Phospho (ST)	4.000000600000000000000000000003.0	FVSSSSSGGYGGG	0	S58	Yes
P08727	Keratin type I cytoskeletal 19 OS=Homo sapiens GN=KRT19 PE=1 SV=3	981.481	3	0	141.44	FVSSSSSGGYGGGYGGVLTASDGLLAGNEK	Dimethyl:2H(4)13C(2) (K); Dimethyl:2H(4)13C(2) (N-term); Phospho (ST)	4.000000000000000000006000000003.0	GGVLTASDGLLAG	25.78	S72	Yes
P08727	Keratin type I cytoskeletal 19 OS=Homo sapiens GN=KRT19 PE=1 SV=3	981.482	3	0	115.53	FVSSSSSGGYGGGYGGVLTASDGLLAGNEK	Dimethyl:2H(4)13C(2) (K); Dimethyl:2H(4)13C(2) (N-term); Phospho (ST)	4.000000600000000000000000000003.0	FVSSSSSGGYGGG	1.64	S58	Yes
P08727	Keratin type I cytoskeletal 19 OS=Homo sapiens GN=KRT19 PE=1 SV=3	981.485	3	0	108.12	FVSSSSSGGYGGGYGGVLTASDGLLAGNEK	Dimethyl:2H(4)13C(2) (K); Dimethyl:2H(4)13C(2) (N-term); Phospho (ST)	4.000000600000000000000000000003.0	FVSSSSSGGYGGG	0	S58	Yes
Q9NYF8	Bcl-2-associated transcription factor 1 OS=Homo sapiens GN=BCLAF1 PE=1 SV=2	558.297	2	0	48.99	IDISPSTLR	Dimethyl:2H(4)13C(2) (N-term); Phospho (ST)	4.000600000.0	HRRIDISPSTLRK	11.71	S658	Yes
Q9NYF8	Bcl-2-associated transcription factor 1 OS=Homo sapiens GN=BCLAF1 PE=1 SV=2	558.297	2	0	65.06	IDISPSTLR	Dimethyl:2H(4)13C(2) (N-term); Phospho (ST)	4.000600000.0	HRRIDISPSTLRK	17.53	S658	Yes
Q9NYF8	Bcl-2-associated transcription factor 1 OS=Homo sapiens GN=BCLAF1 PE=1 SV=2	558.297	2	0	52.04	IDISPSTLR	Dimethyl:2H(4)13C(2) (N-term); Phospho (ST)	4.000600000.0	HRRIDISPSTLRK	7.39	S658	Yes
Q9NYF8	Bcl-2-associated transcription factor 1 OS=Homo sapiens GN=BCLAF1 PE=1 SV=2	558.297	2	0	46.31	IDISPSTLR	Dimethyl:2H(4)13C(2) (N-term); Phospho (ST)	4.000600000.0	HRRIDISPSTLRK	14.8	S658	Yes
Q9NYF8	Bcl-2-associated transcription factor 1 OS=Homo sapiens GN=BCLAF1 PE=1 SV=2	558.298	2	0	51.28	IDISPSTLR	Dimethyl:2H(4)13C(2) (N-term); Phospho (ST)	4.000600000.0	HRRIDISPSTLRK	14.13	S658	Yes
Q9NYF8	Bcl-2-associated transcription factor 1 OS=Homo sapiens GN=BCLAF1 PE=1 SV=2	558.298	2	0	49.37	IDISPSTLR	Dimethyl:2H(4)13C(2) (N-term); Phospho (ST)	4.000600000.0	HRRIDISPSTLRK	13.8	S658	Yes
Q9NYF8	Bcl-2-associated transcription factor 1 OS=Homo sapiens GN=BCLAF1 PE=1 SV=2	558.298	2	0	52.12	IDISPSTLR	Dimethyl:2H(4)13C(2) (N-term); Phospho (ST)	4.000600000.0	HRRIDISPSTLRK	16.85	S658	Yes
Q9NYF8	Bcl-2-associated transcription factor 1 OS=Homo sapiens GN=BCLAF1 PE=1 SV=2	558.298	2	0	52.17	IDISPSTLR	Dimethyl:2H(4)13C(2) (N-term); Phospho (ST)	4.000600000.0	HRRIDISPSTLRK	16.94	S658	Yes
Q9NYF8	Bcl-2-associated transcription factor 1 OS=Homo sapiens GN=BCLAF1 PE=1 SV=2	558.298	2	0	37.69	IDISPSTLR	Dimethyl:2H(4)13C(2) (N-term); Phospho (ST)	4.000600000.0	HRRIDISPSTLRK	11.44	S658	Yes
Q9NYF8	Bcl-2-associated transcription factor 1 OS=Homo sapiens GN=BCLAF1 PE=1 SV=2	558.298	2	0	50.94	IDISPSTLR	Dimethyl:2H(4)13C(2) (N-term); Phospho (ST)	4.000600000.0	HRRIDISPSTLRK	17.69	S658	Yes
Q9NYF8	Bcl-2-associated transcription factor 1 OS=Homo sapiens GN=BCLAF1 PE=1 SV=2	558.298	2	0	49.89	IDISPSTLR	Dimethyl:2H(4)13C(2) (N-term); Phospho (ST)	4.000600000.0	HRRIDISPSTLRK	13.67	S658	Yes
Q9NYF8	Bcl-2-associated transcription factor 1 OS=Homo sapiens GN=BCLAF1 PE=1 SV=2	558.298	2	0	59.89	IDISPSTLR	Dimethyl:2H(4)13C(2) (N-term); Phospho (ST)	4.000600000.0	HRRIDISPSTLRK	25.1	S658	Yes
Q9NYF8	Bcl-2-associated transcription factor 1 OS=Homo sapiens GN=BCLAF1 PE=1 SV=2	558.299	2	0	47.25	IDISPSTLR	Dimethyl:2H(4)13C(2) (N-term); Phospho (ST)	4.000600000.0	HRRIDISPSTLRK	18.64	S658	Yes
Q9NYF8	Bcl-2-associated transcription factor 1 OS=Homo sapiens GN=BCLAF1 PE=1 SV=2	558.299	2	0	51.1	IDISPSTLR	Dimethyl:2H(4)13C(2) (N-term); Phospho (ST)	4.000600000.0	HRRIDISPSTLRK	14.18	S658	Yes
Q9NYF8	Bcl-2-associated transcription factor 1 OS=Homo sapiens GN=BCLAF1 PE=1 SV=2	558.299	2	0	53.88	IDISPSTLR	Dimethyl:2H(4)13C(2) (N-term); Phospho (ST)	4.000600000.0	HRRIDISPSTLRK	14.57	S658	Yes
Q9NYF8	Bcl-2-associated transcription factor 1 OS=Homo sapiens GN=BCLAF1 PE=1 SV=2	558.299	2	0	52.28	IDISPSTLR	Dimethyl:2H(4)13C(2) (N-term); Phospho (ST)	4.000600000.0	HRRIDISPSTLRK	14.19	S658	Yes
Q9NYF8	Bcl-2-associated transcription factor 1 OS=Homo sapiens GN=BCLAF1 PE=1 SV=2	424.565	3	1	51.86	RIDISPSTLR	Dimethyl:2H(4)13C(2) (N-term); Phospho (ST)	4.0000600000.0	HRRIDISPSTLRK	7.35	S658	Yes
Q9NYF8	Bcl-2-associated transcription factor 1 OS=Homo sapiens GN=BCLAF1 PE=1 SV=2	424.566	3	1	51.59	RIDISPSTLR	Dimethyl:2H(4)13C(2) (N-term); Phospho (ST)	4.0000600000.0	HRRIDISPSTLRK	13.51	S658	Yes
Q9NYF8	Bcl-2-associated transcription factor 1 OS=Homo sapiens GN=BCLAF1 PE=1 SV=2	424.566	3	1	42.04	RIDISPSTLR	Dimethyl:2H(4)13C(2) (N-term); Phospho (ST)	4.0000600000.0	HRRIDISPSTLRK	17.06	S658	Yes
Q9NYF8	Bcl-2-associated transcription factor 1 OS=Homo sapiens GN=BCLAF1 PE=1 SV=2	424.566	3	1	46.95	RIDISPSTLR	Dimethyl:2H(4)13C(2) (N-term); Phospho (ST)	4.0000600000.0	HRRIDISPSTLRK	2.95	S658	Yes
Q9NYF8	Bcl-2-associated transcription factor 1 OS=Homo sapiens GN=BCLAF1 PE=1 SV=2	424.566	3	1	59.47	RIDISPSTLR	Dimethyl:2H(4)13C(2) (N-term); Phospho (ST)	4.0000600000.0	HRRIDISPSTLRK	25.1	S658	Yes
Q9NYF8	Bcl-2-associated transcription factor 1 OS=Homo sapiens GN=BCLAF1 PE=1 SV=2	424.566	3	1	38.84	RIDISPSTLR	Dimethyl:2H(4)13C(2) (N-term); Phospho (ST)	4.0000600000.0	HRRIDISPSTLRK	9.15	S658	Yes
Q9NYF8	Bcl-2-associated transcription factor 1 OS=Homo sapiens GN=BCLAF1 PE=1 SV=2	424.566	3	1	44.4	RIDISPSTLR	Dimethyl:2H(4)13C(2) (N-term); Phospho (ST)	4.0000600000.0	HRRIDISPSTLRK	13.61	S658	Yes
Q9NYF8	Bcl-2-associated transcription factor 1 OS=Homo sapiens GN=BCLAF1 PE=1 SV=2	424.567	3	1	48.16	RIDISPSTLR	Dimethyl:2H(4)13C(2) (N-term); Phospho (ST)	4.0000600000.0	HRRIDISPSTLRK	18.32	S658	Yes
Q9NYF8	Bcl-2-associated transcription factor 1 OS=Homo sapiens GN=BCLAF1 PE=1 SV=2	424.567	3	1	49.46	RIDISPSTLR	Dimethyl:2H(4)13C(2) (N-term); Phospho (ST)	4.0000600000.0	HRRIDISPSTLRK	12.98	S658	Yes
Q9NYF8	Bcl-2-associated transcription factor 1 OS=Homo sapiens GN=BCLAF1 PE=1 SV=2	424.567	3	1	40.02	RIDISPSTLR	Dimethyl:2H(4)13C(2) (N-term); Phospho (ST)	4.0000600000.0	HRRIDISPSTLRK	11.68	S658	Yes
Q9NYF8	Bcl-2-associated transcription factor 1 OS=Homo sapiens GN=BCLAF1 PE=1 SV=2	636.347	2	1	39.25	RIDISPSTLR	Dimethyl:2H(4)13C(2) (N-term); Phospho (ST)	4.0000600000.0	HRRIDISPSTLRK	12.75	S658	Yes
Q9NYF8	Bcl-2-associated transcription factor 1 OS=Homo sapiens GN=BCLAF1 PE=1 SV=2	636.347	2	1	48.34	RIDISPSTLR	Dimethyl:2H(4)13C(2) (N-term); Phospho (ST)	4.0000600000.0	HRRIDISPSTLRK	8.47	S658	Yes
Q9NYF8	Bcl-2-associated transcription factor 1 OS=Homo sapiens GN=BCLAF1 PE=1 SV=2	636.347	2	1	42.17	RIDISPSTLR	Dimethyl:2H(4)13C(2) (N-term); Phospho (ST)	4.0000600000.0	HRRIDISPSTLRK	11.62	S658	Yes
Q9NYF8	Bcl-2-associated transcription factor 1 OS=Homo sapiens GN=BCLAF1 PE=1 SV=2	424.568	3	1	47.41	RIDISPSTLR	Dimethyl:2H(4)13C(2) (N-term); Phospho (ST)	4.0000600000.0	HRRIDISPSTLRK	6.45	S658	Yes
Q9NYF8	Bcl-2-associated transcription factor 1 OS=Homo sapiens GN=BCLAF1 PE=1 SV=2	636.348	2	1	64.14	RIDISPSTLR	Dimethyl:2H(4)13C(2) (N-term); Phospho (ST)	4.0000600000.0	HRRIDISPSTLRK	25.49	S658	Yes
Q9NYF8	Bcl-2-associated transcription factor 1 OS=Homo sapiens GN=BCLAF1 PE=1 SV=2	424.568	3	1	54.64	RIDISPSTLR	Dimethyl:2H(4)13C(2) (N-term); Phospho (ST)	4.0000600000.0	HRRIDISPSTLRK	5.5	S658	Yes
Q9NYF8	Bcl-2-associated transcription factor 1 OS=Homo sapiens GN=BCLAF1 PE=1 SV=2	424.568	3	1	56.81	RIDISPSTLR	Dimethyl:2H(4)13C(2) (N-term); Phospho (ST)	4.0000600000.0	HRRIDISPSTLRK	16.52	S658	Yes
Q9NYF8	Bcl-2-associated transcription factor 1 OS=Homo sapiens GN=BCLAF1 PE=1 SV=2	636.349	2	1	39.54	RIDISPSTLR	Dimethyl:2H(4)13C(2) (N-term); Phospho (ST)	4.0000006000.0	RIDISPSTLRKHT	0	S660	Yes
Q9NYF8	Bcl-2-associated transcription factor 1 OS=Homo sapiens GN=BCLAF1 PE=1 SV=2	636.349	2	1	52.83	RIDISPSTLR	Dimethyl:2H(4)13C(2) (N-term); Phospho (ST)	4.0000600000.0	HRRIDISPSTLRK	16.02	S658	Yes
Q9NYF8	Bcl-2-associated transcription factor 1 OS=Homo sapiens GN=BCLAF1 PE=1 SV=2	426.586	3	1	52.51	IDISPSTLRK	Dimethyl:2H(4)13C(2) (K); Dimethyl:2H(4)13C(2) (N-term); Phospho (ST)	4.0006000003.0	HRRIDISPSTLRK	26.13	S658	Yes
Q9NYF8	Bcl-2-associated transcription factor 1 OS=Homo sapiens GN=BCLAF1 PE=1 SV=2	426.586	3	1	49.49	IDISPSTLRK	Dimethyl:2H(4)13C(2) (K); Dimethyl:2H(4)13C(2) (N-term); Phospho (ST)	4.0006000003.0	HRRIDISPSTLRK	14.9	S658	Yes
Q9NYF8	Bcl-2-associated transcription factor 1 OS=Homo sapiens GN=BCLAF1 PE=1 SV=2	668.328	2	1	46.05	STFREESPLR	Dimethyl:2H(4)13C(2) (N-term); Phospho (ST)	4.0000006000.0	STFREESPLRIKM	25.22	S531	Yes
Q9NYF8	Bcl-2-associated transcription factor 1 OS=Homo sapiens GN=BCLAF1 PE=1 SV=2	478.621	3	2	37.79	RIDISPSTLRK	Dimethyl:2H(4)13C(2) (K); Dimethyl:2H(4)13C(2) (N-term); Phospho (ST)	4.00006000003.0	HRRIDISPSTLRK	4.7	S658	Yes
Q9NYF8	Bcl-2-associated transcription factor 1 OS=Homo sapiens GN=BCLAF1 PE=1 SV=2	487.905	3	0	43.14	AEGEPQEESPLK	Dimethyl:2H(4)13C(2) (K); Dimethyl:2H(4)13C(2) (N-term); Phospho (ST)	4.000000006003.0	GEPQEESPLKSKS	34.38	S177	Yes
Q9NYF8	Bcl-2-associated transcription factor 1 OS=Homo sapiens GN=BCLAF1 PE=1 SV=2	487.905	3	0	42.61	AEGEPQEESPLK	Dimethyl:2H(4)13C(2) (K); Dimethyl:2H(4)13C(2) (N-term); Phospho (ST)	4.000000006003.0	GEPQEESPLKSKS	25.49	S177	Yes
Q9NYF8	Bcl-2-associated transcription factor 1 OS=Homo sapiens GN=BCLAF1 PE=1 SV=2	487.905	3	0	42.94	AEGEPQEESPLK	Dimethyl:2H(4)13C(2) (K); Dimethyl:2H(4)13C(2) (N-term); Phospho (ST)	4.000000006003.0	GEPQEESPLKSKS	30.33	S177	Yes
Q9NYF8	Bcl-2-associated transcription factor 1 OS=Homo sapiens GN=BCLAF1 PE=1 SV=2	487.907	3	0	43.24	AEGEPQEESPLK	Dimethyl:2H(4)13C(2) (K); Dimethyl:2H(4)13C(2) (N-term); Phospho (ST)	4.000000006003.0	GEPQEESPLKSKS	29.01	S177	Yes
Q9NYF8	Bcl-2-associated transcription factor 1 OS=Homo sapiens GN=BCLAF1 PE=1 SV=2	487.907	3	0	42.32	AEGEPQEESPLK	Dimethyl:2H(4)13C(2) (K); Dimethyl:2H(4)13C(2) (N-term); Phospho (ST)	4.000000006003.0	GEPQEESPLKSKS	30.12	S177	Yes
Q9NYF8	Bcl-2-associated transcription factor 1 OS=Homo sapiens GN=BCLAF1 PE=1 SV=2	487.907	3	0	39.01	AEGEPQEESPLK	Dimethyl:2H(4)13C(2) (K); Dimethyl:2H(4)13C(2) (N-term); Phospho (ST)	4.000000006003.0	GEPQEESPLKSKS	28.71	S177	Yes
Q9NYF8	Bcl-2-associated transcription factor 1 OS=Homo sapiens GN=BCLAF1 PE=1 SV=2	487.907	3	0	45.65	AEGEPQEESPLK	Dimethyl:2H(4)13C(2) (K); Dimethyl:2H(4)13C(2) (N-term); Phospho (ST)	4.000000006003.0	GEPQEESPLKSKS	34.27	S177	Yes
Q9NYF8	Bcl-2-associated transcription factor 1 OS=Homo sapiens GN=BCLAF1 PE=1 SV=2	487.907	3	0	46.44	AEGEPQEESPLK	Dimethyl:2H(4)13C(2) (K); Dimethyl:2H(4)13C(2) (N-term); Phospho (ST)	4.000000006003.0	GEPQEESPLKSKS	32.52	S177	Yes
Q9NYF8	Bcl-2-associated transcription factor 1 OS=Homo sapiens GN=BCLAF1 PE=1 SV=2	731.357	2	0	68.49	AEGEPQEESPLK	Dimethyl:2H(4)13C(2) (K); Dimethyl:2H(4)13C(2) (N-term); Phospho (ST)	4.000000006003.0	GEPQEESPLKSKS	59.2	S177	Yes
Q9NYF8	Bcl-2-associated transcription factor 1 OS=Homo sapiens GN=BCLAF1 PE=1 SV=2	731.357	2	0	80.38	AEGEPQEESPLK	Dimethyl:2H(4)13C(2) (K); Dimethyl:2H(4)13C(2) (N-term); Phospho (ST)	4.000000006003.0	GEPQEESPLKSKS	72.7	S177	Yes
Q9NYF8	Bcl-2-associated transcription factor 1 OS=Homo sapiens GN=BCLAF1 PE=1 SV=2	731.358	2	0	79.53	AEGEPQEESPLK	Dimethyl:2H(4)13C(2) (K); Dimethyl:2H(4)13C(2) (N-term); Phospho (ST)	4.000000006003.0	GEPQEESPLKSKS	70.03	S177	Yes
Q9NYF8	Bcl-2-associated transcription factor 1 OS=Homo sapiens GN=BCLAF1 PE=1 SV=2	731.359	2	0	70.56	AEGEPQEESPLK	Dimethyl:2H(4)13C(2) (K); Dimethyl:2H(4)13C(2) (N-term); Phospho (ST)	4.000000006003.0	GEPQEESPLKSKS	63.73	S177	Yes
Q9NYF8	Bcl-2-associated transcription factor 1 OS=Homo sapiens GN=BCLAF1 PE=1 SV=2	731.359	2	0	67.07	AEGEPQEESPLK	Dimethyl:2H(4)13C(2) (K); Dimethyl:2H(4)13C(2) (N-term); Phospho (ST)	4.000000006003.0	GEPQEESPLKSKS	57.91	S177	Yes
Q9NYF8	Bcl-2-associated transcription factor 1 OS=Homo sapiens GN=BCLAF1 PE=1 SV=2	731.359	2	0	75.27	AEGEPQEESPLK	Dimethyl:2H(4)13C(2) (K); Dimethyl:2H(4)13C(2) (N-term); Phospho (ST)	4.000000006003.0	GEPQEESPLKSKS	66.47	S177	Yes
Q9NYF8	Bcl-2-associated transcription factor 1 OS=Homo sapiens GN=BCLAF1 PE=1 SV=2	731.359	2	0	61.32	AEGEPQEESPLK	Dimethyl:2H(4)13C(2) (K); Dimethyl:2H(4)13C(2) (N-term); Phospho (ST)	4.000000006003.0	GEPQEESPLKSKS	52.88	S177	Yes
Q9NYF8	Bcl-2-associated transcription factor 1 OS=Homo sapiens GN=BCLAF1 PE=1 SV=2	731.359	2	0	52.53	AEGEPQEESPLK	Dimethyl:2H(4)13C(2) (K); Dimethyl:2H(4)13C(2) (N-term); Phospho (ST)	4.000000006003.0	GEPQEESPLKSKS	44.9	S177	Yes
Q9NYF8	Bcl-2-associated transcription factor 1 OS=Homo sapiens GN=BCLAF1 PE=1 SV=2	731.359	2	0	69.18	AEGEPQEESPLK	Dimethyl:2H(4)13C(2) (K); Dimethyl:2H(4)13C(2) (N-term); Phospho (ST)	4.000000006003.0	GEPQEESPLKSKS	60.67	S177	Yes
Q9NYF8	Bcl-2-associated transcription factor 1 OS=Homo sapiens GN=BCLAF1 PE=1 SV=2	731.36	2	0	64.11	AEGEPQEESPLK	Dimethyl:2H(4)13C(2) (K); Dimethyl:2H(4)13C(2) (N-term); Phospho (ST)	4.000000006003.0	GEPQEESPLKSKS	55.46	S177	Yes
Q9NYF8	Bcl-2-associated transcription factor 1 OS=Homo sapiens GN=BCLAF1 PE=1 SV=2	731.36	2	0	66.61	AEGEPQEESPLK	Dimethyl:2H(4)13C(2) (K); Dimethyl:2H(4)13C(2) (N-term); Phospho (ST)	4.000000006003.0	GEPQEESPLKSKS	58.17	S177	Yes
Q9NYF8	Bcl-2-associated transcription factor 1 OS=Homo sapiens GN=BCLAF1 PE=1 SV=2	731.36	2	0	62.9	AEGEPQEESPLK	Dimethyl:2H(4)13C(2) (K); Dimethyl:2H(4)13C(2) (N-term); Phospho (ST)	4.000000006003.0	GEPQEESPLKSKS	54.41	S177	Yes
Q9NYF8	Bcl-2-associated transcription factor 1 OS=Homo sapiens GN=BCLAF1 PE=1 SV=2	731.36	2	0	65.44	AEGEPQEESPLK	Dimethyl:2H(4)13C(2) (K); Dimethyl:2H(4)13C(2) (N-term); Phospho (ST)	4.000000006003.0	GEPQEESPLKSKS	58.27	S177	Yes
Q9NYF8	Bcl-2-associated transcription factor 1 OS=Homo sapiens GN=BCLAF1 PE=1 SV=2	493.919	3	0	54.66	DLFDYSPPLHK	Dimethyl:2H(4)13C(2) (K); Dimethyl:2H(4)13C(2) (N-term); Phospho (ST)	4.00000600003.0	KDLFDYSPPLHKN	22.01	S512	Yes
Q9NYF8	Bcl-2-associated transcription factor 1 OS=Homo sapiens GN=BCLAF1 PE=1 SV=2	493.919	3	0	52.07	DLFDYSPPLHK	Dimethyl:2H(4)13C(2) (K); Dimethyl:2H(4)13C(2) (N-term); Phospho (ST)	4.00000600003.0	KDLFDYSPPLHKN	34.48	S512	Yes
Q9NYF8	Bcl-2-associated transcription factor 1 OS=Homo sapiens GN=BCLAF1 PE=1 SV=2	493.92	3	0	47.05	DLFDYSPPLHK	Dimethyl:2H(4)13C(2) (K); Dimethyl:2H(4)13C(2) (N-term); Phospho (ST)	4.00000600003.0	KDLFDYSPPLHKN	36.99	S512	Yes
Q9NYF8	Bcl-2-associated transcription factor 1 OS=Homo sapiens GN=BCLAF1 PE=1 SV=2	493.92	3	0	77.55	DLFDYSPPLHK	Dimethyl:2H(4)13C(2) (K); Dimethyl:2H(4)13C(2) (N-term); Phospho (ST)	4.00000600003.0	KDLFDYSPPLHKN	28.75	S512	Yes
Q9NYF8	Bcl-2-associated transcription factor 1 OS=Homo sapiens GN=BCLAF1 PE=1 SV=2	493.92	3	0	64.34	DLFDYSPPLHK	Dimethyl:2H(4)13C(2) (K); Dimethyl:2H(4)13C(2) (N-term); Phospho (ST)	4.00000600003.0	KDLFDYSPPLHKN	13.57	S512	Yes
Q9NYF8	Bcl-2-associated transcription factor 1 OS=Homo sapiens GN=BCLAF1 PE=1 SV=2	493.92	3	0	68.59	DLFDYSPPLHK	Dimethyl:2H(4)13C(2) (K); Dimethyl:2H(4)13C(2) (N-term); Phospho (ST)	4.00000600003.0	KDLFDYSPPLHKN	11.37	S512	Yes
Q9NYF8	Bcl-2-associated transcription factor 1 OS=Homo sapiens GN=BCLAF1 PE=1 SV=2	493.92	3	0	43.24	DLFDYSPPLHK	Dimethyl:2H(4)13C(2) (K); Dimethyl:2H(4)13C(2) (N-term); Phospho (ST)	4.00000600003.0	KDLFDYSPPLHKN	29.17	S512	Yes
Q9NYF8	Bcl-2-associated transcription factor 1 OS=Homo sapiens GN=BCLAF1 PE=1 SV=2	493.92	3	0	50.81	DLFDYSPPLHK	Dimethyl:2H(4)13C(2) (K); Dimethyl:2H(4)13C(2) (N-term); Phospho (ST)	4.00000600003.0	KDLFDYSPPLHKN	33.77	S512	Yes
Q9NYF8	Bcl-2-associated transcription factor 1 OS=Homo sapiens GN=BCLAF1 PE=1 SV=2	493.92	3	0	60	DLFDYSPPLHK	Dimethyl:2H(4)13C(2) (K); Dimethyl:2H(4)13C(2) (N-term); Phospho (ST)	4.00000600003.0	KDLFDYSPPLHKN	41.38	S512	Yes
Q9NYF8	Bcl-2-associated transcription factor 1 OS=Homo sapiens GN=BCLAF1 PE=1 SV=2	740.377	2	0	44.51	DLFDYSPPLHK	Dimethyl:2H(4)13C(2) (K); Dimethyl:2H(4)13C(2) (N-term); Phospho (ST)	4.00000600003.0	KDLFDYSPPLHKN	16.93	S512	Yes
Q9NYF8	Bcl-2-associated transcription factor 1 OS=Homo sapiens GN=BCLAF1 PE=1 SV=2	493.921	3	0	42.29	DLFDYSPPLHK	Dimethyl:2H(4)13C(2) (K); Dimethyl:2H(4)13C(2) (N-term); Phospho (ST)	4.00000600003.0	KDLFDYSPPLHKN	22.86	S512	Yes
Q9NYF8	Bcl-2-associated transcription factor 1 OS=Homo sapiens GN=BCLAF1 PE=1 SV=2	493.921	3	0	62.56	DLFDYSPPLHK	Dimethyl:2H(4)13C(2) (K); Dimethyl:2H(4)13C(2) (N-term); Phospho (ST)	4.00000600003.0	KDLFDYSPPLHKN	46.93	S512	Yes
Q9NYF8	Bcl-2-associated transcription factor 1 OS=Homo sapiens GN=BCLAF1 PE=1 SV=2	493.921	3	0	57.84	DLFDYSPPLHK	Dimethyl:2H(4)13C(2) (K); Dimethyl:2H(4)13C(2) (N-term); Phospho (ST)	4.00000600003.0	KDLFDYSPPLHKN	39	S512	Yes
Q9NYF8	Bcl-2-associated transcription factor 1 OS=Homo sapiens GN=BCLAF1 PE=1 SV=2	493.921	3	0	47.84	DLFDYSPPLHK	Dimethyl:2H(4)13C(2) (K); Dimethyl:2H(4)13C(2) (N-term); Phospho (ST)	4.00000600003.0	KDLFDYSPPLHKN	38.56	S512	Yes
Q9NYF8	Bcl-2-associated transcription factor 1 OS=Homo sapiens GN=BCLAF1 PE=1 SV=2	493.921	3	0	53.96	DLFDYSPPLHK	Dimethyl:2H(4)13C(2) (K); Dimethyl:2H(4)13C(2) (N-term); Phospho (ST)	4.00000600003.0	KDLFDYSPPLHKN	36.96	S512	Yes
Q9NYF8	Bcl-2-associated transcription factor 1 OS=Homo sapiens GN=BCLAF1 PE=1 SV=2	493.921	3	0	45.12	DLFDYSPPLHK	Dimethyl:2H(4)13C(2) (K); Dimethyl:2H(4)13C(2) (N-term); Phospho (ST)	4.00000600003.0	KDLFDYSPPLHKN	25.36	S512	Yes
Q9NYF8	Bcl-2-associated transcription factor 1 OS=Homo sapiens GN=BCLAF1 PE=1 SV=2	493.921	3	0	48.31	DLFDYSPPLHK	Dimethyl:2H(4)13C(2) (K); Dimethyl:2H(4)13C(2) (N-term); Phospho (ST)	4.00000600003.0	KDLFDYSPPLHKN	25.06	S512	Yes
Q9NYF8	Bcl-2-associated transcription factor 1 OS=Homo sapiens GN=BCLAF1 PE=1 SV=2	493.921	3	0	60.24	DLFDYSPPLHK	Dimethyl:2H(4)13C(2) (K); Dimethyl:2H(4)13C(2) (N-term); Phospho (ST)	4.00000600003.0	KDLFDYSPPLHKN	33.62	S512	Yes
Q9NYF8	Bcl-2-associated transcription factor 1 OS=Homo sapiens GN=BCLAF1 PE=1 SV=2	740.379	2	0	43.66	DLFDYSPPLHK	Dimethyl:2H(4)13C(2) (K); Dimethyl:2H(4)13C(2) (N-term); Phospho (ST)	4.00000600003.0	KDLFDYSPPLHKN	10.24	S512	Yes
Q9NYF8	Bcl-2-associated transcription factor 1 OS=Homo sapiens GN=BCLAF1 PE=1 SV=2	493.922	3	0	59.95	DLFDYSPPLHK	Dimethyl:2H(4)13C(2) (K); Dimethyl:2H(4)13C(2) (N-term); Phospho (ST)	4.00000600003.0	KDLFDYSPPLHKN	44.76	S512	Yes
Q9NYF8	Bcl-2-associated transcription factor 1 OS=Homo sapiens GN=BCLAF1 PE=1 SV=2	740.379	2	0	62.13	DLFDYSPPLHK	Dimethyl:2H(4)13C(2) (K); Dimethyl:2H(4)13C(2) (N-term); Phospho (ST)	4.00000600003.0	KDLFDYSPPLHKN	22.89	S512	Yes
Q9NYF8	Bcl-2-associated transcription factor 1 OS=Homo sapiens GN=BCLAF1 PE=1 SV=2	493.922	3	0	42.58	DLFDYSPPLHK	Dimethyl:2H(4)13C(2) (K); Dimethyl:2H(4)13C(2) (N-term); Phospho (ST)	4.00000600003.0	KDLFDYSPPLHKN	30.44	S512	Yes
Q9NYF8	Bcl-2-associated transcription factor 1 OS=Homo sapiens GN=BCLAF1 PE=1 SV=2	740.379	2	0	54.15	DLFDYSPPLHK	Dimethyl:2H(4)13C(2) (K); Dimethyl:2H(4)13C(2) (N-term); Phospho (ST)	4.00000600003.0	KDLFDYSPPLHKN	9.99	S512	Yes
Q9NYF8	Bcl-2-associated transcription factor 1 OS=Homo sapiens GN=BCLAF1 PE=1 SV=2	740.379	2	0	76.61	DLFDYSPPLHK	Dimethyl:2H(4)13C(2) (K); Dimethyl:2H(4)13C(2) (N-term); Phospho (ST)	4.00000600003.0	KDLFDYSPPLHKN	28.48	S512	Yes
Q9NYF8	Bcl-2-associated transcription factor 1 OS=Homo sapiens GN=BCLAF1 PE=1 SV=2	493.922	3	0	47.74	DLFDYSPPLHK	Dimethyl:2H(4)13C(2) (K); Dimethyl:2H(4)13C(2) (N-term); Phospho (ST)	4.00000600003.0	KDLFDYSPPLHKN	31.59	S512	Yes
Q9NYF8	Bcl-2-associated transcription factor 1 OS=Homo sapiens GN=BCLAF1 PE=1 SV=2	740.379	2	0	45.97	DLFDYSPPLHK	Dimethyl:2H(4)13C(2) (K); Dimethyl:2H(4)13C(2) (N-term); Phospho (ST)	4.00000600003.0	KDLFDYSPPLHKN	12.7	S512	Yes
Q9NYF8	Bcl-2-associated transcription factor 1 OS=Homo sapiens GN=BCLAF1 PE=1 SV=2	740.379	2	0	74.06	DLFDYSPPLHK	Dimethyl:2H(4)13C(2) (K); Dimethyl:2H(4)13C(2) (N-term); Phospho (ST)	4.00000600003.0	KDLFDYSPPLHKN	23.93	S512	Yes
Q9NYF8	Bcl-2-associated transcription factor 1 OS=Homo sapiens GN=BCLAF1 PE=1 SV=2	740.379	2	0	58.75	DLFDYSPPLHK	Dimethyl:2H(4)13C(2) (K); Dimethyl:2H(4)13C(2) (N-term); Phospho (ST)	4.00000600003.0	KDLFDYSPPLHKN	20.69	S512	Yes
Q9NYF8	Bcl-2-associated transcription factor 1 OS=Homo sapiens GN=BCLAF1 PE=1 SV=2	493.922	3	0	42.54	DLFDYSPPLHK	Dimethyl:2H(4)13C(2) (K); Dimethyl:2H(4)13C(2) (N-term); Phospho (ST)	4.00000600003.0	KDLFDYSPPLHKN	30.1	S512	Yes
Q9NYF8	Bcl-2-associated transcription factor 1 OS=Homo sapiens GN=BCLAF1 PE=1 SV=2	740.379	2	0	53.45	DLFDYSPPLHK	Dimethyl:2H(4)13C(2) (K); Dimethyl:2H(4)13C(2) (N-term); Phospho (ST)	4.00000600003.0	KDLFDYSPPLHKN	14.73	S512	Yes
Q9NYF8	Bcl-2-associated transcription factor 1 OS=Homo sapiens GN=BCLAF1 PE=1 SV=2	740.379	2	0	57.01	DLFDYSPPLHK	Dimethyl:2H(4)13C(2) (K); Dimethyl:2H(4)13C(2) (N-term); Phospho (ST)	4.00000600003.0	KDLFDYSPPLHKN	11.95	S512	Yes
Q9NYF8	Bcl-2-associated transcription factor 1 OS=Homo sapiens GN=BCLAF1 PE=1 SV=2	740.38	2	0	44.68	DLFDYSPPLHK	Dimethyl:2H(4)13C(2) (K); Dimethyl:2H(4)13C(2) (N-term); Phospho (ST)	4.00000600003.0	KDLFDYSPPLHKN	16.1	S512	Yes
Q9NYF8	Bcl-2-associated transcription factor 1 OS=Homo sapiens GN=BCLAF1 PE=1 SV=2	740.38	2	0	73.84	DLFDYSPPLHK	Dimethyl:2H(4)13C(2) (K); Dimethyl:2H(4)13C(2) (N-term); Phospho (ST)	4.00000600003.0	KDLFDYSPPLHKN	27.6	S512	Yes
Q9NYF8	Bcl-2-associated transcription factor 1 OS=Homo sapiens GN=BCLAF1 PE=1 SV=2	493.922	3	0	62.55	DLFDYSPPLHK	Dimethyl:2H(4)13C(2) (K); Dimethyl:2H(4)13C(2) (N-term); Phospho (ST)	4.00000600003.0	KDLFDYSPPLHKN	7.82	S512	Yes
Q9NYF8	Bcl-2-associated transcription factor 1 OS=Homo sapiens GN=BCLAF1 PE=1 SV=2	493.922	3	0	42.16	DLFDYSPPLHK	Dimethyl:2H(4)13C(2) (K); Dimethyl:2H(4)13C(2) (N-term); Phospho (ST)	4.00000600003.0	KDLFDYSPPLHKN	24.69	S512	Yes
Q9NYF8	Bcl-2-associated transcription factor 1 OS=Homo sapiens GN=BCLAF1 PE=1 SV=2	493.922	3	0	56.31	DLFDYSPPLHK	Dimethyl:2H(4)13C(2) (K); Dimethyl:2H(4)13C(2) (N-term); Phospho (ST)	4.00000600003.0	KDLFDYSPPLHKN	32.61	S512	Yes
Q9NYF8	Bcl-2-associated transcription factor 1 OS=Homo sapiens GN=BCLAF1 PE=1 SV=2	493.922	3	0	43.3	DLFDYSPPLHK	Dimethyl:2H(4)13C(2) (K); Dimethyl:2H(4)13C(2) (N-term); Phospho (ST)	4.00000600003.0	KDLFDYSPPLHKN	30.04	S512	Yes
Q9NYF8	Bcl-2-associated transcription factor 1 OS=Homo sapiens GN=BCLAF1 PE=1 SV=2	740.38	2	0	44.31	DLFDYSPPLHK	Dimethyl:2H(4)13C(2) (K); Dimethyl:2H(4)13C(2) (N-term); Phospho (ST)	4.00000600003.0	KDLFDYSPPLHKN	11.4	S512	Yes
Q9NYF8	Bcl-2-associated transcription factor 1 OS=Homo sapiens GN=BCLAF1 PE=1 SV=2	740.38	2	0	47.1	DLFDYSPPLHK	Dimethyl:2H(4)13C(2) (K); Dimethyl:2H(4)13C(2) (N-term); Phospho (ST)	4.00000600003.0	KDLFDYSPPLHKN	11.35	S512	Yes
Q9NYF8	Bcl-2-associated transcription factor 1 OS=Homo sapiens GN=BCLAF1 PE=1 SV=2	493.922	3	0	45.5	DLFDYSPPLHK	Dimethyl:2H(4)13C(2) (K); Dimethyl:2H(4)13C(2) (N-term); Phospho (ST)	4.00000600003.0	KDLFDYSPPLHKN	23.79	S512	Yes
Q9NYF8	Bcl-2-associated transcription factor 1 OS=Homo sapiens GN=BCLAF1 PE=1 SV=2	740.38	2	0	53.12	DLFDYSPPLHK	Dimethyl:2H(4)13C(2) (K); Dimethyl:2H(4)13C(2) (N-term); Phospho (ST)	4.00000600003.0	KDLFDYSPPLHKN	21.04	S512	Yes
Q9NYF8	Bcl-2-associated transcription factor 1 OS=Homo sapiens GN=BCLAF1 PE=1 SV=2	740.38	2	0	53.88	DLFDYSPPLHK	Dimethyl:2H(4)13C(2) (K); Dimethyl:2H(4)13C(2) (N-term); Phospho (ST)	4.00000600003.0	KDLFDYSPPLHKN	11.64	S512	Yes
Q9NYF8	Bcl-2-associated transcription factor 1 OS=Homo sapiens GN=BCLAF1 PE=1 SV=2	740.38	2	0	73.65	DLFDYSPPLHK	Dimethyl:2H(4)13C(2) (K); Dimethyl:2H(4)13C(2) (N-term); Phospho (ST)	4.00000600003.0	KDLFDYSPPLHKN	25.82	S512	Yes
Q9NYF8	Bcl-2-associated transcription factor 1 OS=Homo sapiens GN=BCLAF1 PE=1 SV=2	493.923	3	0	73.9	DLFDYSPPLHK	Dimethyl:2H(4)13C(2) (K); Dimethyl:2H(4)13C(2) (N-term); Phospho (ST)	4.00000600003.0	KDLFDYSPPLHKN	29.16	S512	Yes
Q9NYF8	Bcl-2-associated transcription factor 1 OS=Homo sapiens GN=BCLAF1 PE=1 SV=2	493.923	3	0	42.53	DLFDYSPPLHK	Dimethyl:2H(4)13C(2) (K); Dimethyl:2H(4)13C(2) (N-term); Phospho (ST)	4.00000600003.0	KDLFDYSPPLHKN	21.64	S512	Yes
Q9NYF8	Bcl-2-associated transcription factor 1 OS=Homo sapiens GN=BCLAF1 PE=1 SV=2	740.38	2	0	74.08	DLFDYSPPLHK	Dimethyl:2H(4)13C(2) (K); Dimethyl:2H(4)13C(2) (N-term); Phospho (ST)	4.00000600003.0	KDLFDYSPPLHKN	25.84	S512	Yes
Q9NYF8	Bcl-2-associated transcription factor 1 OS=Homo sapiens GN=BCLAF1 PE=1 SV=2	740.38	2	0	40.95	DLFDYSPPLHK	Dimethyl:2H(4)13C(2) (K); Dimethyl:2H(4)13C(2) (N-term); Phospho (ST)	4.00000600003.0	KDLFDYSPPLHKN	12.25	S512	Yes
Q9NYF8	Bcl-2-associated transcription factor 1 OS=Homo sapiens GN=BCLAF1 PE=1 SV=2	740.38	2	0	41.75	DLFDYSPPLHK	Dimethyl:2H(4)13C(2) (K); Dimethyl:2H(4)13C(2) (N-term); Phospho (ST)	4.00000600003.0	KDLFDYSPPLHKN	10.57	S512	Yes
Q9NYF8	Bcl-2-associated transcription factor 1 OS=Homo sapiens GN=BCLAF1 PE=1 SV=2	493.923	3	0	43.83	DLFDYSPPLHK	Dimethyl:2H(4)13C(2) (K); Dimethyl:2H(4)13C(2) (N-term); Phospho (ST)	4.00000600003.0	KDLFDYSPPLHKN	26.76	S512	Yes
Q9NYF8	Bcl-2-associated transcription factor 1 OS=Homo sapiens GN=BCLAF1 PE=1 SV=2	740.38	2	0	59.41	DLFDYSPPLHK	Dimethyl:2H(4)13C(2) (K); Dimethyl:2H(4)13C(2) (N-term); Phospho (ST)	4.00000600003.0	KDLFDYSPPLHKN	19.42	S512	Yes
Q9NYF8	Bcl-2-associated transcription factor 1 OS=Homo sapiens GN=BCLAF1 PE=1 SV=2	493.923	3	0	65.91	DLFDYSPPLHK	Dimethyl:2H(4)13C(2) (K); Dimethyl:2H(4)13C(2) (N-term); Phospho (ST)	4.00000600003.0	KDLFDYSPPLHKN	20.56	S512	Yes
Q9NYF8	Bcl-2-associated transcription factor 1 OS=Homo sapiens GN=BCLAF1 PE=1 SV=2	493.923	3	0	43.73	DLFDYSPPLHK	Dimethyl:2H(4)13C(2) (K); Dimethyl:2H(4)13C(2) (N-term); Phospho (ST)	4.00000600003.0	KDLFDYSPPLHKN	29.62	S512	Yes
Q9NYF8	Bcl-2-associated transcription factor 1 OS=Homo sapiens GN=BCLAF1 PE=1 SV=2	740.38	2	0	57.24	DLFDYSPPLHK	Dimethyl:2H(4)13C(2) (K); Dimethyl:2H(4)13C(2) (N-term); Phospho (ST)	4.00000600003.0	KDLFDYSPPLHKN	20.86	S512	Yes
Q9NYF8	Bcl-2-associated transcription factor 1 OS=Homo sapiens GN=BCLAF1 PE=1 SV=2	740.38	2	0	68.9	DLFDYSPPLHK	Dimethyl:2H(4)13C(2) (K); Dimethyl:2H(4)13C(2) (N-term); Phospho (ST)	4.00000600003.0	KDLFDYSPPLHKN	23.01	S512	Yes
Q9NYF8	Bcl-2-associated transcription factor 1 OS=Homo sapiens GN=BCLAF1 PE=1 SV=2	740.381	2	0	69.12	DLFDYSPPLHK	Dimethyl:2H(4)13C(2) (K); Dimethyl:2H(4)13C(2) (N-term); Phospho (ST)	4.00000600003.0	KDLFDYSPPLHKN	25.04	S512	Yes
Q9NYF8	Bcl-2-associated transcription factor 1 OS=Homo sapiens GN=BCLAF1 PE=1 SV=2	740.381	2	0	69.27	DLFDYSPPLHK	Dimethyl:2H(4)13C(2) (K); Dimethyl:2H(4)13C(2) (N-term); Phospho (ST)	4.00000600003.0	KDLFDYSPPLHKN	24.99	S512	Yes
Q9NYF8	Bcl-2-associated transcription factor 1 OS=Homo sapiens GN=BCLAF1 PE=1 SV=2	740.382	2	0	56.91	DLFDYSPPLHK	Dimethyl:2H(4)13C(2) (K); Dimethyl:2H(4)13C(2) (N-term); Phospho (ST)	4.00000600003.0	KDLFDYSPPLHKN	18.58	S512	Yes
Q9NYF8	Bcl-2-associated transcription factor 1 OS=Homo sapiens GN=BCLAF1 PE=1 SV=2	459.223	4	0	44.46	YSPSQNSPIHHIPSR	Dimethyl:2H(4)13C(2) (N-term); Phospho (ST)	4.000000600000000.0	YSPSQNSPIHHIP	8.98	S290	Yes
Q9NYF8	Bcl-2-associated transcription factor 1 OS=Homo sapiens GN=BCLAF1 PE=1 SV=2	459.224	4	0	48.79	YSPSQNSPIHHIPSR	Dimethyl:2H(4)13C(2) (N-term); Phospho (ST)	4.000000600000000.0	YSPSQNSPIHHIP	14.49	S290	Yes
Q9NYF8	Bcl-2-associated transcription factor 1 OS=Homo sapiens GN=BCLAF1 PE=1 SV=2	459.224	4	0	75.07	YSPSQNSPIHHIPSR	Dimethyl:2H(4)13C(2) (N-term); Phospho (ST)	4.000000600000000.0	YSPSQNSPIHHIP	26.46	S290	Yes
Q9NYF8	Bcl-2-associated transcription factor 1 OS=Homo sapiens GN=BCLAF1 PE=1 SV=2	611.962	3	0	63.7	YSPSQNSPIHHIPSR	Dimethyl:2H(4)13C(2) (N-term); Phospho (ST)	4.060000000000000.0	NGSSRYSPSQNSP	4.87	S285	Yes
Q9NYF8	Bcl-2-associated transcription factor 1 OS=Homo sapiens GN=BCLAF1 PE=1 SV=2	459.224	4	0	45.82	YSPSQNSPIHHIPSR	Dimethyl:2H(4)13C(2) (N-term); Phospho (ST)	4.000000600000000.0	YSPSQNSPIHHIP	15.01	S290	Yes
Q9NYF8	Bcl-2-associated transcription factor 1 OS=Homo sapiens GN=BCLAF1 PE=1 SV=2	459.224	4	0	56.78	YSPSQNSPIHHIPSR	Dimethyl:2H(4)13C(2) (N-term); Phospho (ST)	4.000000600000000.0	YSPSQNSPIHHIP	20.25	S290	Yes
Q9NYF8	Bcl-2-associated transcription factor 1 OS=Homo sapiens GN=BCLAF1 PE=1 SV=2	459.224	4	0	42.61	YSPSQNSPIHHIPSR	Dimethyl:2H(4)13C(2) (N-term); Phospho (ST)	4.000600000000000.0	SSRYSPSQNSPIH	0.09	S287	Yes
Q9NYF8	Bcl-2-associated transcription factor 1 OS=Homo sapiens GN=BCLAF1 PE=1 SV=2	611.964	3	0	49.72	YSPSQNSPIHHIPSR	Dimethyl:2H(4)13C(2) (N-term); Phospho (ST)	4.000000600000000.0	YSPSQNSPIHHIP	23.47	S290	Yes
Q9NYF8	Bcl-2-associated transcription factor 1 OS=Homo sapiens GN=BCLAF1 PE=1 SV=2	611.964	3	0	44.12	YSPSQNSPIHHIPSR	Dimethyl:2H(4)13C(2) (N-term); Phospho (ST)	4.000000600000000.0	YSPSQNSPIHHIP	10.03	S290	Yes
Q9NYF8	Bcl-2-associated transcription factor 1 OS=Homo sapiens GN=BCLAF1 PE=1 SV=2	459.225	4	0	55.78	YSPSQNSPIHHIPSR	Dimethyl:2H(4)13C(2) (N-term); Phospho (ST)	4.000600000000000.0	SSRYSPSQNSPIH	0	S287	Yes
Q9NYF8	Bcl-2-associated transcription factor 1 OS=Homo sapiens GN=BCLAF1 PE=1 SV=2	459.225	4	0	53.48	YSPSQNSPIHHIPSR	Dimethyl:2H(4)13C(2) (N-term); Phospho (ST)	4.000000600000000.0	YSPSQNSPIHHIP	22.05	S290	Yes
Q9NYF8	Bcl-2-associated transcription factor 1 OS=Homo sapiens GN=BCLAF1 PE=1 SV=2	459.225	4	0	63.99	YSPSQNSPIHHIPSR	Dimethyl:2H(4)13C(2) (N-term); Phospho (ST)	4.000000600000000.0	YSPSQNSPIHHIP	16.88	S290	Yes
Q9NYF8	Bcl-2-associated transcription factor 1 OS=Homo sapiens GN=BCLAF1 PE=1 SV=2	611.964	3	0	56.67	YSPSQNSPIHHIPSR	Dimethyl:2H(4)13C(2) (N-term); Phospho (ST)	4.000000600000000.0	YSPSQNSPIHHIP	17.09	S290	Yes
Q9NYF8	Bcl-2-associated transcription factor 1 OS=Homo sapiens GN=BCLAF1 PE=1 SV=2	611.964	3	0	56.14	YSPSQNSPIHHIPSR	Dimethyl:2H(4)13C(2) (N-term); Phospho (ST)	4.000000600000000.0	YSPSQNSPIHHIP	15.83	S290	Yes
Q9NYF8	Bcl-2-associated transcription factor 1 OS=Homo sapiens GN=BCLAF1 PE=1 SV=2	611.964	3	0	53.1	YSPSQNSPIHHIPSR	Dimethyl:2H(4)13C(2) (N-term); Phospho (ST)	4.000000600000000.0	YSPSQNSPIHHIP	18.36	S290	Yes
Q9NYF8	Bcl-2-associated transcription factor 1 OS=Homo sapiens GN=BCLAF1 PE=1 SV=2	459.225	4	0	57.1	YSPSQNSPIHHIPSR	Dimethyl:2H(4)13C(2) (N-term); Phospho (ST)	4.000000600000000.0	YSPSQNSPIHHIP	12.88	S290	Yes
Q9NYF8	Bcl-2-associated transcription factor 1 OS=Homo sapiens GN=BCLAF1 PE=1 SV=2	459.225	4	0	63.61	YSPSQNSPIHHIPSR	Dimethyl:2H(4)13C(2) (N-term); Phospho (ST)	4.000000600000000.0	YSPSQNSPIHHIP	24.93	S290	Yes
Q9NYF8	Bcl-2-associated transcription factor 1 OS=Homo sapiens GN=BCLAF1 PE=1 SV=2	611.964	3	0	50.64	YSPSQNSPIHHIPSR	Dimethyl:2H(4)13C(2) (N-term); Phospho (ST)	4.060000000000000.0	NGSSRYSPSQNSP	1.96	S285	Yes
Q9NYF8	Bcl-2-associated transcription factor 1 OS=Homo sapiens GN=BCLAF1 PE=1 SV=2	459.226	4	0	52.35	YSPSQNSPIHHIPSR	Dimethyl:2H(4)13C(2) (N-term); Phospho (ST)	4.000000600000000.0	YSPSQNSPIHHIP	18.33	S290	Yes
Q9NYF8	Bcl-2-associated transcription factor 1 OS=Homo sapiens GN=BCLAF1 PE=1 SV=2	459.226	4	0	47.91	YSPSQNSPIHHIPSR	Dimethyl:2H(4)13C(2) (N-term); Phospho (ST)	4.000000600000000.0	YSPSQNSPIHHIP	18.71	S290	Yes
Q9NYF8	Bcl-2-associated transcription factor 1 OS=Homo sapiens GN=BCLAF1 PE=1 SV=2	611.966	3	0	77.63	YSPSQNSPIHHIPSR	Dimethyl:2H(4)13C(2) (N-term); Phospho (ST)	4.000000600000000.0	YSPSQNSPIHHIP	22.27	S290	Yes
Q9NYF8	Bcl-2-associated transcription factor 1 OS=Homo sapiens GN=BCLAF1 PE=1 SV=2	611.966	3	0	51.05	YSPSQNSPIHHIPSR	Dimethyl:2H(4)13C(2) (N-term); Phospho (ST)	4.060000000000000.0	NGSSRYSPSQNSP	5.96	S285	Yes
Q9NYF8	Bcl-2-associated transcription factor 1 OS=Homo sapiens GN=BCLAF1 PE=1 SV=2	611.966	3	0	57.02	YSPSQNSPIHHIPSR	Dimethyl:2H(4)13C(2) (N-term); Phospho (ST)	4.060000000000000.0	NGSSRYSPSQNSP	4.72	S285	Yes
Q9NYF8	Bcl-2-associated transcription factor 1 OS=Homo sapiens GN=BCLAF1 PE=1 SV=2	638.619	3	0	75.36	YSPSQNSPIHHIPSR	Dimethyl:2H(4)13C(2) (N-term); 2 Phospho (ST)	4.060000600000000.0	NGSSRYSPSQNSP;YSPSQNSPIHHIP;	4.56	S285;S290;	Yes
Q9NYF8	Bcl-2-associated transcription factor 1 OS=Homo sapiens GN=BCLAF1 PE=1 SV=2	479.216	4	0	39.78	YSPSQNSPIHHIPSR	Dimethyl:2H(4)13C(2) (N-term); Phospho (ST); Phospho (Y)	4.700000600000000.0	GNGSSRYSPSQNS;YSPSQNSPIHHIP;	9.7	Y284;S290;	Yes
Q9NYF8	Bcl-2-associated transcription factor 1 OS=Homo sapiens GN=BCLAF1 PE=1 SV=2	638.62	3	0	68.7	YSPSQNSPIHHIPSR	Dimethyl:2H(4)13C(2) (N-term); Phospho (ST); Phospho (Y)	4.700000600000000.0	GNGSSRYSPSQNS;YSPSQNSPIHHIP;	6.52	Y284;S290;	Yes
Q9NYF8	Bcl-2-associated transcription factor 1 OS=Homo sapiens GN=BCLAF1 PE=1 SV=2	638.621	3	0	73.99	YSPSQNSPIHHIPSR	Dimethyl:2H(4)13C(2) (N-term); 2 Phospho (ST)	4.060000600000000.0	NGSSRYSPSQNSP;YSPSQNSPIHHIP;	2.37	S285;S290;	Yes
Q9NYF8	Bcl-2-associated transcription factor 1 OS=Homo sapiens GN=BCLAF1 PE=1 SV=2	638.622	3	0	83.3	YSPSQNSPIHHIPSR	Dimethyl:2H(4)13C(2) (N-term); 2 Phospho (ST)	4.060000600000000.0	NGSSRYSPSQNSP;YSPSQNSPIHHIP;	11.35	S285;S290;	Yes
Q9NYF8	Bcl-2-associated transcription factor 1 OS=Homo sapiens GN=BCLAF1 PE=1 SV=2	638.622	3	0	75.27	YSPSQNSPIHHIPSR	Dimethyl:2H(4)13C(2) (N-term); Phospho (ST); Phospho (Y)	4.700000600000000.0	GNGSSRYSPSQNS;YSPSQNSPIHHIP;	7.43	Y284;S290;	Yes
Q9NYF8	Bcl-2-associated transcription factor 1 OS=Homo sapiens GN=BCLAF1 PE=1 SV=2	957.43	2	0	40.52	YSPSQNSPIHHIPSR	Dimethyl:2H(4)13C(2) (N-term); 2 Phospho (ST)	4.060000600000000.0	NGSSRYSPSQNSP;YSPSQNSPIHHIP;	2.49	S285;S290;	Yes
Q9NYF8	Bcl-2-associated transcription factor 1 OS=Homo sapiens GN=BCLAF1 PE=1 SV=2	479.219	4	0	40.92	YSPSQNSPIHHIPSR	Dimethyl:2H(4)13C(2) (N-term); Phospho (ST); Phospho (Y)	4.700000600000000.0	GNGSSRYSPSQNS;YSPSQNSPIHHIP;	7.94	Y284;S290;	Yes
Q9NYF8	Bcl-2-associated transcription factor 1 OS=Homo sapiens GN=BCLAF1 PE=1 SV=2	498.251	4	1	59.02	YSPSQNSPIHHIPSRR	Dimethyl:2H(4)13C(2) (N-term); Phospho (ST)	4.0000006000000000.0	YSPSQNSPIHHIP	20.5	S290	Yes
Q9NYF8	Bcl-2-associated transcription factor 1 OS=Homo sapiens GN=BCLAF1 PE=1 SV=2	679.253	3	0	66.96	FNDSEGDDTEETEDYR	Dimethyl:2H(4)13C(2) (N-term); Phospho (ST)	4.0006000000000000.0	KQKFNDSEGDDTE	27.56	S397	Yes
Q9NYF8	Bcl-2-associated transcription factor 1 OS=Homo sapiens GN=BCLAF1 PE=1 SV=2	1018.38	2	0	108.56	FNDSEGDDTEETEDYR	Dimethyl:2H(4)13C(2) (N-term); Phospho (ST)	4.0006000000000000.0	KQKFNDSEGDDTE	38.82	S397	Yes
Q9NYF8	Bcl-2-associated transcription factor 1 OS=Homo sapiens GN=BCLAF1 PE=1 SV=2	679.253	3	0	49.57	FNDSEGDDTEETEDYR	Dimethyl:2H(4)13C(2) (N-term); Phospho (ST)	4.0006000000000000.0	KQKFNDSEGDDTE	7.98	S397	Yes
Q9NYF8	Bcl-2-associated transcription factor 1 OS=Homo sapiens GN=BCLAF1 PE=1 SV=2	679.253	3	0	62.74	FNDSEGDDTEETEDYR	Dimethyl:2H(4)13C(2) (N-term); Phospho (ST)	4.0006000000000000.0	KQKFNDSEGDDTE	10.37	S397	Yes
Q9NYF8	Bcl-2-associated transcription factor 1 OS=Homo sapiens GN=BCLAF1 PE=1 SV=2	679.253	3	0	69.48	FNDSEGDDTEETEDYR	Dimethyl:2H(4)13C(2) (N-term); Phospho (ST)	4.0006000000000000.0	KQKFNDSEGDDTE	24.57	S397	Yes
Q9NYF8	Bcl-2-associated transcription factor 1 OS=Homo sapiens GN=BCLAF1 PE=1 SV=2	1018.38	2	0	108.99	FNDSEGDDTEETEDYR	Dimethyl:2H(4)13C(2) (N-term); Phospho (ST)	4.0006000000000000.0	KQKFNDSEGDDTE	34.8	S397	Yes
Q9NYF8	Bcl-2-associated transcription factor 1 OS=Homo sapiens GN=BCLAF1 PE=1 SV=2	1018.38	2	0	116.6	FNDSEGDDTEETEDYR	Dimethyl:2H(4)13C(2) (N-term); Phospho (ST)	4.0006000000000000.0	KQKFNDSEGDDTE	39.15	S397	Yes
Q9NYF8	Bcl-2-associated transcription factor 1 OS=Homo sapiens GN=BCLAF1 PE=1 SV=2	1018.38	2	0	43.08	FNDSEGDDTEETEDYR	Dimethyl:2H(4)13C(2) (N-term); Phospho (ST)	4.0000000060000000.0	DSEGDDTEETEDY	8.43	T402	Yes
Q9NYF8	Bcl-2-associated transcription factor 1 OS=Homo sapiens GN=BCLAF1 PE=1 SV=2	1018.38	2	0	96.44	FNDSEGDDTEETEDYR	Dimethyl:2H(4)13C(2) (N-term); Phospho (ST)	4.0006000000000000.0	KQKFNDSEGDDTE	46.69	S397	Yes
Q9NYF8	Bcl-2-associated transcription factor 1 OS=Homo sapiens GN=BCLAF1 PE=1 SV=2	686.638	3	0	63.33	DTFEHDPSESIDEFNK	Dimethyl:2H(4)13C(2) (K); Dimethyl:2H(4)13C(2) (N-term); Phospho (ST)	4.0000000006000003.0	EHDPSESIDEFNK	21.3	S198	Yes
Q9NYF8	Bcl-2-associated transcription factor 1 OS=Homo sapiens GN=BCLAF1 PE=1 SV=2	686.638	3	0	50.27	DTFEHDPSESIDEFNK	Dimethyl:2H(4)13C(2) (K); Dimethyl:2H(4)13C(2) (N-term); Phospho (ST)	4.0000000006000003.0	EHDPSESIDEFNK	17.07	S198	Yes
Q9NYF8	Bcl-2-associated transcription factor 1 OS=Homo sapiens GN=BCLAF1 PE=1 SV=2	686.641	3	0	65.35	DTFEHDPSESIDEFNK	Dimethyl:2H(4)13C(2) (K); Dimethyl:2H(4)13C(2) (N-term); Phospho (ST)	4.0000000006000003.0	EHDPSESIDEFNK	18.23	S198	Yes
Q9NYF8	Bcl-2-associated transcription factor 1 OS=Homo sapiens GN=BCLAF1 PE=1 SV=2	686.642	3	0	66.73	DTFEHDPSESIDEFNK	Dimethyl:2H(4)13C(2) (K); Dimethyl:2H(4)13C(2) (N-term); Phospho (ST)	4.0000000006000003.0	EHDPSESIDEFNK	12.54	S198	Yes
Q9NYF8	Bcl-2-associated transcription factor 1 OS=Homo sapiens GN=BCLAF1 PE=1 SV=2	1090.47	2	0	94.39	AEGEWEDQEALDYFSDK	Dimethyl:2H(4)13C(2) (K); Dimethyl:2H(4)13C(2) (N-term); Phospho (ST)	4.00000000000000603.0	EALDYFSDKESGK	51.73	S385	Yes
Q9NYF8	Bcl-2-associated transcription factor 1 OS=Homo sapiens GN=BCLAF1 PE=1 SV=2	727.316	3	0	58.04	AEGEWEDQEALDYFSDK	Dimethyl:2H(4)13C(2) (K); Dimethyl:2H(4)13C(2) (N-term); Phospho (ST)	4.00000000000000603.0	EALDYFSDKESGK	21.84	S385	Yes
Q9NYF8	Bcl-2-associated transcription factor 1 OS=Homo sapiens GN=BCLAF1 PE=1 SV=2	727.317	3	0	59.72	AEGEWEDQEALDYFSDK	Dimethyl:2H(4)13C(2) (K); Dimethyl:2H(4)13C(2) (N-term); Phospho (ST)	4.00000000000000603.0	EALDYFSDKESGK	13.93	S385	Yes
Q9NYF8	Bcl-2-associated transcription factor 1 OS=Homo sapiens GN=BCLAF1 PE=1 SV=2	727.317	3	0	74.87	AEGEWEDQEALDYFSDK	Dimethyl:2H(4)13C(2) (K); Dimethyl:2H(4)13C(2) (N-term); Phospho (ST)	4.00000000000000603.0	EALDYFSDKESGK	29.6	S385	Yes
Q9NYF8	Bcl-2-associated transcription factor 1 OS=Homo sapiens GN=BCLAF1 PE=1 SV=2	727.317	3	0	69.12	AEGEWEDQEALDYFSDK	Dimethyl:2H(4)13C(2) (K); Dimethyl:2H(4)13C(2) (N-term); Phospho (ST)	4.00000000000000603.0	EALDYFSDKESGK	23.65	S385	Yes
Q9NYF8	Bcl-2-associated transcription factor 1 OS=Homo sapiens GN=BCLAF1 PE=1 SV=2	727.317	3	0	76.29	AEGEWEDQEALDYFSDK	Dimethyl:2H(4)13C(2) (K); Dimethyl:2H(4)13C(2) (N-term); Phospho (ST)	4.00000000000000603.0	EALDYFSDKESGK	23.47	S385	Yes
Q9NYF8	Bcl-2-associated transcription factor 1 OS=Homo sapiens GN=BCLAF1 PE=1 SV=2	727.317	3	0	67.9	AEGEWEDQEALDYFSDK	Dimethyl:2H(4)13C(2) (K); Dimethyl:2H(4)13C(2) (N-term); Phospho (ST)	4.00000000000000603.0	EALDYFSDKESGK	20.9	S385	Yes
Q9NYF8	Bcl-2-associated transcription factor 1 OS=Homo sapiens GN=BCLAF1 PE=1 SV=2	727.318	3	0	77.15	AEGEWEDQEALDYFSDK	Dimethyl:2H(4)13C(2) (K); Dimethyl:2H(4)13C(2) (N-term); Phospho (ST)	4.00000000000000603.0	EALDYFSDKESGK	25.69	S385	Yes
Q9NYF8	Bcl-2-associated transcription factor 1 OS=Homo sapiens GN=BCLAF1 PE=1 SV=2	727.318	3	0	71.57	AEGEWEDQEALDYFSDK	Dimethyl:2H(4)13C(2) (K); Dimethyl:2H(4)13C(2) (N-term); Phospho (ST)	4.00000000000000603.0	EALDYFSDKESGK	21.74	S385	Yes
Q9NYF8	Bcl-2-associated transcription factor 1 OS=Homo sapiens GN=BCLAF1 PE=1 SV=2	1090.47	2	0	66.93	AEGEWEDQEALDYFSDK	Dimethyl:2H(4)13C(2) (K); Dimethyl:2H(4)13C(2) (N-term); Phospho (ST)	4.00000000000000603.0	EALDYFSDKESGK	28.65	S385	Yes
Q9NYF8	Bcl-2-associated transcription factor 1 OS=Homo sapiens GN=BCLAF1 PE=1 SV=2	1090.48	2	0	70.38	AEGEWEDQEALDYFSDK	Dimethyl:2H(4)13C(2) (K); Dimethyl:2H(4)13C(2) (N-term); Phospho (ST)	4.00000000000000603.0	EALDYFSDKESGK	31.07	S385	Yes
Q9NYF8	Bcl-2-associated transcription factor 1 OS=Homo sapiens GN=BCLAF1 PE=1 SV=2	1090.48	2	0	51.38	AEGEWEDQEALDYFSDK	Dimethyl:2H(4)13C(2) (K); Dimethyl:2H(4)13C(2) (N-term); Phospho (ST)	4.00000000000000603.0	EALDYFSDKESGK	45.02	S385	Yes
Q9NYF8	Bcl-2-associated transcription factor 1 OS=Homo sapiens GN=BCLAF1 PE=1 SV=2	732.332	3	0	77.82	SSATSGDIWPGLSAYDNSPR	Dimethyl:2H(4)13C(2) (N-term); Phospho (ST)	4.00000000000000000600.0	LSAYDNSPRSPHS	25.05	S222	Yes
Q9NYF8	Bcl-2-associated transcription factor 1 OS=Homo sapiens GN=BCLAF1 PE=1 SV=2	732.333	3	0	65.15	SSATSGDIWPGLSAYDNSPR	Dimethyl:2H(4)13C(2) (N-term); Phospho (ST)	4.00000000000000000600.0	LSAYDNSPRSPHS	19	S222	Yes
Q9NYF8	Bcl-2-associated transcription factor 1 OS=Homo sapiens GN=BCLAF1 PE=1 SV=2	732.333	3	0	73.28	SSATSGDIWPGLSAYDNSPR	Dimethyl:2H(4)13C(2) (N-term); Phospho (ST)	4.00000000000000000600.0	LSAYDNSPRSPHS	24.75	S222	Yes
Q9NYF8	Bcl-2-associated transcription factor 1 OS=Homo sapiens GN=BCLAF1 PE=1 SV=2	732.333	3	0	58.38	SSATSGDIWPGLSAYDNSPR	Dimethyl:2H(4)13C(2) (N-term); Phospho (ST)	4.00006000000000000000.0	NKSSATSGDIWPG	0	S209	Yes
Q9NYF8	Bcl-2-associated transcription factor 1 OS=Homo sapiens GN=BCLAF1 PE=1 SV=2	732.334	3	0	43.9	SSATSGDIWPGLSAYDNSPR	Dimethyl:2H(4)13C(2) (N-term); Phospho (ST)	4.00000000000000000600.0	LSAYDNSPRSPHS	16.49	S222	Yes
Q9NYF8	Bcl-2-associated transcription factor 1 OS=Homo sapiens GN=BCLAF1 PE=1 SV=2	732.334	3	0	79.83	SSATSGDIWPGLSAYDNSPR	Dimethyl:2H(4)13C(2) (N-term); Phospho (ST)	4.00000000000000000600.0	LSAYDNSPRSPHS	30.82	S222	Yes
Q9NYF8	Bcl-2-associated transcription factor 1 OS=Homo sapiens GN=BCLAF1 PE=1 SV=2	732.334	3	0	88.08	SSATSGDIWPGLSAYDNSPR	Dimethyl:2H(4)13C(2) (N-term); Phospho (ST)	4.00000000000000000600.0	LSAYDNSPRSPHS	35.01	S222	Yes
Q9NYF8	Bcl-2-associated transcription factor 1 OS=Homo sapiens GN=BCLAF1 PE=1 SV=2	732.334	3	0	52.27	SSATSGDIWPGLSAYDNSPR	Dimethyl:2H(4)13C(2) (N-term); Phospho (ST)	4.06000000000000000000.0	DEFNKSSATSGDI	0	S206	Yes
Q9NYF8	Bcl-2-associated transcription factor 1 OS=Homo sapiens GN=BCLAF1 PE=1 SV=2	732.334	3	0	53.02	SSATSGDIWPGLSAYDNSPR	Dimethyl:2H(4)13C(2) (N-term); Phospho (ST)	4.00006000000000000000.0	NKSSATSGDIWPG	0	S209	Yes
Q9NYF8	Bcl-2-associated transcription factor 1 OS=Homo sapiens GN=BCLAF1 PE=1 SV=2	732.334	3	0	59.68	SSATSGDIWPGLSAYDNSPR	Dimethyl:2H(4)13C(2) (N-term); Phospho (ST)	4.06000000000000000000.0	DEFNKSSATSGDI	0	S206	Yes
Q9NYF8	Bcl-2-associated transcription factor 1 OS=Homo sapiens GN=BCLAF1 PE=1 SV=2	732.334	3	0	67.17	SSATSGDIWPGLSAYDNSPR	Dimethyl:2H(4)13C(2) (N-term); Phospho (ST)	4.00006000000000000000.0	NKSSATSGDIWPG	0	S209	Yes
Q9NYF8	Bcl-2-associated transcription factor 1 OS=Homo sapiens GN=BCLAF1 PE=1 SV=2	732.335	3	0	54.38	SSATSGDIWPGLSAYDNSPR	Dimethyl:2H(4)13C(2) (N-term); Phospho (ST)	4.06000000000000000000.0	DEFNKSSATSGDI	0	S206	Yes
Q9NYF8	Bcl-2-associated transcription factor 1 OS=Homo sapiens GN=BCLAF1 PE=1 SV=2	732.335	3	0	56.1	SSATSGDIWPGLSAYDNSPR	Dimethyl:2H(4)13C(2) (N-term); Phospho (ST)	4.00000000000000000600.0	LSAYDNSPRSPHS	16.4	S222	Yes
Q9NYF8	Bcl-2-associated transcription factor 1 OS=Homo sapiens GN=BCLAF1 PE=1 SV=2	732.335	3	0	46.65	SSATSGDIWPGLSAYDNSPR	Dimethyl:2H(4)13C(2) (N-term); Phospho (ST)	4.00000000000000000600.0	LSAYDNSPRSPHS	11.16	S222	Yes
Q9NYF8	Bcl-2-associated transcription factor 1 OS=Homo sapiens GN=BCLAF1 PE=1 SV=2	1098	2	0	56.44	SSATSGDIWPGLSAYDNSPR	Dimethyl:2H(4)13C(2) (N-term); Phospho (ST)	4.00000000000000000600.0	LSAYDNSPRSPHS	22.29	S222	Yes
Q9NYF8	Bcl-2-associated transcription factor 1 OS=Homo sapiens GN=BCLAF1 PE=1 SV=2	732.338	3	0	58.66	SSATSGDIWPGLSAYDNSPR	Dimethyl:2H(4)13C(2) (N-term); Phospho (ST)	4.00006000000000000000.0	NKSSATSGDIWPG	0	S209	Yes
Q9NYF8	Bcl-2-associated transcription factor 1 OS=Homo sapiens GN=BCLAF1 PE=1 SV=2	798.359	3	1	84.97	GRAEGEWEDQEALDYFSDK	Dimethyl:2H(4)13C(2) (K); Dimethyl:2H(4)13C(2) (N-term); Phospho (ST)	4.0000000000000000603.0	EALDYFSDKESGK	36.89	S385	Yes
Q9NYF8	Bcl-2-associated transcription factor 1 OS=Homo sapiens GN=BCLAF1 PE=1 SV=2	798.359	3	1	77.87	GRAEGEWEDQEALDYFSDK	Dimethyl:2H(4)13C(2) (K); Dimethyl:2H(4)13C(2) (N-term); Phospho (ST)	4.0000000000000000603.0	EALDYFSDKESGK	19.05	S385	Yes
Q9NYF8	Bcl-2-associated transcription factor 1 OS=Homo sapiens GN=BCLAF1 PE=1 SV=2	798.36	3	1	79.98	GRAEGEWEDQEALDYFSDK	Dimethyl:2H(4)13C(2) (K); Dimethyl:2H(4)13C(2) (N-term); Phospho (ST)	4.0000000000000000603.0	EALDYFSDKESGK	23.34	S385	Yes
Q9NYF8	Bcl-2-associated transcription factor 1 OS=Homo sapiens GN=BCLAF1 PE=1 SV=2	798.36	3	1	76.41	GRAEGEWEDQEALDYFSDK	Dimethyl:2H(4)13C(2) (K); Dimethyl:2H(4)13C(2) (N-term); Phospho (ST)	4.0000000000000000603.0	EALDYFSDKESGK	27.78	S385	Yes
Q9NYF8	Bcl-2-associated transcription factor 1 OS=Homo sapiens GN=BCLAF1 PE=1 SV=2	798.361	3	1	59.57	GRAEGEWEDQEALDYFSDK	Dimethyl:2H(4)13C(2) (K); Dimethyl:2H(4)13C(2) (N-term); Phospho (ST)	4.0000000000000000603.0	EALDYFSDKESGK	20.17	S385	Yes
Q9NYF8	Bcl-2-associated transcription factor 1 OS=Homo sapiens GN=BCLAF1 PE=1 SV=2	798.361	3	1	59.77	GRAEGEWEDQEALDYFSDK	Dimethyl:2H(4)13C(2) (K); Dimethyl:2H(4)13C(2) (N-term); Phospho (ST)	4.0000000000000000603.0	EALDYFSDKESGK	23.25	S385	Yes
Q9NYF8	Bcl-2-associated transcription factor 1 OS=Homo sapiens GN=BCLAF1 PE=1 SV=2	798.362	3	1	85.06	GRAEGEWEDQEALDYFSDK	Dimethyl:2H(4)13C(2) (K); Dimethyl:2H(4)13C(2) (N-term); Phospho (ST)	4.0000000000000000603.0	EALDYFSDKESGK	27.43	S385	Yes
Q9NYF8	Bcl-2-associated transcription factor 1 OS=Homo sapiens GN=BCLAF1 PE=1 SV=2	798.366	3	1	79.13	GRAEGEWEDQEALDYFSDK	Dimethyl:2H(4)13C(2) (K); Dimethyl:2H(4)13C(2) (N-term); Phospho (ST)	4.0000000000000000603.0	EALDYFSDKESGK	17.9	S385	Yes
P06748	Nucleophosmin OS=Homo sapiens GN=NPM1 PE=1 SV=2	433.272	2	0	38.01	LLSISGK	Dimethyl:2H(4)13C(2) (K); Dimethyl:2H(4)13C(2) (N-term); Phospho (ST)	4.0060003.0	EDVKLLSISGKRS	0	S137	Yes
P06748	Nucleophosmin OS=Homo sapiens GN=NPM1 PE=1 SV=2	433.273	2	0	37.62	LLSISGK	Dimethyl:2H(4)13C(2) (K); Dimethyl:2H(4)13C(2) (N-term); Phospho (ST)	4.0060003.0	EDVKLLSISGKRS	0	S137	Yes
P06748	Nucleophosmin OS=Homo sapiens GN=NPM1 PE=1 SV=2	433.274	2	0	37.43	LLSISGK	Dimethyl:2H(4)13C(2) (K); Dimethyl:2H(4)13C(2) (N-term); Phospho (ST)	4.0060003.0	EDVKLLSISGKRS	0	S137	Yes
P06748	Nucleophosmin OS=Homo sapiens GN=NPM1 PE=1 SV=2	574.03	4	0	63.78	DELHIVEAEAMNYEGSPIK	Dimethyl:2H(4)13C(2) (K); Dimethyl:2H(4)13C(2) (N-term); Phospho (ST)	4.0000000000000006003.0	AMNYEGSPIKVTL	8.72	S70	Yes
P06748	Nucleophosmin OS=Homo sapiens GN=NPM1 PE=1 SV=2	574.031	4	0	58.88	DELHIVEAEAMNYEGSPIK	Dimethyl:2H(4)13C(2) (K); Dimethyl:2H(4)13C(2) (N-term); Phospho (ST)	4.0000000000000006003.0	AMNYEGSPIKVTL	20.02	S70	Yes
P06748	Nucleophosmin OS=Homo sapiens GN=NPM1 PE=1 SV=2	574.031	4	0	69.29	DELHIVEAEAMNYEGSPIK	Dimethyl:2H(4)13C(2) (K); Dimethyl:2H(4)13C(2) (N-term); Phospho (ST)	4.0000000000000006003.0	AMNYEGSPIKVTL	22.78	S70	Yes
P06748	Nucleophosmin OS=Homo sapiens GN=NPM1 PE=1 SV=2	574.031	4	0	75.3	DELHIVEAEAMNYEGSPIK	Dimethyl:2H(4)13C(2) (K); Dimethyl:2H(4)13C(2) (N-term); Phospho (ST)	4.0000000000000006003.0	AMNYEGSPIKVTL	21.64	S70	Yes
P06748	Nucleophosmin OS=Homo sapiens GN=NPM1 PE=1 SV=2	574.031	4	0	67.58	DELHIVEAEAMNYEGSPIK	Dimethyl:2H(4)13C(2) (K); Dimethyl:2H(4)13C(2) (N-term); Phospho (ST)	4.0000000000000006003.0	AMNYEGSPIKVTL	8.31	S70	Yes
P06748	Nucleophosmin OS=Homo sapiens GN=NPM1 PE=1 SV=2	765.04	3	0	82.17	DELHIVEAEAMNYEGSPIK	Dimethyl:2H(4)13C(2) (K); Dimethyl:2H(4)13C(2) (N-term); Phospho (ST)	4.0000000000000006003.0	AMNYEGSPIKVTL	20.07	S70	Yes
P06748	Nucleophosmin OS=Homo sapiens GN=NPM1 PE=1 SV=2	765.04	3	0	88.66	DELHIVEAEAMNYEGSPIK	Dimethyl:2H(4)13C(2) (K); Dimethyl:2H(4)13C(2) (N-term); Phospho (ST)	4.0000000000000006003.0	AMNYEGSPIKVTL	36.11	S70	Yes
P06748	Nucleophosmin OS=Homo sapiens GN=NPM1 PE=1 SV=2	765.04	3	0	103.28	DELHIVEAEAMNYEGSPIK	Dimethyl:2H(4)13C(2) (K); Dimethyl:2H(4)13C(2) (N-term); Phospho (ST)	4.0000000000000006003.0	AMNYEGSPIKVTL	44	S70	Yes
P06748	Nucleophosmin OS=Homo sapiens GN=NPM1 PE=1 SV=2	765.041	3	0	110.62	DELHIVEAEAMNYEGSPIK	Dimethyl:2H(4)13C(2) (K); Dimethyl:2H(4)13C(2) (N-term); Phospho (ST)	4.0000000000000006003.0	AMNYEGSPIKVTL	37.07	S70	Yes
P06748	Nucleophosmin OS=Homo sapiens GN=NPM1 PE=1 SV=2	765.041	3	0	113.55	DELHIVEAEAMNYEGSPIK	Dimethyl:2H(4)13C(2) (K); Dimethyl:2H(4)13C(2) (N-term); Phospho (ST)	4.0000000000000006003.0	AMNYEGSPIKVTL	38.02	S70	Yes
P06748	Nucleophosmin OS=Homo sapiens GN=NPM1 PE=1 SV=2	574.033	4	0	78.86	DELHIVEAEAMNYEGSPIK	Dimethyl:2H(4)13C(2) (K); Dimethyl:2H(4)13C(2) (N-term); Phospho (ST)	4.0000000000000006003.0	AMNYEGSPIKVTL	22.69	S70	Yes
P06748	Nucleophosmin OS=Homo sapiens GN=NPM1 PE=1 SV=2	765.041	3	0	80.32	DELHIVEAEAMNYEGSPIK	Dimethyl:2H(4)13C(2) (K); Dimethyl:2H(4)13C(2) (N-term); Phospho (ST)	4.0000000000000006003.0	AMNYEGSPIKVTL	18.33	S70	Yes
P06748	Nucleophosmin OS=Homo sapiens GN=NPM1 PE=1 SV=2	765.041	3	0	90.71	DELHIVEAEAMNYEGSPIK	Dimethyl:2H(4)13C(2) (K); Dimethyl:2H(4)13C(2) (N-term); Phospho (ST)	4.0000000000000006003.0	AMNYEGSPIKVTL	26.28	S70	Yes
P06748	Nucleophosmin OS=Homo sapiens GN=NPM1 PE=1 SV=2	765.042	3	0	74.38	DELHIVEAEAMNYEGSPIK	Dimethyl:2H(4)13C(2) (K); Dimethyl:2H(4)13C(2) (N-term); Phospho (ST)	4.0000000000000006003.0	AMNYEGSPIKVTL	18.63	S70	Yes
P06748	Nucleophosmin OS=Homo sapiens GN=NPM1 PE=1 SV=2	765.042	3	0	107.64	DELHIVEAEAMNYEGSPIK	Dimethyl:2H(4)13C(2) (K); Dimethyl:2H(4)13C(2) (N-term); Phospho (ST)	4.0000000000000006003.0	AMNYEGSPIKVTL	24.87	S70	Yes
P06748	Nucleophosmin OS=Homo sapiens GN=NPM1 PE=1 SV=2	765.042	3	0	80.55	DELHIVEAEAMNYEGSPIK	Dimethyl:2H(4)13C(2) (K); Dimethyl:2H(4)13C(2) (N-term); Phospho (ST)	4.0000000000000006003.0	AMNYEGSPIKVTL	23.99	S70	Yes
P06748	Nucleophosmin OS=Homo sapiens GN=NPM1 PE=1 SV=2	574.033	4	0	59.25	DELHIVEAEAMNYEGSPIK	Dimethyl:2H(4)13C(2) (K); Dimethyl:2H(4)13C(2) (N-term); Phospho (ST)	4.0000000000000006003.0	AMNYEGSPIKVTL	13.44	S70	Yes
P06748	Nucleophosmin OS=Homo sapiens GN=NPM1 PE=1 SV=2	578.029	4	0	88.07	DELHIVEAEAMNYEGSPIK	Dimethyl:2H(4)13C(2) (K); Dimethyl:2H(4)13C(2) (N-term); Oxidation (M); Phospho (ST)	4.0000000000500006003.0	AMNYEGSPIKVTL	32.44	S70	Yes
P06748	Nucleophosmin OS=Homo sapiens GN=NPM1 PE=1 SV=2	578.029	4	0	72.33	DELHIVEAEAMNYEGSPIK	Dimethyl:2H(4)13C(2) (K); Dimethyl:2H(4)13C(2) (N-term); Oxidation (M); Phospho (ST)	4.0000000000500006003.0	AMNYEGSPIKVTL	21.05	S70	Yes
P06748	Nucleophosmin OS=Homo sapiens GN=NPM1 PE=1 SV=2	578.03	4	0	64.82	DELHIVEAEAMNYEGSPIK	Dimethyl:2H(4)13C(2) (K); Dimethyl:2H(4)13C(2) (N-term); Oxidation (M); Phospho (ST)	4.0000000000500006003.0	AMNYEGSPIKVTL	20.04	S70	Yes
P06748	Nucleophosmin OS=Homo sapiens GN=NPM1 PE=1 SV=2	578.03	4	0	77.96	DELHIVEAEAMNYEGSPIK	Dimethyl:2H(4)13C(2) (K); Dimethyl:2H(4)13C(2) (N-term); Oxidation (M); Phospho (ST)	4.0000000000500006003.0	AMNYEGSPIKVTL	18.16	S70	Yes
P06748	Nucleophosmin OS=Homo sapiens GN=NPM1 PE=1 SV=2	578.03	4	0	58.13	DELHIVEAEAMNYEGSPIK	Dimethyl:2H(4)13C(2) (K); Dimethyl:2H(4)13C(2) (N-term); Oxidation (M); Phospho (ST)	4.0000000000500006003.0	AMNYEGSPIKVTL	24.34	S70	Yes
P06748	Nucleophosmin OS=Homo sapiens GN=NPM1 PE=1 SV=2	578.03	4	0	75.88	DELHIVEAEAMNYEGSPIK	Dimethyl:2H(4)13C(2) (K); Dimethyl:2H(4)13C(2) (N-term); Oxidation (M); Phospho (ST)	4.0000000000500006003.0	AMNYEGSPIKVTL	28.6	S70	Yes
P06748	Nucleophosmin OS=Homo sapiens GN=NPM1 PE=1 SV=2	770.372	3	0	60.36	DELHIVEAEAMNYEGSPIK	Dimethyl:2H(4)13C(2) (K); Dimethyl:2H(4)13C(2) (N-term); Oxidation (M); Phospho (ST)	4.0000000000500006003.0	AMNYEGSPIKVTL	18.94	S70	Yes
P06748	Nucleophosmin OS=Homo sapiens GN=NPM1 PE=1 SV=2	770.372	3	0	118.79	DELHIVEAEAMNYEGSPIK	Dimethyl:2H(4)13C(2) (K); Dimethyl:2H(4)13C(2) (N-term); Oxidation (M); Phospho (ST)	4.0000000000500006003.0	AMNYEGSPIKVTL	49.17	S70	Yes
P06748	Nucleophosmin OS=Homo sapiens GN=NPM1 PE=1 SV=2	770.372	3	0	84.12	DELHIVEAEAMNYEGSPIK	Dimethyl:2H(4)13C(2) (K); Dimethyl:2H(4)13C(2) (N-term); Oxidation (M); Phospho (ST)	4.0000000000500006003.0	AMNYEGSPIKVTL	22.41	S70	Yes
P06748	Nucleophosmin OS=Homo sapiens GN=NPM1 PE=1 SV=2	770.372	3	0	81.97	DELHIVEAEAMNYEGSPIK	Dimethyl:2H(4)13C(2) (K); Dimethyl:2H(4)13C(2) (N-term); Oxidation (M); Phospho (ST)	4.0000000000500006003.0	AMNYEGSPIKVTL	32.72	S70	Yes
P06748	Nucleophosmin OS=Homo sapiens GN=NPM1 PE=1 SV=2	1155.05	2	0	92.67	DELHIVEAEAMNYEGSPIK	Dimethyl:2H(4)13C(2) (K); Dimethyl:2H(4)13C(2) (N-term); Oxidation (M); Phospho (ST)	4.0000000000500006003.0	AMNYEGSPIKVTL	57.52	S70	Yes
P06748	Nucleophosmin OS=Homo sapiens GN=NPM1 PE=1 SV=2	770.372	3	0	74.12	DELHIVEAEAMNYEGSPIK	Dimethyl:2H(4)13C(2) (K); Dimethyl:2H(4)13C(2) (N-term); Oxidation (M); Phospho (ST)	4.0000000000500006003.0	AMNYEGSPIKVTL	26.3	S70	Yes
P06748	Nucleophosmin OS=Homo sapiens GN=NPM1 PE=1 SV=2	770.373	3	0	72.67	DELHIVEAEAMNYEGSPIK	Dimethyl:2H(4)13C(2) (K); Dimethyl:2H(4)13C(2) (N-term); Oxidation (M); Phospho (ST)	4.0000000000500006003.0	AMNYEGSPIKVTL	23.76	S70	Yes
P06748	Nucleophosmin OS=Homo sapiens GN=NPM1 PE=1 SV=2	770.373	3	0	111.31	DELHIVEAEAMNYEGSPIK	Dimethyl:2H(4)13C(2) (K); Dimethyl:2H(4)13C(2) (N-term); Oxidation (M); Phospho (ST)	4.0000000000500006003.0	AMNYEGSPIKVTL	42.23	S70	Yes
P06748	Nucleophosmin OS=Homo sapiens GN=NPM1 PE=1 SV=2	770.373	3	0	96.29	DELHIVEAEAMNYEGSPIK	Dimethyl:2H(4)13C(2) (K); Dimethyl:2H(4)13C(2) (N-term); Oxidation (M); Phospho (ST)	4.0000000000500006003.0	AMNYEGSPIKVTL	33	S70	Yes
P06748	Nucleophosmin OS=Homo sapiens GN=NPM1 PE=1 SV=2	770.373	3	0	99.07	DELHIVEAEAMNYEGSPIK	Dimethyl:2H(4)13C(2) (K); Dimethyl:2H(4)13C(2) (N-term); Oxidation (M); Phospho (ST)	4.0000000000500006003.0	AMNYEGSPIKVTL	33.24	S70	Yes
P06748	Nucleophosmin OS=Homo sapiens GN=NPM1 PE=1 SV=2	578.032	4	0	45.21	DELHIVEAEAMNYEGSPIK	Dimethyl:2H(4)13C(2) (K); Dimethyl:2H(4)13C(2) (N-term); Oxidation (M); Phospho (ST)	4.0000000000500006003.0	AMNYEGSPIKVTL	13.45	S70	Yes
P06748	Nucleophosmin OS=Homo sapiens GN=NPM1 PE=1 SV=2	770.373	3	0	121.06	DELHIVEAEAMNYEGSPIK	Dimethyl:2H(4)13C(2) (K); Dimethyl:2H(4)13C(2) (N-term); Oxidation (M); Phospho (ST)	4.0000000000500006003.0	AMNYEGSPIKVTL	48.12	S70	Yes
P06748	Nucleophosmin OS=Homo sapiens GN=NPM1 PE=1 SV=2	770.374	3	0	84.27	DELHIVEAEAMNYEGSPIK	Dimethyl:2H(4)13C(2) (K); Dimethyl:2H(4)13C(2) (N-term); Oxidation (M); Phospho (ST)	4.0000000000500006003.0	AMNYEGSPIKVTL	17.96	S70	Yes
P06748	Nucleophosmin OS=Homo sapiens GN=NPM1 PE=1 SV=2	770.374	3	0	65.35	DELHIVEAEAMNYEGSPIK	Dimethyl:2H(4)13C(2) (K); Dimethyl:2H(4)13C(2) (N-term); Oxidation (M); Phospho (ST)	4.0000000000500006003.0	AMNYEGSPIKVTL	14.5	S70	Yes
P06748	Nucleophosmin OS=Homo sapiens GN=NPM1 PE=1 SV=2	770.375	3	0	92.32	DELHIVEAEAMNYEGSPIK	Dimethyl:2H(4)13C(2) (K); Dimethyl:2H(4)13C(2) (N-term); Oxidation (M); Phospho (ST)	4.0000000000500006003.0	AMNYEGSPIKVTL	18.87	S70	Yes
P06748	Nucleophosmin OS=Homo sapiens GN=NPM1 PE=1 SV=2	1155.06	2	0	58.25	DELHIVEAEAMNYEGSPIK	Dimethyl:2H(4)13C(2) (K); Dimethyl:2H(4)13C(2) (N-term); Oxidation (M); Phospho (ST)	4.0000000000500006003.0	AMNYEGSPIKVTL	29.85	S70	Yes
P06748	Nucleophosmin OS=Homo sapiens GN=NPM1 PE=1 SV=2	1155.06	2	0	64.09	DELHIVEAEAMNYEGSPIK	Dimethyl:2H(4)13C(2) (K); Dimethyl:2H(4)13C(2) (N-term); Oxidation (M); Phospho (ST)	4.0000000000500006003.0	AMNYEGSPIKVTL	13.67	S70	Yes
P06748	Nucleophosmin OS=Homo sapiens GN=NPM1 PE=1 SV=2	1184.53	3	0	53.02	CGSGPVHISGQHLVAVEEDAESEDEEEEDVK	Dimethyl:2H(4)13C(2) (K); Dimethyl:2H(4)13C(2) (N-term); 2 Phospho (ST)	4.0000000060000000000006000000003.0	SGPVHISGQHLVA;VEEDAESEDEEEE;	0	S112;S125;	Yes
P08729	Keratin type II cytoskeletal 7 OS=Homo sapiens GN=KRT7 PE=1 SV=3	488.264	2	0	37.73	FASFIDK	Dimethyl:2H(4)13C(2) (K); Dimethyl:2H(4)13C(2) (N-term); Phospho (ST)	4.0060003.0	LNNKFASFIDKVR	9.62	S104	Yes
P08729	Keratin type II cytoskeletal 7 OS=Homo sapiens GN=KRT7 PE=1 SV=3	710.9	2	0	70.35	SLDLDGIIAEVK	Dimethyl:2H(4)13C(2) (K); Dimethyl:2H(4)13C(2) (N-term); Phospho (ST)	4.600000000003.0	SMDNSRSLDLDGI	61.8	S254	Yes
P08729	Keratin type II cytoskeletal 7 OS=Homo sapiens GN=KRT7 PE=1 SV=3	710.901	2	0	61.49	SLDLDGIIAEVK	Dimethyl:2H(4)13C(2) (K); Dimethyl:2H(4)13C(2) (N-term); Phospho (ST)	4.600000000003.0	SMDNSRSLDLDGI	48.33	S254	Yes
P08729	Keratin type II cytoskeletal 7 OS=Homo sapiens GN=KRT7 PE=1 SV=3	710.901	2	0	65.52	SLDLDGIIAEVK	Dimethyl:2H(4)13C(2) (K); Dimethyl:2H(4)13C(2) (N-term); Phospho (ST)	4.600000000003.0	SMDNSRSLDLDGI	61.36	S254	Yes
P08729	Keratin type II cytoskeletal 7 OS=Homo sapiens GN=KRT7 PE=1 SV=3	710.902	2	0	77.73	SLDLDGIIAEVK	Dimethyl:2H(4)13C(2) (K); Dimethyl:2H(4)13C(2) (N-term); Phospho (ST)	4.600000000003.0	SMDNSRSLDLDGI	69.49	S254	Yes
P19338	Nucleolin OS=Homo sapiens GN=NCL PE=1 SV=3	439.27	2	0	39.23	VVVSPTK	Dimethyl:2H(4)13C(2) (K); Dimethyl:2H(4)13C(2) (N-term); Phospho (ST)	4.0006003.0	AKKVVVSPTKKVA	24.24	S67	Yes
P19338	Nucleolin OS=Homo sapiens GN=NCL PE=1 SV=3	439.271	2	0	38.14	VVVSPTK	Dimethyl:2H(4)13C(2) (K); Dimethyl:2H(4)13C(2) (N-term); Phospho (ST)	4.0006003.0	AKKVVVSPTKKVA	10.37	S67	Yes
P19338	Nucleolin OS=Homo sapiens GN=NCL PE=1 SV=3	866.106	4	0	50.19	EVEEDSEDEEMSEDEEDDSSGEEVVIPQK	Dimethyl:2H(4)13C(2) (K); Dimethyl:2H(4)13C(2) (N-term); Phospho (ST)	4.00000000000600000000000000003.0	SEDEEMSEDEEDD	0.39	S34	Yes
P19338	Nucleolin OS=Homo sapiens GN=NCL PE=1 SV=3	1154.47	3	0	45.28	EVEEDSEDEEMSEDEEDDSSGEEVVIPQK	Dimethyl:2H(4)13C(2) (K); Dimethyl:2H(4)13C(2) (N-term); Phospho (ST)	4.00000000000000000006000000003.0	DEEDDSSGEEVVI	0	S42	Yes
P19338	Nucleolin OS=Homo sapiens GN=NCL PE=1 SV=3	1076.16	4	1	39.8	KEDSDEEEDDDSEEDEEDDEDEDEDEDEIEPAAMK	2 Dimethyl:2H(4)13C(2) (K); Dimethyl:2H(4)13C(2) (N-term); Phospho (ST)	4.30060000000000000000000000000000003.0	NAKKEDSDEEEDD	21.19	S145	Yes
P19338	Nucleolin OS=Homo sapiens GN=NCL PE=1 SV=3	1076.16	4	1	53.09	KEDSDEEEDDDSEEDEEDDEDEDEDEDEIEPAAMK	2 Dimethyl:2H(4)13C(2) (K); Dimethyl:2H(4)13C(2) (N-term); Phospho (ST)	4.30060000000000000000000000000000003.0	NAKKEDSDEEEDD	28.89	S145	Yes
P19338	Nucleolin OS=Homo sapiens GN=NCL PE=1 SV=3	1076.16	4	1	55.72	KEDSDEEEDDDSEEDEEDDEDEDEDEDEIEPAAMK	2 Dimethyl:2H(4)13C(2) (K); Dimethyl:2H(4)13C(2) (N-term); Phospho (ST)	4.30060000000000000000000000000000003.0	NAKKEDSDEEEDD	23.59	S145	Yes
P19338	Nucleolin OS=Homo sapiens GN=NCL PE=1 SV=3	1076.17	4	1	42.89	KEDSDEEEDDDSEEDEEDDEDEDEDEDEIEPAAMK	2 Dimethyl:2H(4)13C(2) (K); Dimethyl:2H(4)13C(2) (N-term); Phospho (ST)	4.30060000000000000000000000000000003.0	NAKKEDSDEEEDD	22.31	S145	Yes
P19338	Nucleolin OS=Homo sapiens GN=NCL PE=1 SV=3	1080.15	4	1	62.28	KEDSDEEEDDDSEEDEEDDEDEDEDEDEIEPAAMK	2 Dimethyl:2H(4)13C(2) (K); Dimethyl:2H(4)13C(2) (N-term); Oxidation (M); Phospho (ST)	4.30060000000000000000000000000000053.0	NAKKEDSDEEEDD	28.25	S145	Yes
P19338	Nucleolin OS=Homo sapiens GN=NCL PE=1 SV=3	1080.16	4	1	71.37	KEDSDEEEDDDSEEDEEDDEDEDEDEDEIEPAAMK	2 Dimethyl:2H(4)13C(2) (K); Dimethyl:2H(4)13C(2) (N-term); Oxidation (M); Phospho (ST)	4.30060000000000000000000000000000053.0	NAKKEDSDEEEDD	25.71	S145	Yes
P19338	Nucleolin OS=Homo sapiens GN=NCL PE=1 SV=3	1151.92	4	0	52.11	AAAAAPASEDEDDEDDEDDEDDDDDEEDDSEEEAMETTPAK	Dimethyl (K); Dimethyl:2H(4)13C(2) (N-term); Oxidation (M); Phospho (ST)	4.00000006000000000000000000000000005000001.0	AAAAPASEDEDDE	29.28	S184	Yes
P19338	Nucleolin OS=Homo sapiens GN=NCL PE=1 SV=3	1153.41	4	0	103.44	AAAAAPASEDEDDEDDEDDEDDDDDEEDDSEEEAMETTPAK	Dimethyl:2H(4)13C(2) (K); Dimethyl:2H(4)13C(2) (N-term); Oxidation (M); Phospho (ST)	4.00000000000000000000000000000600005000003.0	DDEEDDSEEEAME	43.52	S206	Yes
P19338	Nucleolin OS=Homo sapiens GN=NCL PE=1 SV=3	1153.42	4	0	82.52	AAAAAPASEDEDDEDDEDDEDDDDDEEDDSEEEAMETTPAK	Dimethyl:2H(4)13C(2) (K); Dimethyl:2H(4)13C(2) (N-term); Oxidation (M); Phospho (ST)	4.00000000000000000000000000000600005000003.0	DDEEDDSEEEAME	46.78	S206	Yes
P19338	Nucleolin OS=Homo sapiens GN=NCL PE=1 SV=3	1153.42	4	0	53.07	AAAAAPASEDEDDEDDEDDEDDDDDEEDDSEEEAMETTPAK	Dimethyl:2H(4)13C(2) (K); Dimethyl:2H(4)13C(2) (N-term); Oxidation (M); Phospho (ST)	4.00000000000000000000000000000600005000003.0	DDEEDDSEEEAME	19.98	S206	Yes
P19338	Nucleolin OS=Homo sapiens GN=NCL PE=1 SV=3	1153.43	4	0	102.19	AAAAAPASEDEDDEDDEDDEDDDDDEEDDSEEEAMETTPAK	Dimethyl:2H(4)13C(2) (K); Dimethyl:2H(4)13C(2) (N-term); Oxidation (M); Phospho (ST)	4.00000000000000000000000000000600005000003.0	DDEEDDSEEEAME	49.26	S206	Yes
P10809	60 kDa heat shock protein mitochondrial OS=Homo sapiens GN=HSPD1 PE=1 SV=2	498.27	3	0	38.06	TVIIEQSWGSPK	Dimethyl:2H(4)13C(2) (K); Dimethyl:2H(4)13C(2) (N-term); Phospho (ST)	4.000000600003.0	TVIIEQSWGSPKV	0.07	S67	Yes
P10809	60 kDa heat shock protein mitochondrial OS=Homo sapiens GN=HSPD1 PE=1 SV=2	498.273	3	0	46.35	TVIIEQSWGSPK	Dimethyl:2H(4)13C(2) (K); Dimethyl:2H(4)13C(2) (N-term); Phospho (ST)	4.000000000603.0	IEQSWGSPKVTKD	18.27	S70	Yes
P10809	60 kDa heat shock protein mitochondrial OS=Homo sapiens GN=HSPD1 PE=1 SV=2	498.273	3	0	42.09	TVIIEQSWGSPK	Dimethyl:2H(4)13C(2) (K); Dimethyl:2H(4)13C(2) (N-term); Phospho (ST)	4.000000000603.0	IEQSWGSPKVTKD	5.99	S70	Yes
P10809	60 kDa heat shock protein mitochondrial OS=Homo sapiens GN=HSPD1 PE=1 SV=2	498.273	3	0	57.01	TVIIEQSWGSPK	Dimethyl:2H(4)13C(2) (K); Dimethyl:2H(4)13C(2) (N-term); Phospho (ST)	4.000000000603.0	IEQSWGSPKVTKD	18.67	S70	Yes
P10809	60 kDa heat shock protein mitochondrial OS=Homo sapiens GN=HSPD1 PE=1 SV=2	746.906	2	0	55.02	TVIIEQSWGSPK	Dimethyl:2H(4)13C(2) (K); Dimethyl:2H(4)13C(2) (N-term); Phospho (ST)	4.000000000603.0	IEQSWGSPKVTKD	25.09	S70	Yes
P10809	60 kDa heat shock protein mitochondrial OS=Homo sapiens GN=HSPD1 PE=1 SV=2	746.907	2	0	51.83	TVIIEQSWGSPK	Dimethyl:2H(4)13C(2) (K); Dimethyl:2H(4)13C(2) (N-term); Phospho (ST)	4.000000000603.0	IEQSWGSPKVTKD	18.98	S70	Yes
P10809	60 kDa heat shock protein mitochondrial OS=Homo sapiens GN=HSPD1 PE=1 SV=2	746.907	2	0	63.49	TVIIEQSWGSPK	Dimethyl:2H(4)13C(2) (K); Dimethyl:2H(4)13C(2) (N-term); Phospho (ST)	4.000000000603.0	IEQSWGSPKVTKD	18.57	S70	Yes
P10809	60 kDa heat shock protein mitochondrial OS=Homo sapiens GN=HSPD1 PE=1 SV=2	746.907	2	0	66.46	TVIIEQSWGSPK	Dimethyl:2H(4)13C(2) (K); Dimethyl:2H(4)13C(2) (N-term); Phospho (ST)	4.000000000603.0	IEQSWGSPKVTKD	29.28	S70	Yes
P10809	60 kDa heat shock protein mitochondrial OS=Homo sapiens GN=HSPD1 PE=1 SV=2	498.274	3	0	48.08	TVIIEQSWGSPK	Dimethyl:2H(4)13C(2) (K); Dimethyl:2H(4)13C(2) (N-term); Phospho (ST)	4.000000000603.0	IEQSWGSPKVTKD	18.55	S70	Yes
P13646	Keratin type I cytoskeletal 13 OS=Homo sapiens GN=KRT13 PE=1 SV=3	502.909	3	0	69.52	MIGFPSSAGSVSPR	Dimethyl:2H(4)13C(2) (N-term); Phospho (ST)	4.00000000000600.0	SSAGSVSPRSTSV	16.1	S427	Yes
P13646	Keratin type I cytoskeletal 13 OS=Homo sapiens GN=KRT13 PE=1 SV=3	502.91	3	0	65.6	MIGFPSSAGSVSPR	Dimethyl:2H(4)13C(2) (N-term); Phospho (ST)	4.00000000000600.0	SSAGSVSPRSTSV	12.2	S427	Yes
P13646	Keratin type I cytoskeletal 13 OS=Homo sapiens GN=KRT13 PE=1 SV=3	502.91	3	0	64.4	MIGFPSSAGSVSPR	Dimethyl:2H(4)13C(2) (N-term); Phospho (ST)	4.00000000000600.0	SSAGSVSPRSTSV	12.78	S427	Yes
P13646	Keratin type I cytoskeletal 13 OS=Homo sapiens GN=KRT13 PE=1 SV=3	502.91	3	0	76.86	MIGFPSSAGSVSPR	Dimethyl:2H(4)13C(2) (N-term); Phospho (ST)	4.00000000000600.0	SSAGSVSPRSTSV	18.52	S427	Yes
P13646	Keratin type I cytoskeletal 13 OS=Homo sapiens GN=KRT13 PE=1 SV=3	502.91	3	0	62.3	MIGFPSSAGSVSPR	Dimethyl:2H(4)13C(2) (N-term); Phospho (ST)	4.00000000000600.0	SSAGSVSPRSTSV	8.38	S427	Yes
P13646	Keratin type I cytoskeletal 13 OS=Homo sapiens GN=KRT13 PE=1 SV=3	502.91	3	0	77.45	MIGFPSSAGSVSPR	Dimethyl:2H(4)13C(2) (N-term); Phospho (ST)	4.00000000000600.0	SSAGSVSPRSTSV	14.91	S427	Yes
P13646	Keratin type I cytoskeletal 13 OS=Homo sapiens GN=KRT13 PE=1 SV=3	502.91	3	0	76.47	MIGFPSSAGSVSPR	Dimethyl:2H(4)13C(2) (N-term); Phospho (ST)	4.00000000000600.0	SSAGSVSPRSTSV	8.2	S427	Yes
P13646	Keratin type I cytoskeletal 13 OS=Homo sapiens GN=KRT13 PE=1 SV=3	502.91	3	0	73.45	MIGFPSSAGSVSPR	Dimethyl:2H(4)13C(2) (N-term); Phospho (ST)	4.00000000000600.0	SSAGSVSPRSTSV	13.42	S427	Yes
P13646	Keratin type I cytoskeletal 13 OS=Homo sapiens GN=KRT13 PE=1 SV=3	502.91	3	0	61.25	MIGFPSSAGSVSPR	Dimethyl:2H(4)13C(2) (N-term); Phospho (ST)	4.00000000000600.0	SSAGSVSPRSTSV	9.94	S427	Yes
P13646	Keratin type I cytoskeletal 13 OS=Homo sapiens GN=KRT13 PE=1 SV=3	502.91	3	0	66.56	MIGFPSSAGSVSPR	Dimethyl:2H(4)13C(2) (N-term); Phospho (ST)	4.00000000000600.0	SSAGSVSPRSTSV	16.38	S427	Yes
P13646	Keratin type I cytoskeletal 13 OS=Homo sapiens GN=KRT13 PE=1 SV=3	502.91	3	0	44.7	MIGFPSSAGSVSPR	Dimethyl:2H(4)13C(2) (N-term); Phospho (ST)	4.00000000000600.0	SSAGSVSPRSTSV	0.16	S427	Yes
P13646	Keratin type I cytoskeletal 13 OS=Homo sapiens GN=KRT13 PE=1 SV=3	502.91	3	0	69.67	MIGFPSSAGSVSPR	Dimethyl:2H(4)13C(2) (N-term); Phospho (ST)	4.00000000000600.0	SSAGSVSPRSTSV	14.79	S427	Yes
P13646	Keratin type I cytoskeletal 13 OS=Homo sapiens GN=KRT13 PE=1 SV=3	502.91	3	0	63.67	MIGFPSSAGSVSPR	Dimethyl:2H(4)13C(2) (N-term); Phospho (ST)	4.00000000000600.0	SSAGSVSPRSTSV	14.51	S427	Yes
P13646	Keratin type I cytoskeletal 13 OS=Homo sapiens GN=KRT13 PE=1 SV=3	753.863	2	0	45.27	MIGFPSSAGSVSPR	Dimethyl:2H(4)13C(2) (N-term); Phospho (ST)	4.00000000000600.0	SSAGSVSPRSTSV	0	S427	Yes
P13646	Keratin type I cytoskeletal 13 OS=Homo sapiens GN=KRT13 PE=1 SV=3	753.863	2	0	81.63	MIGFPSSAGSVSPR	Dimethyl:2H(4)13C(2) (N-term); Phospho (ST)	4.00000000000600.0	SSAGSVSPRSTSV	19.58	S427	Yes
P13646	Keratin type I cytoskeletal 13 OS=Homo sapiens GN=KRT13 PE=1 SV=3	753.864	2	0	62.05	MIGFPSSAGSVSPR	Dimethyl:2H(4)13C(2) (N-term); Phospho (ST)	4.00000000000600.0	SSAGSVSPRSTSV	11.65	S427	Yes
P13646	Keratin type I cytoskeletal 13 OS=Homo sapiens GN=KRT13 PE=1 SV=3	753.864	2	0	43.81	MIGFPSSAGSVSPR	Dimethyl:2H(4)13C(2) (N-term); Phospho (ST)	4.00000000000600.0	SSAGSVSPRSTSV	10.09	S427	Yes
P13646	Keratin type I cytoskeletal 13 OS=Homo sapiens GN=KRT13 PE=1 SV=3	753.864	2	0	43.78	MIGFPSSAGSVSPR	Dimethyl:2H(4)13C(2) (N-term); Phospho (ST)	4.00000000000600.0	SSAGSVSPRSTSV	4.61	S427	Yes
P13646	Keratin type I cytoskeletal 13 OS=Homo sapiens GN=KRT13 PE=1 SV=3	753.865	2	0	79.25	MIGFPSSAGSVSPR	Dimethyl:2H(4)13C(2) (N-term); Phospho (ST)	4.00000000000600.0	SSAGSVSPRSTSV	22.55	S427	Yes
P13646	Keratin type I cytoskeletal 13 OS=Homo sapiens GN=KRT13 PE=1 SV=3	753.866	2	0	97.29	MIGFPSSAGSVSPR	Dimethyl:2H(4)13C(2) (N-term); Phospho (ST)	4.00000000000600.0	SSAGSVSPRSTSV	26.48	S427	Yes
P13646	Keratin type I cytoskeletal 13 OS=Homo sapiens GN=KRT13 PE=1 SV=3	753.866	2	0	91.27	MIGFPSSAGSVSPR	Dimethyl:2H(4)13C(2) (N-term); Phospho (ST)	4.00000000000600.0	SSAGSVSPRSTSV	26.32	S427	Yes
P13646	Keratin type I cytoskeletal 13 OS=Homo sapiens GN=KRT13 PE=1 SV=3	753.866	2	0	80.29	MIGFPSSAGSVSPR	Dimethyl:2H(4)13C(2) (N-term); Phospho (ST)	4.00000000000600.0	SSAGSVSPRSTSV	16.66	S427	Yes
P13646	Keratin type I cytoskeletal 13 OS=Homo sapiens GN=KRT13 PE=1 SV=3	753.866	2	0	41.02	MIGFPSSAGSVSPR	Dimethyl:2H(4)13C(2) (N-term); Phospho (ST)	4.00000000000600.0	SSAGSVSPRSTSV	0.1	S427	Yes
P13646	Keratin type I cytoskeletal 13 OS=Homo sapiens GN=KRT13 PE=1 SV=3	753.867	2	0	90.67	MIGFPSSAGSVSPR	Dimethyl:2H(4)13C(2) (N-term); Phospho (ST)	4.00000000000600.0	SSAGSVSPRSTSV	25.62	S427	Yes
P13646	Keratin type I cytoskeletal 13 OS=Homo sapiens GN=KRT13 PE=1 SV=3	753.867	2	0	80.02	MIGFPSSAGSVSPR	Dimethyl:2H(4)13C(2) (N-term); Phospho (ST)	4.00000000000600.0	SSAGSVSPRSTSV	10.38	S427	Yes
P13646	Keratin type I cytoskeletal 13 OS=Homo sapiens GN=KRT13 PE=1 SV=3	761.857	2	0	38.74	MIGFPSSAGSVSPR	Dimethyl:2H(4)13C(2) (N-term); Oxidation (M); Phospho (ST)	4.50000000000600.0	SSAGSVSPRSTSV	15.98	S427	Yes
P13646	Keratin type I cytoskeletal 13 OS=Homo sapiens GN=KRT13 PE=1 SV=3	508.241	3	0	43.73	MIGFPSSAGSVSPR	Dimethyl:2H(4)13C(2) (N-term); Oxidation (M); Phospho (ST)	4.50000000000600.0	SSAGSVSPRSTSV	12.41	S427	Yes
P13646	Keratin type I cytoskeletal 13 OS=Homo sapiens GN=KRT13 PE=1 SV=3	508.242	3	0	60.46	MIGFPSSAGSVSPR	Dimethyl:2H(4)13C(2) (N-term); Oxidation (M); Phospho (ST)	4.50000000000600.0	SSAGSVSPRSTSV	10.82	S427	Yes
P13646	Keratin type I cytoskeletal 13 OS=Homo sapiens GN=KRT13 PE=1 SV=3	761.859	2	0	65.32	MIGFPSSAGSVSPR	Dimethyl:2H(4)13C(2) (N-term); Oxidation (M); Phospho (ST)	4.50000000000600.0	SSAGSVSPRSTSV	22.08	S427	Yes
P13646	Keratin type I cytoskeletal 13 OS=Homo sapiens GN=KRT13 PE=1 SV=3	508.242	3	0	64.15	MIGFPSSAGSVSPR	Dimethyl:2H(4)13C(2) (N-term); Oxidation (M); Phospho (ST)	4.50000000000600.0	SSAGSVSPRSTSV	15.86	S427	Yes
P13646	Keratin type I cytoskeletal 13 OS=Homo sapiens GN=KRT13 PE=1 SV=3	508.242	3	0	75.02	MIGFPSSAGSVSPR	Dimethyl:2H(4)13C(2) (N-term); Oxidation (M); Phospho (ST)	4.50000000000600.0	SSAGSVSPRSTSV	18.16	S427	Yes
P13646	Keratin type I cytoskeletal 13 OS=Homo sapiens GN=KRT13 PE=1 SV=3	508.242	3	0	74.65	MIGFPSSAGSVSPR	Dimethyl:2H(4)13C(2) (N-term); Oxidation (M); Phospho (ST)	4.50000000000600.0	SSAGSVSPRSTSV	7.83	S427	Yes
P13646	Keratin type I cytoskeletal 13 OS=Homo sapiens GN=KRT13 PE=1 SV=3	508.242	3	0	61.75	MIGFPSSAGSVSPR	Dimethyl:2H(4)13C(2) (N-term); Oxidation (M); Phospho (ST)	4.50000000000600.0	SSAGSVSPRSTSV	4.02	S427	Yes
P13646	Keratin type I cytoskeletal 13 OS=Homo sapiens GN=KRT13 PE=1 SV=3	508.242	3	0	66.65	MIGFPSSAGSVSPR	Dimethyl:2H(4)13C(2) (N-term); Oxidation (M); Phospho (ST)	4.50000000000600.0	SSAGSVSPRSTSV	5.6	S427	Yes
P13646	Keratin type I cytoskeletal 13 OS=Homo sapiens GN=KRT13 PE=1 SV=3	508.242	3	0	55.91	MIGFPSSAGSVSPR	Dimethyl:2H(4)13C(2) (N-term); Oxidation (M); Phospho (ST)	4.50000000000600.0	SSAGSVSPRSTSV	18.92	S427	Yes
P13646	Keratin type I cytoskeletal 13 OS=Homo sapiens GN=KRT13 PE=1 SV=3	508.242	3	0	66.63	MIGFPSSAGSVSPR	Dimethyl:2H(4)13C(2) (N-term); Oxidation (M); Phospho (ST)	4.50000000000600.0	SSAGSVSPRSTSV	4.96	S427	Yes
P13646	Keratin type I cytoskeletal 13 OS=Homo sapiens GN=KRT13 PE=1 SV=3	761.862	2	0	73.83	MIGFPSSAGSVSPR	Dimethyl:2H(4)13C(2) (N-term); Oxidation (M); Phospho (ST)	4.50000000000600.0	SSAGSVSPRSTSV	15.98	S427	Yes
P13646	Keratin type I cytoskeletal 13 OS=Homo sapiens GN=KRT13 PE=1 SV=3	761.863	2	0	71.21	MIGFPSSAGSVSPR	Dimethyl:2H(4)13C(2) (N-term); Oxidation (M); Phospho (ST)	4.50000000000600.0	SSAGSVSPRSTSV	12.47	S427	Yes
P13646	Keratin type I cytoskeletal 13 OS=Homo sapiens GN=KRT13 PE=1 SV=3	761.865	2	0	47.46	MIGFPSSAGSVSPR	Dimethyl:2H(4)13C(2) (N-term); Oxidation (M); Phospho (ST)	4.50000000000600.0	SSAGSVSPRSTSV	19.17	S427	Yes
P13646	Keratin type I cytoskeletal 13 OS=Homo sapiens GN=KRT13 PE=1 SV=3	761.876	2	0	45.98	MIGFPSSAGSVSPR	Dimethyl:2H(4)13C(2) (N-term); Oxidation (M); Phospho (ST)	4.50000000000600.0	SSAGSVSPRSTSV	16.71	S427	Yes
P13646	Keratin type I cytoskeletal 13 OS=Homo sapiens GN=KRT13 PE=1 SV=3	645.975	3	1	56.36	QSPASPERDYSPYYK	Dimethyl:2H(4)13C(2) (K); Dimethyl:2H(4)13C(2) (N-term); Phospho (ST)	4.000060000000003.0	LKQSPASPERDYS	22.97	S147
P13646	Keratin type I cytoskeletal 13 OS=Homo sapiens GN=KRT13 PE=1 SV=3	968.46	2	1	40.48	QSPASPERDYSPYYK	Dimethyl:2H(4)13C(2) (K); Dimethyl:2H(4)13C(2) (N-term); Phospho (ST)	4.000060000000003.0	LKQSPASPERDYS	17.07	S147
P13646	Keratin type I cytoskeletal 13 OS=Homo sapiens GN=KRT13 PE=1 SV=3	968.465	2	1	60.46	QSPASPERDYSPYYK	Dimethyl:2H(4)13C(2) (K); Dimethyl:2H(4)13C(2) (N-term); Phospho (ST)	4.000060000000003.0	LKQSPASPERDYS	21.22	S147
P27824	Calnexin OS=Homo sapiens GN=CANX PE=1 SV=2	771.869	2	1	59.1	AEEDEILNRSPR	Dimethyl:2H(4)13C(2) (N-term); Phospho (ST)	4.000000000600.0	DEILNRSPRNRKP	38.19	S583	Yes
P27824	Calnexin OS=Homo sapiens GN=CANX PE=1 SV=2	771.869	2	1	61.1	AEEDEILNRSPR	Dimethyl:2H(4)13C(2) (N-term); Phospho (ST)	4.000000000600.0	DEILNRSPRNRKP	39.24	S583	Yes
P27824	Calnexin OS=Homo sapiens GN=CANX PE=1 SV=2	771.87	2	1	59.47	AEEDEILNRSPR	Dimethyl:2H(4)13C(2) (N-term); Phospho (ST)	4.000000000600.0	DEILNRSPRNRKP	37.55	S583	Yes
P27824	Calnexin OS=Homo sapiens GN=CANX PE=1 SV=2	771.87	2	1	58.13	AEEDEILNRSPR	Dimethyl:2H(4)13C(2) (N-term); Phospho (ST)	4.000000000600.0	DEILNRSPRNRKP	36.26	S583	Yes
P27824	Calnexin OS=Homo sapiens GN=CANX PE=1 SV=2	771.87	2	1	57.87	AEEDEILNRSPR	Dimethyl:2H(4)13C(2) (N-term); Phospho (ST)	4.000000000600.0	DEILNRSPRNRKP	35.98	S583	Yes
P27824	Calnexin OS=Homo sapiens GN=CANX PE=1 SV=2	771.871	2	1	55.04	AEEDEILNRSPR	Dimethyl:2H(4)13C(2) (N-term); Phospho (ST)	4.000000000600.0	DEILNRSPRNRKP	33.07	S583	Yes
P27824	Calnexin OS=Homo sapiens GN=CANX PE=1 SV=2	771.871	2	1	58.98	AEEDEILNRSPR	Dimethyl:2H(4)13C(2) (N-term); Phospho (ST)	4.000000000600.0	DEILNRSPRNRKP	25.8	S583	Yes
P27824	Calnexin OS=Homo sapiens GN=CANX PE=1 SV=2	771.871	2	1	60.4	AEEDEILNRSPR	Dimethyl:2H(4)13C(2) (N-term); Phospho (ST)	4.000000000600.0	DEILNRSPRNRKP	34.48	S583	Yes
P27824	Calnexin OS=Homo sapiens GN=CANX PE=1 SV=2	771.871	2	1	66.46	AEEDEILNRSPR	Dimethyl:2H(4)13C(2) (N-term); Phospho (ST)	4.000000000600.0	DEILNRSPRNRKP	42.68	S583	Yes
P27824	Calnexin OS=Homo sapiens GN=CANX PE=1 SV=2	771.873	2	1	63.71	AEEDEILNRSPR	Dimethyl:2H(4)13C(2) (N-term); Phospho (ST)	4.000000000600.0	DEILNRSPRNRKP	32.76	S583	Yes
P27824	Calnexin OS=Homo sapiens GN=CANX PE=1 SV=2	771.873	2	1	64.23	AEEDEILNRSPR	Dimethyl:2H(4)13C(2) (N-term); Phospho (ST)	4.000000000600.0	DEILNRSPRNRKP	28.41	S583	Yes
P27824	Calnexin OS=Homo sapiens GN=CANX PE=1 SV=2	656.255	3	0	68.22	SDAEEDGGTVSQEEEDR	Dimethyl:2H(4)13C(2) (N-term); Phospho (ST)	4.60000000000000000.0	LEEKQKSDAEEDG	5.21	S554	Yes
P27824	Calnexin OS=Homo sapiens GN=CANX PE=1 SV=2	656.255	3	0	65.35	SDAEEDGGTVSQEEEDR	Dimethyl:2H(4)13C(2) (N-term); Phospho (ST)	4.00000000600000000.0	AEEDGGTVSQEEE	5.41	T562	Yes
P27824	Calnexin OS=Homo sapiens GN=CANX PE=1 SV=2	983.881	2	0	87.83	SDAEEDGGTVSQEEEDR	Dimethyl:2H(4)13C(2) (N-term); Phospho (ST)	4.00000000006000000.0	EDGGTVSQEEEDR	24.03	S564	Yes
P27824	Calnexin OS=Homo sapiens GN=CANX PE=1 SV=2	656.257	3	0	61.71	SDAEEDGGTVSQEEEDR	Dimethyl:2H(4)13C(2) (N-term); Phospho (ST)	4.00000000600000000.0	AEEDGGTVSQEEE	4.07	T562	Yes
P27824	Calnexin OS=Homo sapiens GN=CANX PE=1 SV=2	983.886	2	0	135	SDAEEDGGTVSQEEEDR	Dimethyl:2H(4)13C(2) (N-term); Phospho (ST)	4.60000000000000000.0	LEEKQKSDAEEDG	33.69	S554	Yes
P27824	Calnexin OS=Homo sapiens GN=CANX PE=1 SV=2	656.268	3	0	63.44	SDAEEDGGTVSQEEEDR	Dimethyl:2H(4)13C(2) (N-term); Phospho (ST)	4.00000000600000000.0	AEEDGGTVSQEEE	0.66	T562	Yes
P27824	Calnexin OS=Homo sapiens GN=CANX PE=1 SV=2	1128.98	2	1	52.41	QKSDAEEDGGTVSQEEEDR	Dimethyl:2H(4)13C(2) (K); Dimethyl:2H(4)13C(2) (N-term); Phospho (ST)	4.0360000000000000000.0	LEEKQKSDAEEDG	48.58	S554	Yes
P27824	Calnexin OS=Homo sapiens GN=CANX PE=1 SV=2	752.994	3	1	93.07	QKSDAEEDGGTVSQEEEDR	Dimethyl:2H(4)13C(2) (K); Dimethyl:2H(4)13C(2) (N-term); Phospho (ST)	4.0360000000000000000.0	LEEKQKSDAEEDG	58	S554	Yes
P27824	Calnexin OS=Homo sapiens GN=CANX PE=1 SV=2	752.995	3	1	129.53	QKSDAEEDGGTVSQEEEDR	Dimethyl:2H(4)13C(2) (K); Dimethyl:2H(4)13C(2) (N-term); Phospho (ST)	4.0360000000000000000.0	LEEKQKSDAEEDG	72.4	S554	Yes
P27824	Calnexin OS=Homo sapiens GN=CANX PE=1 SV=2	752.995	3	1	102.7	QKSDAEEDGGTVSQEEEDR	Dimethyl:2H(4)13C(2) (K); Dimethyl:2H(4)13C(2) (N-term); Phospho (ST)	4.0360000000000000000.0	LEEKQKSDAEEDG	72.89	S554	Yes
P27824	Calnexin OS=Homo sapiens GN=CANX PE=1 SV=2	752.996	3	1	102.56	QKSDAEEDGGTVSQEEEDR	Dimethyl:2H(4)13C(2) (K); Dimethyl:2H(4)13C(2) (N-term); Phospho (ST)	4.0360000000000000000.0	LEEKQKSDAEEDG	64.69	S554	Yes
P27824	Calnexin OS=Homo sapiens GN=CANX PE=1 SV=2	752.998	3	1	85.58	QKSDAEEDGGTVSQEEEDR	Dimethyl:2H(4)13C(2) (K); Dimethyl:2H(4)13C(2) (N-term); Phospho (ST)	4.0360000000000000000.0	LEEKQKSDAEEDG	49.5	S554	Yes
P27824	Calnexin OS=Homo sapiens GN=CANX PE=1 SV=2	752.998	3	1	117.03	QKSDAEEDGGTVSQEEEDR	Dimethyl:2H(4)13C(2) (K); Dimethyl:2H(4)13C(2) (N-term); Phospho (ST)	4.0360000000000000000.0	LEEKQKSDAEEDG	85.2	S554	Yes
P27824	Calnexin OS=Homo sapiens GN=CANX PE=1 SV=2	779.652	3	1	38.32	QKSDAEEDGGTVSQEEEDR	Dimethyl:2H(4)13C(2) (K); Dimethyl:2H(4)13C(2) (N-term); 2 Phospho (ST)	4.0360000000006000000.0	LEEKQKSDAEEDG;EDGGTVSQEEEDR;	17.54	S554;S564;	Yes
P27824	Calnexin OS=Homo sapiens GN=CANX PE=1 SV=2	796.71	3	1	57.82	SDAEEDGGTVSQEEEDRKPK	2 Dimethyl:2H(4)13C(2) (K); Dimethyl:2H(4)13C(2) (N-term); Phospho (ST)	4.60000000000000000303.0	LEEKQKSDAEEDG	31.54	S554	Yes
P27824	Calnexin OS=Homo sapiens GN=CANX PE=1 SV=2	597.785	4	1	54.52	SDAEEDGGTVSQEEEDRKPK	2 Dimethyl:2H(4)13C(2) (K); Dimethyl:2H(4)13C(2) (N-term); Phospho (ST)	4.60000000000000000303.0	LEEKQKSDAEEDG	20.48	S554	Yes
P27824	Calnexin OS=Homo sapiens GN=CANX PE=1 SV=2	597.785	4	1	57.2	SDAEEDGGTVSQEEEDRKPK	2 Dimethyl:2H(4)13C(2) (K); Dimethyl:2H(4)13C(2) (N-term); Phospho (ST)	4.00000000006000000303.0	EDGGTVSQEEEDR	2.57	S564	Yes
P27824	Calnexin OS=Homo sapiens GN=CANX PE=1 SV=2	597.785	4	1	77.59	SDAEEDGGTVSQEEEDRKPK	2 Dimethyl:2H(4)13C(2) (K); Dimethyl:2H(4)13C(2) (N-term); Phospho (ST)	4.00000000006000000303.0	EDGGTVSQEEEDR	6.57	S564	Yes
P27824	Calnexin OS=Homo sapiens GN=CANX PE=1 SV=2	597.786	4	1	59.82	SDAEEDGGTVSQEEEDRKPK	2 Dimethyl:2H(4)13C(2) (K); Dimethyl:2H(4)13C(2) (N-term); Phospho (ST)	4.60000000000000000303.0	LEEKQKSDAEEDG	26.57	S554	Yes
P27824	Calnexin OS=Homo sapiens GN=CANX PE=1 SV=2	796.712	3	1	78.53	SDAEEDGGTVSQEEEDRKPK	2 Dimethyl:2H(4)13C(2) (K); Dimethyl:2H(4)13C(2) (N-term); Phospho (ST)	4.00000000006000000303.0	EDGGTVSQEEEDR	16.92	S564	Yes
P27824	Calnexin OS=Homo sapiens GN=CANX PE=1 SV=2	597.786	4	1	65.55	SDAEEDGGTVSQEEEDRKPK	2 Dimethyl:2H(4)13C(2) (K); Dimethyl:2H(4)13C(2) (N-term); Phospho (ST)	4.00000000006000000303.0	EDGGTVSQEEEDR	6.32	S564	Yes
P27824	Calnexin OS=Homo sapiens GN=CANX PE=1 SV=2	597.786	4	1	67.59	SDAEEDGGTVSQEEEDRKPK	2 Dimethyl:2H(4)13C(2) (K); Dimethyl:2H(4)13C(2) (N-term); Phospho (ST)	4.60000000000000000303.0	LEEKQKSDAEEDG	6.23	S554	Yes
P27824	Calnexin OS=Homo sapiens GN=CANX PE=1 SV=2	597.786	4	1	54.71	SDAEEDGGTVSQEEEDRKPK	2 Dimethyl:2H(4)13C(2) (K); Dimethyl:2H(4)13C(2) (N-term); Phospho (ST)	4.60000000000000000303.0	LEEKQKSDAEEDG	27.61	S554	Yes
P27824	Calnexin OS=Homo sapiens GN=CANX PE=1 SV=2	796.713	3	1	71.58	SDAEEDGGTVSQEEEDRKPK	2 Dimethyl:2H(4)13C(2) (K); Dimethyl:2H(4)13C(2) (N-term); Phospho (ST)	4.60000000000000000303.0	LEEKQKSDAEEDG	31.3	S554	Yes
P27824	Calnexin OS=Homo sapiens GN=CANX PE=1 SV=2	796.713	3	1	50.53	SDAEEDGGTVSQEEEDRKPK	2 Dimethyl:2H(4)13C(2) (K); Dimethyl:2H(4)13C(2) (N-term); Phospho (ST)	4.00000000006000000303.0	EDGGTVSQEEEDR	12.5	S564	Yes
P27824	Calnexin OS=Homo sapiens GN=CANX PE=1 SV=2	796.713	3	1	67.19	SDAEEDGGTVSQEEEDRKPK	2 Dimethyl:2H(4)13C(2) (K); Dimethyl:2H(4)13C(2) (N-term); Phospho (ST)	4.00000000006000000303.0	EDGGTVSQEEEDR	16.69	S564	Yes
P27824	Calnexin OS=Homo sapiens GN=CANX PE=1 SV=2	796.713	3	1	53.28	SDAEEDGGTVSQEEEDRKPK	2 Dimethyl:2H(4)13C(2) (K); Dimethyl:2H(4)13C(2) (N-term); Phospho (ST)	4.00000000006000000303.0	EDGGTVSQEEEDR	14.78	S564	Yes
P27824	Calnexin OS=Homo sapiens GN=CANX PE=1 SV=2	796.713	3	1	55.17	SDAEEDGGTVSQEEEDRKPK	2 Dimethyl:2H(4)13C(2) (K); Dimethyl:2H(4)13C(2) (N-term); Phospho (ST)	4.60000000000000000303.0	LEEKQKSDAEEDG	25.87	S554	Yes
P27824	Calnexin OS=Homo sapiens GN=CANX PE=1 SV=2	796.713	3	1	60.19	SDAEEDGGTVSQEEEDRKPK	2 Dimethyl:2H(4)13C(2) (K); Dimethyl:2H(4)13C(2) (N-term); Phospho (ST)	4.00000000006000000303.0	EDGGTVSQEEEDR	10.22	S564	Yes
P27824	Calnexin OS=Homo sapiens GN=CANX PE=1 SV=2	796.713	3	1	57.13	SDAEEDGGTVSQEEEDRKPK	2 Dimethyl:2H(4)13C(2) (K); Dimethyl:2H(4)13C(2) (N-term); Phospho (ST)	4.00000000006000000303.0	EDGGTVSQEEEDR	9.31	S564	Yes
P27824	Calnexin OS=Homo sapiens GN=CANX PE=1 SV=2	597.787	4	1	64.21	SDAEEDGGTVSQEEEDRKPK	2 Dimethyl:2H(4)13C(2) (K); Dimethyl:2H(4)13C(2) (N-term); Phospho (ST)	4.60000000000000000303.0	LEEKQKSDAEEDG	16.15	S554	Yes
P27824	Calnexin OS=Homo sapiens GN=CANX PE=1 SV=2	597.787	4	1	54.46	SDAEEDGGTVSQEEEDRKPK	2 Dimethyl:2H(4)13C(2) (K); Dimethyl:2H(4)13C(2) (N-term); Phospho (ST)	4.60000000000000000303.0	LEEKQKSDAEEDG	9.88	S554	Yes
P27824	Calnexin OS=Homo sapiens GN=CANX PE=1 SV=2	597.787	4	1	54.88	SDAEEDGGTVSQEEEDRKPK	2 Dimethyl:2H(4)13C(2) (K); Dimethyl:2H(4)13C(2) (N-term); Phospho (ST)	4.60000000000000000303.0	LEEKQKSDAEEDG	9.17	S554	Yes
P27824	Calnexin OS=Homo sapiens GN=CANX PE=1 SV=2	597.787	4	1	69.82	SDAEEDGGTVSQEEEDRKPK	2 Dimethyl:2H(4)13C(2) (K); Dimethyl:2H(4)13C(2) (N-term); Phospho (ST)	4.00000000006000000303.0	EDGGTVSQEEEDR	7.92	S564	Yes
P27824	Calnexin OS=Homo sapiens GN=CANX PE=1 SV=2	796.714	3	1	50.12	SDAEEDGGTVSQEEEDRKPK	2 Dimethyl:2H(4)13C(2) (K); Dimethyl:2H(4)13C(2) (N-term); Phospho (ST)	4.00000000006000000303.0	EDGGTVSQEEEDR	14.65	S564	Yes
P27824	Calnexin OS=Homo sapiens GN=CANX PE=1 SV=2	796.714	3	1	49.74	SDAEEDGGTVSQEEEDRKPK	2 Dimethyl:2H(4)13C(2) (K); Dimethyl:2H(4)13C(2) (N-term); Phospho (ST)	4.00000000006000000303.0	EDGGTVSQEEEDR	12.31	S564	Yes
P27824	Calnexin OS=Homo sapiens GN=CANX PE=1 SV=2	796.714	3	1	68.19	SDAEEDGGTVSQEEEDRKPK	2 Dimethyl:2H(4)13C(2) (K); Dimethyl:2H(4)13C(2) (N-term); Phospho (ST)	4.60000000000000000303.0	LEEKQKSDAEEDG	26.74	S554	Yes
P27824	Calnexin OS=Homo sapiens GN=CANX PE=1 SV=2	597.787	4	1	80.9	SDAEEDGGTVSQEEEDRKPK	2 Dimethyl:2H(4)13C(2) (K); Dimethyl:2H(4)13C(2) (N-term); Phospho (ST)	4.00000000006000000303.0	EDGGTVSQEEEDR	8.79	S564	Yes
P27824	Calnexin OS=Homo sapiens GN=CANX PE=1 SV=2	597.788	4	1	81.15	SDAEEDGGTVSQEEEDRKPK	2 Dimethyl:2H(4)13C(2) (K); Dimethyl:2H(4)13C(2) (N-term); Phospho (ST)	4.00000000006000000303.0	EDGGTVSQEEEDR	7.54	S564	Yes
P27824	Calnexin OS=Homo sapiens GN=CANX PE=1 SV=2	796.719	3	1	46.48	SDAEEDGGTVSQEEEDRKPK	2 Dimethyl:2H(4)13C(2) (K); Dimethyl:2H(4)13C(2) (N-term); Phospho (ST)	4.00000000006000000303.0	EDGGTVSQEEEDR	8.51	S564	Yes
P27824	Calnexin OS=Homo sapiens GN=CANX PE=1 SV=2	796.721	3	1	50.58	SDAEEDGGTVSQEEEDRKPK	2 Dimethyl:2H(4)13C(2) (K); Dimethyl:2H(4)13C(2) (N-term); Phospho (ST)	4.60000000000000000303.0	LEEKQKSDAEEDG	23.65	S554	Yes
P27824	Calnexin OS=Homo sapiens GN=CANX PE=1 SV=2	617.777	4	1	51.4	SDAEEDGGTVSQEEEDRKPK	2 Dimethyl:2H(4)13C(2) (K); Dimethyl:2H(4)13C(2) (N-term); 2 Phospho (ST)	4.60000000006000000303.0	LEEKQKSDAEEDG;EDGGTVSQEEEDR;	4.22	S554;S564;	Yes
P27824	Calnexin OS=Homo sapiens GN=CANX PE=1 SV=2	617.779	4	1	74.7	SDAEEDGGTVSQEEEDRKPK	2 Dimethyl:2H(4)13C(2) (K); Dimethyl:2H(4)13C(2) (N-term); 2 Phospho (ST)	4.60000000006000000303.0	LEEKQKSDAEEDG;EDGGTVSQEEEDR;	7.17	S554;S564;	Yes
P27824	Calnexin OS=Homo sapiens GN=CANX PE=1 SV=2	823.369	3	1	69.07	SDAEEDGGTVSQEEEDRKPK	2 Dimethyl:2H(4)13C(2) (K); Dimethyl:2H(4)13C(2) (N-term); 2 Phospho (ST)	4.60000000006000000303.0	LEEKQKSDAEEDG;EDGGTVSQEEEDR;	19.51	S554;S564;	Yes
P27824	Calnexin OS=Homo sapiens GN=CANX PE=1 SV=2	823.37	3	1	41.26	SDAEEDGGTVSQEEEDRKPK	2 Dimethyl:2H(4)13C(2) (K); Dimethyl:2H(4)13C(2) (N-term); 2 Phospho (ST)	4.60000000006000000303.0	LEEKQKSDAEEDG;EDGGTVSQEEEDR;	14.51	S554;S564;	Yes
P27824	Calnexin OS=Homo sapiens GN=CANX PE=1 SV=2	893.452	3	2	74.86	QKSDAEEDGGTVSQEEEDRKPK	3 Dimethyl:2H(4)13C(2) (K); Dimethyl:2H(4)13C(2) (N-term); Phospho (ST)	4.0360000000000000000303.0	LEEKQKSDAEEDG	47.32	S554	Yes
P27824	Calnexin OS=Homo sapiens GN=CANX PE=1 SV=2	670.341	4	2	67.71	QKSDAEEDGGTVSQEEEDRKPK	3 Dimethyl:2H(4)13C(2) (K); Dimethyl:2H(4)13C(2) (N-term); Phospho (ST)	4.0360000000000000000303.0	LEEKQKSDAEEDG	18.81	S554	Yes
P27824	Calnexin OS=Homo sapiens GN=CANX PE=1 SV=2	893.452	3	2	43.82	QKSDAEEDGGTVSQEEEDRKPK	3 Dimethyl:2H(4)13C(2) (K); Dimethyl:2H(4)13C(2) (N-term); Phospho (ST)	4.0360000000000000000303.0	LEEKQKSDAEEDG	28.2	S554	Yes
P27824	Calnexin OS=Homo sapiens GN=CANX PE=1 SV=2	670.341	4	2	85.29	QKSDAEEDGGTVSQEEEDRKPK	3 Dimethyl:2H(4)13C(2) (K); Dimethyl:2H(4)13C(2) (N-term); Phospho (ST)	4.0360000000000000000303.0	LEEKQKSDAEEDG	43.48	S554	Yes
P27824	Calnexin OS=Homo sapiens GN=CANX PE=1 SV=2	670.341	4	2	121.67	QKSDAEEDGGTVSQEEEDRKPK	3 Dimethyl:2H(4)13C(2) (K); Dimethyl:2H(4)13C(2) (N-term); Phospho (ST)	4.0360000000000000000303.0	LEEKQKSDAEEDG	62.71	S554	Yes
P27824	Calnexin OS=Homo sapiens GN=CANX PE=1 SV=2	670.341	4	2	69.9	QKSDAEEDGGTVSQEEEDRKPK	3 Dimethyl:2H(4)13C(2) (K); Dimethyl:2H(4)13C(2) (N-term); Phospho (ST)	4.0360000000000000000303.0	LEEKQKSDAEEDG	31.74	S554	Yes
P27824	Calnexin OS=Homo sapiens GN=CANX PE=1 SV=2	670.342	4	2	71.44	QKSDAEEDGGTVSQEEEDRKPK	3 Dimethyl:2H(4)13C(2) (K); Dimethyl:2H(4)13C(2) (N-term); Phospho (ST)	4.0360000000000000000303.0	LEEKQKSDAEEDG	51.58	S554	Yes
P27824	Calnexin OS=Homo sapiens GN=CANX PE=1 SV=2	670.342	4	2	85.46	QKSDAEEDGGTVSQEEEDRKPK	3 Dimethyl:2H(4)13C(2) (K); Dimethyl:2H(4)13C(2) (N-term); Phospho (ST)	4.0360000000000000000303.0	LEEKQKSDAEEDG	38.03	S554	Yes
P27824	Calnexin OS=Homo sapiens GN=CANX PE=1 SV=2	670.342	4	2	77.94	QKSDAEEDGGTVSQEEEDRKPK	3 Dimethyl:2H(4)13C(2) (K); Dimethyl:2H(4)13C(2) (N-term); Phospho (ST)	4.0360000000000000000303.0	LEEKQKSDAEEDG	39.41	S554	Yes
P27824	Calnexin OS=Homo sapiens GN=CANX PE=1 SV=2	670.343	4	2	67.37	QKSDAEEDGGTVSQEEEDRKPK	3 Dimethyl:2H(4)13C(2) (K); Dimethyl:2H(4)13C(2) (N-term); Phospho (ST)	4.0360000000000000000303.0	LEEKQKSDAEEDG	46.68	S554	Yes
P27824	Calnexin OS=Homo sapiens GN=CANX PE=1 SV=2	670.343	4	2	70.02	QKSDAEEDGGTVSQEEEDRKPK	3 Dimethyl:2H(4)13C(2) (K); Dimethyl:2H(4)13C(2) (N-term); Phospho (ST)	4.0360000000000000000303.0	LEEKQKSDAEEDG	29.29	S554	Yes
P27824	Calnexin OS=Homo sapiens GN=CANX PE=1 SV=2	893.458	3	2	62	QKSDAEEDGGTVSQEEEDRKPK	3 Dimethyl:2H(4)13C(2) (K); Dimethyl:2H(4)13C(2) (N-term); Phospho (ST)	4.0360000000000000000303.0	LEEKQKSDAEEDG	35.33	S554	Yes
P27824	Calnexin OS=Homo sapiens GN=CANX PE=1 SV=2	920.103	3	2	49.42	QKSDAEEDGGTVSQEEEDRKPK	3 Dimethyl:2H(4)13C(2) (K); Dimethyl:2H(4)13C(2) (N-term); 2 Phospho (ST)	4.0360000000006000000303.0	LEEKQKSDAEEDG;EDGGTVSQEEEDR;	5.72	S554;S564;	Yes
P27824	Calnexin OS=Homo sapiens GN=CANX PE=1 SV=2	920.103	3	2	65.23	QKSDAEEDGGTVSQEEEDRKPK	3 Dimethyl:2H(4)13C(2) (K); Dimethyl:2H(4)13C(2) (N-term); 2 Phospho (ST)	4.0360000000006000000303.0	LEEKQKSDAEEDG;EDGGTVSQEEEDR;	16.48	S554;S564;	Yes
P27824	Calnexin OS=Homo sapiens GN=CANX PE=1 SV=2	690.331	4	2	68.15	QKSDAEEDGGTVSQEEEDRKPK	3 Dimethyl:2H(4)13C(2) (K); Dimethyl:2H(4)13C(2) (N-term); 2 Phospho (ST)	4.0360000000006000000303.0	LEEKQKSDAEEDG;EDGGTVSQEEEDR;	14.14	S554;S564;	Yes
P27824	Calnexin OS=Homo sapiens GN=CANX PE=1 SV=2	920.106	3	2	59.09	QKSDAEEDGGTVSQEEEDRKPK	3 Dimethyl:2H(4)13C(2) (K); Dimethyl:2H(4)13C(2) (N-term); 2 Phospho (ST)	4.0360000000006000000303.0	LEEKQKSDAEEDG;EDGGTVSQEEEDR;	12.78	S554;S564;	Yes
P27824	Calnexin OS=Homo sapiens GN=CANX PE=1 SV=2	690.332	4	2	52.55	QKSDAEEDGGTVSQEEEDRKPK	3 Dimethyl:2H(4)13C(2) (K); Dimethyl:2H(4)13C(2) (N-term); 2 Phospho (ST)	4.0360000000006000000303.0	LEEKQKSDAEEDG;EDGGTVSQEEEDR;	8.12	S554;S564;	Yes
P27824	Calnexin OS=Homo sapiens GN=CANX PE=1 SV=2	690.332	4	2	50.75	QKSDAEEDGGTVSQEEEDRKPK	3 Dimethyl:2H(4)13C(2) (K); Dimethyl:2H(4)13C(2) (N-term); 2 Phospho (ST)	4.0360000000006000000303.0	LEEKQKSDAEEDG;EDGGTVSQEEEDR;	3.91	S554;S564;	Yes
P27824	Calnexin OS=Homo sapiens GN=CANX PE=1 SV=2	690.332	4	2	59.56	QKSDAEEDGGTVSQEEEDRKPK	3 Dimethyl:2H(4)13C(2) (K); Dimethyl:2H(4)13C(2) (N-term); 2 Phospho (ST)	4.0360000000006000000303.0	LEEKQKSDAEEDG;EDGGTVSQEEEDR;	17.03	S554;S564;	Yes
P27824	Calnexin OS=Homo sapiens GN=CANX PE=1 SV=2	690.332	4	2	63.2	QKSDAEEDGGTVSQEEEDRKPK	3 Dimethyl:2H(4)13C(2) (K); Dimethyl:2H(4)13C(2) (N-term); 2 Phospho (ST)	4.0360000000006000000303.0	LEEKQKSDAEEDG;EDGGTVSQEEEDR;	11.68	S554;S564;	Yes
P27824	Calnexin OS=Homo sapiens GN=CANX PE=1 SV=2	690.333	4	2	47.19	QKSDAEEDGGTVSQEEEDRKPK	3 Dimethyl:2H(4)13C(2) (K); Dimethyl:2H(4)13C(2) (N-term); 2 Phospho (ST)	4.0360000000006000000303.0	LEEKQKSDAEEDG;EDGGTVSQEEEDR;	5.36	S554;S564;	Yes
P27824	Calnexin OS=Homo sapiens GN=CANX PE=1 SV=2	690.333	4	2	58.36	QKSDAEEDGGTVSQEEEDRKPK	3 Dimethyl:2H(4)13C(2) (K); Dimethyl:2H(4)13C(2) (N-term); 2 Phospho (ST)	4.0360000000006000000303.0	LEEKQKSDAEEDG;EDGGTVSQEEEDR;	13.91	S554;S564;	Yes
P27824	Calnexin OS=Homo sapiens GN=CANX PE=1 SV=2	690.333	4	2	61.09	QKSDAEEDGGTVSQEEEDRKPK	3 Dimethyl:2H(4)13C(2) (K); Dimethyl:2H(4)13C(2) (N-term); 2 Phospho (ST)	4.0360000000006000000303.0	LEEKQKSDAEEDG;EDGGTVSQEEEDR;	15.43	S554;S564;	Yes
P27824	Calnexin OS=Homo sapiens GN=CANX PE=1 SV=2	690.333	4	2	67.23	QKSDAEEDGGTVSQEEEDRKPK	3 Dimethyl:2H(4)13C(2) (K); Dimethyl:2H(4)13C(2) (N-term); 2 Phospho (ST)	4.0360000000006000000303.0	LEEKQKSDAEEDG;EDGGTVSQEEEDR;	8.19	S554;S564;	Yes
P27824	Calnexin OS=Homo sapiens GN=CANX PE=1 SV=2	690.333	4	2	54.53	QKSDAEEDGGTVSQEEEDRKPK	3 Dimethyl:2H(4)13C(2) (K); Dimethyl:2H(4)13C(2) (N-term); 2 Phospho (ST)	4.0360000000006000000303.0	LEEKQKSDAEEDG;EDGGTVSQEEEDR;	0.99	S554;S564;	Yes
P27824	Calnexin OS=Homo sapiens GN=CANX PE=1 SV=2	690.334	4	2	42.74	QKSDAEEDGGTVSQEEEDRKPK	3 Dimethyl:2H(4)13C(2) (K); Dimethyl:2H(4)13C(2) (N-term); 2 Phospho (ST)	4.0360000000006000000303.0	LEEKQKSDAEEDG;EDGGTVSQEEEDR;	6.38	S554;S564;	Yes
P27824	Calnexin OS=Homo sapiens GN=CANX PE=1 SV=2	690.334	4	2	93.88	QKSDAEEDGGTVSQEEEDRKPK	3 Dimethyl:2H(4)13C(2) (K); Dimethyl:2H(4)13C(2) (N-term); 2 Phospho (ST)	4.0360000000006000000303.0	LEEKQKSDAEEDG;EDGGTVSQEEEDR;	24.01	S554;S564;	Yes
P27824	Calnexin OS=Homo sapiens GN=CANX PE=1 SV=2	920.111	3	2	42.44	QKSDAEEDGGTVSQEEEDRKPK	3 Dimethyl:2H(4)13C(2) (K); Dimethyl:2H(4)13C(2) (N-term); 2 Phospho (ST)	4.0360000000006000000303.0	LEEKQKSDAEEDG;EDGGTVSQEEEDR;	7.11	S554;S564;	Yes
Q13428	Treacle protein OS=Homo sapiens GN=TCOF1 PE=1 SV=2	504.269	3	0	52.97	LDSSPSVSSTLAAK	Dimethyl:2H(4)13C(2) (K); Dimethyl:2H(4)13C(2) (N-term); Phospho (ST)	4.00000600000003.0	KLDSSPSVSSTLA	0	S1230	Yes
Q13428	Treacle protein OS=Homo sapiens GN=TCOF1 PE=1 SV=2	504.269	3	0	52.58	LDSSPSVSSTLAAK	Dimethyl:2H(4)13C(2) (K); Dimethyl:2H(4)13C(2) (N-term); Phospho (ST)	4.00060000000003.0	TPKLDSSPSVSST	0	S1228	Yes
Q13428	Treacle protein OS=Homo sapiens GN=TCOF1 PE=1 SV=2	504.269	3	0	54.38	LDSSPSVSSTLAAK	Dimethyl:2H(4)13C(2) (K); Dimethyl:2H(4)13C(2) (N-term); Phospho (ST)	4.00060000000003.0	TPKLDSSPSVSST	0	S1228	Yes
Q13428	Treacle protein OS=Homo sapiens GN=TCOF1 PE=1 SV=2	504.269	3	0	50.73	LDSSPSVSSTLAAK	Dimethyl:2H(4)13C(2) (K); Dimethyl:2H(4)13C(2) (N-term); Phospho (ST)	4.00000600000003.0	KLDSSPSVSSTLA	0	S1230	Yes
Q13428	Treacle protein OS=Homo sapiens GN=TCOF1 PE=1 SV=2	755.902	2	0	124.53	LDSSPSVSSTLAAK	Dimethyl:2H(4)13C(2) (K); Dimethyl:2H(4)13C(2) (N-term); Phospho (ST)	4.00060000000003.0	TPKLDSSPSVSST	15.14	S1228	Yes
Q13428	Treacle protein OS=Homo sapiens GN=TCOF1 PE=1 SV=2	755.902	2	0	97.99	LDSSPSVSSTLAAK	Dimethyl:2H(4)13C(2) (K); Dimethyl:2H(4)13C(2) (N-term); Phospho (ST)	4.00060000000003.0	TPKLDSSPSVSST	10.87	S1228	Yes
Q13428	Treacle protein OS=Homo sapiens GN=TCOF1 PE=1 SV=2	755.902	2	0	89.87	LDSSPSVSSTLAAK	Dimethyl:2H(4)13C(2) (K); Dimethyl:2H(4)13C(2) (N-term); Phospho (ST)	4.00060000000003.0	TPKLDSSPSVSST	12.7	S1228	Yes
Q13428	Treacle protein OS=Homo sapiens GN=TCOF1 PE=1 SV=2	755.902	2	0	81.42	LDSSPSVSSTLAAK	Dimethyl:2H(4)13C(2) (K); Dimethyl:2H(4)13C(2) (N-term); Phospho (ST)	4.00060000000003.0	TPKLDSSPSVSST	8.54	S1228	Yes
Q13428	Treacle protein OS=Homo sapiens GN=TCOF1 PE=1 SV=2	755.902	2	0	63.1	LDSSPSVSSTLAAK	Dimethyl:2H(4)13C(2) (K); Dimethyl:2H(4)13C(2) (N-term); Phospho (ST)	4.00060000000003.0	TPKLDSSPSVSST	11.24	S1228	Yes
Q13428	Treacle protein OS=Homo sapiens GN=TCOF1 PE=1 SV=2	755.903	2	0	96.39	LDSSPSVSSTLAAK	Dimethyl:2H(4)13C(2) (K); Dimethyl:2H(4)13C(2) (N-term); Phospho (ST)	4.00060000000003.0	TPKLDSSPSVSST	11.2	S1228	Yes
Q13428	Treacle protein OS=Homo sapiens GN=TCOF1 PE=1 SV=2	755.903	2	0	93.83	LDSSPSVSSTLAAK	Dimethyl:2H(4)13C(2) (K); Dimethyl:2H(4)13C(2) (N-term); Phospho (ST)	4.00060000000003.0	TPKLDSSPSVSST	14.63	S1228	Yes
Q13428	Treacle protein OS=Homo sapiens GN=TCOF1 PE=1 SV=2	755.903	2	0	57.05	LDSSPSVSSTLAAK	Dimethyl:2H(4)13C(2) (K); Dimethyl:2H(4)13C(2) (N-term); Phospho (ST)	4.00060000000003.0	TPKLDSSPSVSST	10.97	S1228	Yes
Q13428	Treacle protein OS=Homo sapiens GN=TCOF1 PE=1 SV=2	504.272	3	0	52.46	LDSSPSVSSTLAAK	Dimethyl:2H(4)13C(2) (K); Dimethyl:2H(4)13C(2) (N-term); Phospho (ST)	4.00000600000003.0	KLDSSPSVSSTLA	0	S1230	Yes
Q13428	Treacle protein OS=Homo sapiens GN=TCOF1 PE=1 SV=2	504.272	3	0	50.66	LDSSPSVSSTLAAK	Dimethyl:2H(4)13C(2) (K); Dimethyl:2H(4)13C(2) (N-term); Phospho (ST)	4.00000600000003.0	KLDSSPSVSSTLA	0	S1230	Yes
Q13428	Treacle protein OS=Homo sapiens GN=TCOF1 PE=1 SV=2	504.272	3	0	47.6	LDSSPSVSSTLAAK	Dimethyl:2H(4)13C(2) (K); Dimethyl:2H(4)13C(2) (N-term); Phospho (ST)	4.00000600000003.0	KLDSSPSVSSTLA	0	S1230	Yes
Q13428	Treacle protein OS=Homo sapiens GN=TCOF1 PE=1 SV=2	755.905	2	0	132.1	LDSSPSVSSTLAAK	Dimethyl:2H(4)13C(2) (K); Dimethyl:2H(4)13C(2) (N-term); Phospho (ST)	4.00060000000003.0	TPKLDSSPSVSST	15.56	S1228	Yes
Q13428	Treacle protein OS=Homo sapiens GN=TCOF1 PE=1 SV=2	755.905	2	0	95.33	LDSSPSVSSTLAAK	Dimethyl:2H(4)13C(2) (K); Dimethyl:2H(4)13C(2) (N-term); Phospho (ST)	4.00060000000003.0	TPKLDSSPSVSST	13.04	S1228	Yes
Q13428	Treacle protein OS=Homo sapiens GN=TCOF1 PE=1 SV=2	512.587	3	0	75.03	LGAGEGGEASVSPEK	Dimethyl:2H(4)13C(2) (K); Dimethyl:2H(4)13C(2) (N-term); Phospho (ST)	4.000000000006003.0	GGEASVSPEKTST	7.65	S1378	Yes
Q13428	Treacle protein OS=Homo sapiens GN=TCOF1 PE=1 SV=2	512.589	3	0	71.21	LGAGEGGEASVSPEK	Dimethyl:2H(4)13C(2) (K); Dimethyl:2H(4)13C(2) (N-term); Phospho (ST)	4.000000000006003.0	GGEASVSPEKTST	3.15	S1378	Yes
Q13428	Treacle protein OS=Homo sapiens GN=TCOF1 PE=1 SV=2	768.382	2	0	89.63	LGAGEGGEASVSPEK	Dimethyl:2H(4)13C(2) (K); Dimethyl:2H(4)13C(2) (N-term); Phospho (ST)	4.000000000006003.0	GGEASVSPEKTST	25.54	S1378	Yes
Q13428	Treacle protein OS=Homo sapiens GN=TCOF1 PE=1 SV=2	512.591	3	0	64.19	LGAGEGGEASVSPEK	Dimethyl:2H(4)13C(2) (K); Dimethyl:2H(4)13C(2) (N-term); Phospho (ST)	4.000000000006003.0	GGEASVSPEKTST	17.26	S1378	Yes
Q13428	Treacle protein OS=Homo sapiens GN=TCOF1 PE=1 SV=2	768.382	2	0	100.01	LGAGEGGEASVSPEK	Dimethyl:2H(4)13C(2) (K); Dimethyl:2H(4)13C(2) (N-term); Phospho (ST)	4.000000000006003.0	GGEASVSPEKTST	29.65	S1378	Yes
Q13428	Treacle protein OS=Homo sapiens GN=TCOF1 PE=1 SV=2	768.383	2	0	103.27	LGAGEGGEASVSPEK	Dimethyl:2H(4)13C(2) (K); Dimethyl:2H(4)13C(2) (N-term); Phospho (ST)	4.000000000006003.0	GGEASVSPEKTST	24.46	S1378	Yes
Q13428	Treacle protein OS=Homo sapiens GN=TCOF1 PE=1 SV=2	768.384	2	0	104.78	LGAGEGGEASVSPEK	Dimethyl:2H(4)13C(2) (K); Dimethyl:2H(4)13C(2) (N-term); Phospho (ST)	4.000000000006003.0	GGEASVSPEKTST	11.54	S1378	Yes
Q13428	Treacle protein OS=Homo sapiens GN=TCOF1 PE=1 SV=2	768.384	2	0	123.95	LGAGEGGEASVSPEK	Dimethyl:2H(4)13C(2) (K); Dimethyl:2H(4)13C(2) (N-term); Phospho (ST)	4.000000000006003.0	GGEASVSPEKTST	31.04	S1378	Yes
Q13428	Treacle protein OS=Homo sapiens GN=TCOF1 PE=1 SV=2	619.965	3	0	46.22	SPAGPAATPAQAQAASTPR	Dimethyl (N-term); Phospho (ST)	2.0000000000000000600.0	QAQAASTPRKARA	8.15	T983	Yes
Q13428	Treacle protein OS=Homo sapiens GN=TCOF1 PE=1 SV=2	619.965	3	0	41.25	SPAGPAATPAQAQAASTPR	Dimethyl (N-term); Phospho (ST)	2.0000000000000000600.0	QAQAASTPRKARA	0	T983	Yes
Q13428	Treacle protein OS=Homo sapiens GN=TCOF1 PE=1 SV=2	619.971	3	0	45.72	SPAGPAATPAQAQAASTPR	Dimethyl (N-term); Phospho (ST)	2.0000000000000000600.0	QAQAASTPRKARA	0	T983	Yes
Q13428	Treacle protein OS=Homo sapiens GN=TCOF1 PE=1 SV=2	621.973	3	0	71.16	SPAGPAATPAQAQAASTPR	Dimethyl:2H(4)13C(2) (N-term); Phospho (ST)	4.0000000000000000600.0	QAQAASTPRKARA	9.12	T983	Yes
Q13428	Treacle protein OS=Homo sapiens GN=TCOF1 PE=1 SV=2	672.005	3	1	56.74	SPAGPAATPAQAQAASTPRK	Dimethyl (K); Dimethyl (N-term); Phospho (ST)	2.00000000000000006001.0	QAQAASTPRKARA	4.07	T983	Yes
Q13428	Treacle protein OS=Homo sapiens GN=TCOF1 PE=1 SV=2	864.029	3	0	99.26	VSDPISTSESSEEEEEAEAETAK	Dimethyl (K); Dimethyl (N-term); Phospho (ST)	2.00000006000000000000001.0	SDPISTSESSEEE	0	S85	Yes
Q13428	Treacle protein OS=Homo sapiens GN=TCOF1 PE=1 SV=2	864.031	3	0	113.91	VSDPISTSESSEEEEEAEAETAK	Dimethyl (K); Dimethyl (N-term); Phospho (ST)	2.00000006000000000000001.0	SDPISTSESSEEE	0	S85	Yes
Q13428	Treacle protein OS=Homo sapiens GN=TCOF1 PE=1 SV=2	864.031	3	0	117.95	VSDPISTSESSEEEEEAEAETAK	Dimethyl (K); Dimethyl (N-term); Phospho (ST)	2.00000006000000000000001.0	SDPISTSESSEEE	0	S85	Yes
Q13428	Treacle protein OS=Homo sapiens GN=TCOF1 PE=1 SV=2	864.032	3	0	105.22	VSDPISTSESSEEEEEAEAETAK	Dimethyl (K); Dimethyl (N-term); Phospho (ST)	2.00000006000000000000001.0	SDPISTSESSEEE	0	S85	Yes
Q13428	Treacle protein OS=Homo sapiens GN=TCOF1 PE=1 SV=2	648.276	4	0	66.87	VSDPISTSESSEEEEEAEAETAK	Dimethyl (K); Dimethyl (N-term); Phospho (ST)	2.00000006000000000000001.0	SDPISTSESSEEE	0	S85	Yes
Q13428	Treacle protein OS=Homo sapiens GN=TCOF1 PE=1 SV=2	864.033	3	0	112.07	VSDPISTSESSEEEEEAEAETAK	Dimethyl (K); Dimethyl (N-term); Phospho (ST)	2.00000006000000000000001.0	SDPISTSESSEEE	0	S85	Yes
Q13428	Treacle protein OS=Homo sapiens GN=TCOF1 PE=1 SV=2	906.034	3	0	65.05	KPEEESESSEEGSESEEEAPAGTR	Dimethyl (K); Dimethyl (N-term); Phospho (ST)	2.100000006000000000000000.0	EEESESSEEGSES	0	S273	Yes
Q13428	Treacle protein OS=Homo sapiens GN=TCOF1 PE=1 SV=2	910.071	3	0	101.09	KPEEESESSEEGSESEEEAPAGTR	Dimethyl:2H(4)13C(2) (K); Dimethyl:2H(4)13C(2) (N-term); Phospho (ST)	4.300000000000006000000000.0	SEEGSESEEEAPA	19.59	S279	Yes
Q13428	Treacle protein OS=Homo sapiens GN=TCOF1 PE=1 SV=2	917.134	3	0	92.59	TQPSSGVDSAVGTLPATSPQSTSVQAK	Dimethyl:2H(4)13C(2) (K); Dimethyl:2H(4)13C(2) (N-term); Phospho (ST)	4.000000000000000006000000003.0	GTLPATSPQSTSV	8.95	S1111	Yes
Q13428	Treacle protein OS=Homo sapiens GN=TCOF1 PE=1 SV=2	917.134	3	0	102.51	TQPSSGVDSAVGTLPATSPQSTSVQAK	Dimethyl:2H(4)13C(2) (K); Dimethyl:2H(4)13C(2) (N-term); Phospho (ST)	4.000000000000000006000000003.0	GTLPATSPQSTSV	9.02	S1111	Yes
Q13428	Treacle protein OS=Homo sapiens GN=TCOF1 PE=1 SV=2	688.103	4	0	98.77	TQPSSGVDSAVGTLPATSPQSTSVQAK	Dimethyl:2H(4)13C(2) (K); Dimethyl:2H(4)13C(2) (N-term); Phospho (ST)	4.000000000000000006000000003.0	GTLPATSPQSTSV	0	S1111	Yes
Q13428	Treacle protein OS=Homo sapiens GN=TCOF1 PE=1 SV=2	688.103	4	0	48.26	TQPSSGVDSAVGTLPATSPQSTSVQAK	Dimethyl:2H(4)13C(2) (K); Dimethyl:2H(4)13C(2) (N-term); Phospho (ST)	4.000000000000000006000000003.0	GTLPATSPQSTSV	0	S1111	Yes
Q13428	Treacle protein OS=Homo sapiens GN=TCOF1 PE=1 SV=2	688.104	4	0	64.92	TQPSSGVDSAVGTLPATSPQSTSVQAK	Dimethyl:2H(4)13C(2) (K); Dimethyl:2H(4)13C(2) (N-term); Phospho (ST)	4.000000000000000006000000003.0	GTLPATSPQSTSV	0.09	S1111	Yes
Q13428	Treacle protein OS=Homo sapiens GN=TCOF1 PE=1 SV=2	936.708	3	0	72.8	KPEEESESSEEGSESEEEAPAGTR	Dimethyl:2H(4)13C(2) (K); Dimethyl:2H(4)13C(2) (N-term); 2 Phospho (ST)	4.300000060000006000000000.0	PEEESESSEEGSE;SEEGSESEEEAPA;	2.51	S272;S279;	Yes
Q13428	Treacle protein OS=Homo sapiens GN=TCOF1 PE=1 SV=2	936.717	3	0	101.73	KPEEESESSEEGSESEEEAPAGTR	Dimethyl:2H(4)13C(2) (K); Dimethyl:2H(4)13C(2) (N-term); 2 Phospho (ST)	4.300000060000006000000000.0	PEEESESSEEGSE;SEEGSESEEEAPA;	8.21	S272;S279;	Yes
Q13428	Treacle protein OS=Homo sapiens GN=TCOF1 PE=1 SV=2	719.793	4	0	87.29	AGKPEEDSESSSEESSDSEEETPAAK	2 Dimethyl (K); Dimethyl (N-term); Phospho (ST)	2.00100000000000000600000001.0	SEESSDSEEETPA	2.61	S349
Q13428	Treacle protein OS=Homo sapiens GN=TCOF1 PE=1 SV=2	959.393	3	0	107.81	AGKPEEDSESSSEESSDSEEETPAAK	2 Dimethyl (K); Dimethyl (N-term); Phospho (ST)	2.00100000000000600000000001.0	ESSSEESSDSEEE	3.32	S346
Q13428	Treacle protein OS=Homo sapiens GN=TCOF1 PE=1 SV=2	959.394	3	0	134.15	AGKPEEDSESSSEESSDSEEETPAAK	2 Dimethyl (K); Dimethyl (N-term); Phospho (ST)	2.00100000000000060000000001.0	SSSEESSDSEEET	3.56	S347
Q13428	Treacle protein OS=Homo sapiens GN=TCOF1 PE=1 SV=2	959.395	3	0	94.27	AGKPEEDSESSSEESSDSEEETPAAK	2 Dimethyl (K); Dimethyl (N-term); Phospho (ST)	2.00100000006000000000000001.0	EEDSESSSEESSD	0	S342	Yes
Q13428	Treacle protein OS=Homo sapiens GN=TCOF1 PE=1 SV=2	959.396	3	0	125.79	AGKPEEDSESSSEESSDSEEETPAAK	2 Dimethyl (K); Dimethyl (N-term); Phospho (ST)	2.00100000000600000000000001.0	EDSESSSEESSDS	8.91	S343
Q13428	Treacle protein OS=Homo sapiens GN=TCOF1 PE=1 SV=2	959.397	3	0	109.41	AGKPEEDSESSSEESSDSEEETPAAK	2 Dimethyl (K); Dimethyl (N-term); Phospho (ST)	2.00100000000000060000000001.0	SSSEESSDSEEET	7.66	S347
Q13428	Treacle protein OS=Homo sapiens GN=TCOF1 PE=1 SV=2	959.398	3	0	123.27	AGKPEEDSESSSEESSDSEEETPAAK	2 Dimethyl (K); Dimethyl (N-term); Phospho (ST)	2.00100000000600000000000001.0	EDSESSSEESSDS	9.51	S343
Q13428	Treacle protein OS=Homo sapiens GN=TCOF1 PE=1 SV=2	959.398	3	0	144.03	AGKPEEDSESSSEESSDSEEETPAAK	2 Dimethyl (K); Dimethyl (N-term); Phospho (ST)	2.00100000000000060000000001.0	SSSEESSDSEEET	3.68	S347
Q13428	Treacle protein OS=Homo sapiens GN=TCOF1 PE=1 SV=2	959.398	3	0	135.47	AGKPEEDSESSSEESSDSEEETPAAK	2 Dimethyl (K); Dimethyl (N-term); Phospho (ST)	2.00100000000000060000000001.0	SSSEESSDSEEET	12.89	S347
Q13428	Treacle protein OS=Homo sapiens GN=TCOF1 PE=1 SV=2	959.398	3	0	122.84	AGKPEEDSESSSEESSDSEEETPAAK	2 Dimethyl (K); Dimethyl (N-term); Phospho (ST)	2.00100000000000060000000001.0	SSSEESSDSEEET	11.09	S347
Q13428	Treacle protein OS=Homo sapiens GN=TCOF1 PE=1 SV=2	986.049	3	0	84.98	AGKPEEDSESSSEESSDSEEETPAAK	2 Dimethyl (K); Dimethyl (N-term); 2 Phospho (ST)	2.00100000000000060600000001.0	SSSEESSDSEEET;SEESSDSEEETPA;	15.24	S347;S349;
Q13428	Treacle protein OS=Homo sapiens GN=TCOF1 PE=1 SV=2	926.401	4	0	61.79	AGTATSPAGSSPAVAGGTQRPAEDSSSSEESDSEEEK	Dimethyl (K); Dimethyl (N-term); Phospho (ST)	2.0000000000000000000000006000000000001.0	QRPAEDSSSSEES	0.62	S693	Yes
Q15149	Plectin-1 OS=Homo sapiens GN=PLEC1 PE=1 SV=3	616.811	2	0	39.61	QITMEELVR	Dimethyl:2H(4)13C(2) (N-term); Phospho (ST)	4.006000000.0	GLRKQITMEELVR	28.64	T4030	Yes
Q15149	Plectin-1 OS=Homo sapiens GN=PLEC1 PE=1 SV=3	420.236	3	0	44.22	AQLEPVASPAK	Dimethyl:2H(4)13C(2) (K); Dimethyl:2H(4)13C(2) (N-term); Phospho (ST)	4.00000006003.0	QLEPVASPAKKPK	31.81	S1435	Yes
Q15149	Plectin-1 OS=Homo sapiens GN=PLEC1 PE=1 SV=3	629.853	2	0	42.56	AQLEPVASPAK	Dimethyl:2H(4)13C(2) (K); Dimethyl:2H(4)13C(2) (N-term); Phospho (ST)	4.00000006003.0	QLEPVASPAKKPK	28.39	S1435	Yes
Q15149	Plectin-1 OS=Homo sapiens GN=PLEC1 PE=1 SV=3	629.853	2	0	69.94	AQLEPVASPAK	Dimethyl:2H(4)13C(2) (K); Dimethyl:2H(4)13C(2) (N-term); Phospho (ST)	4.00000006003.0	QLEPVASPAKKPK	54.76	S1435	Yes
Q15149	Plectin-1 OS=Homo sapiens GN=PLEC1 PE=1 SV=3	629.854	2	0	49.76	AQLEPVASPAK	Dimethyl:2H(4)13C(2) (K); Dimethyl:2H(4)13C(2) (N-term); Phospho (ST)	4.00000006003.0	QLEPVASPAKKPK	33.28	S1435	Yes
Q15149	Plectin-1 OS=Homo sapiens GN=PLEC1 PE=1 SV=3	629.854	2	0	59.6	AQLEPVASPAK	Dimethyl:2H(4)13C(2) (K); Dimethyl:2H(4)13C(2) (N-term); Phospho (ST)	4.00000006003.0	QLEPVASPAKKPK	45.22	S1435	Yes
Q15149	Plectin-1 OS=Homo sapiens GN=PLEC1 PE=1 SV=3	629.854	2	0	45.53	AQLEPVASPAK	Dimethyl:2H(4)13C(2) (K); Dimethyl:2H(4)13C(2) (N-term); Phospho (ST)	4.00000006003.0	QLEPVASPAKKPK	29.91	S1435	Yes
Q15149	Plectin-1 OS=Homo sapiens GN=PLEC1 PE=1 SV=3	629.856	2	0	46.53	AQLEPVASPAK	Dimethyl:2H(4)13C(2) (K); Dimethyl:2H(4)13C(2) (N-term); Phospho (ST)	4.00000006003.0	QLEPVASPAKKPK	32.51	S1435	Yes
Q15149	Plectin-1 OS=Homo sapiens GN=PLEC1 PE=1 SV=3	587.66	3	0	67.99	TPHVQAVQGPLGSPPK	Dimethyl:2H(4)13C(2) (K); Dimethyl:2H(4)13C(2) (N-term); Phospho (ST)	4.0000000000006003.0	VQGPLGSPPKRGP	53.67	S125	Yes
Q15149	Plectin-1 OS=Homo sapiens GN=PLEC1 PE=1 SV=3	587.66	3	0	63.15	TPHVQAVQGPLGSPPK	Dimethyl:2H(4)13C(2) (K); Dimethyl:2H(4)13C(2) (N-term); Phospho (ST)	4.0000000000006003.0	VQGPLGSPPKRGP	49.67	S125	Yes
Q15149	Plectin-1 OS=Homo sapiens GN=PLEC1 PE=1 SV=3	587.66	3	0	55.02	TPHVQAVQGPLGSPPK	Dimethyl:2H(4)13C(2) (K); Dimethyl:2H(4)13C(2) (N-term); Phospho (ST)	4.0000000000006003.0	VQGPLGSPPKRGP	48.01	S125	Yes
Q15149	Plectin-1 OS=Homo sapiens GN=PLEC1 PE=1 SV=3	587.661	3	0	62.44	TPHVQAVQGPLGSPPK	Dimethyl:2H(4)13C(2) (K); Dimethyl:2H(4)13C(2) (N-term); Phospho (ST)	4.0000000000006003.0	VQGPLGSPPKRGP	52.92	S125	Yes
Q15149	Plectin-1 OS=Homo sapiens GN=PLEC1 PE=1 SV=3	587.661	3	0	70.8	TPHVQAVQGPLGSPPK	Dimethyl:2H(4)13C(2) (K); Dimethyl:2H(4)13C(2) (N-term); Phospho (ST)	4.0000000000006003.0	VQGPLGSPPKRGP	58.42	S125	Yes
Q15149	Plectin-1 OS=Homo sapiens GN=PLEC1 PE=1 SV=3	587.661	3	0	54.71	TPHVQAVQGPLGSPPK	Dimethyl:2H(4)13C(2) (K); Dimethyl:2H(4)13C(2) (N-term); Phospho (ST)	4.0000000000006003.0	VQGPLGSPPKRGP	39.16	S125	Yes
Q15149	Plectin-1 OS=Homo sapiens GN=PLEC1 PE=1 SV=3	587.661	3	0	56.55	TPHVQAVQGPLGSPPK	Dimethyl:2H(4)13C(2) (K); Dimethyl:2H(4)13C(2) (N-term); Phospho (ST)	4.0000000000006003.0	VQGPLGSPPKRGP	47.38	S125	Yes
Q15149	Plectin-1 OS=Homo sapiens GN=PLEC1 PE=1 SV=3	587.661	3	0	55.58	TPHVQAVQGPLGSPPK	Dimethyl:2H(4)13C(2) (K); Dimethyl:2H(4)13C(2) (N-term); Phospho (ST)	4.0000000000006003.0	VQGPLGSPPKRGP	36.21	S125	Yes
Q15149	Plectin-1 OS=Homo sapiens GN=PLEC1 PE=1 SV=3	587.661	3	0	47.02	TPHVQAVQGPLGSPPK	Dimethyl:2H(4)13C(2) (K); Dimethyl:2H(4)13C(2) (N-term); Phospho (ST)	4.0000000000006003.0	VQGPLGSPPKRGP	31.78	S125	Yes
Q15149	Plectin-1 OS=Homo sapiens GN=PLEC1 PE=1 SV=3	587.661	3	0	65.34	TPHVQAVQGPLGSPPK	Dimethyl:2H(4)13C(2) (K); Dimethyl:2H(4)13C(2) (N-term); Phospho (ST)	4.0000000000006003.0	VQGPLGSPPKRGP	52.8	S125	Yes
Q15149	Plectin-1 OS=Homo sapiens GN=PLEC1 PE=1 SV=3	623.631	3	0	63.75	SSSVGSSSSYPISPAVSR	Dimethyl:2H(4)13C(2) (N-term); Phospho (ST)	4.000000000000600000.0	SSSYPISPAVSRT	16.69	S4396	Yes
Q15149	Plectin-1 OS=Homo sapiens GN=PLEC1 PE=1 SV=3	623.631	3	0	79.13	SSSVGSSSSYPISPAVSR	Dimethyl:2H(4)13C(2) (N-term); Phospho (ST)	4.000000000000600000.0	SSSYPISPAVSRT	18.17	S4396	Yes
Q15149	Plectin-1 OS=Homo sapiens GN=PLEC1 PE=1 SV=3	623.631	3	0	83.86	SSSVGSSSSYPISPAVSR	Dimethyl:2H(4)13C(2) (N-term); Phospho (ST)	4.000000000000600000.0	SSSYPISPAVSRT	22.84	S4396	Yes
Q15149	Plectin-1 OS=Homo sapiens GN=PLEC1 PE=1 SV=3	623.632	3	0	61.4	SSSVGSSSSYPISPAVSR	Dimethyl:2H(4)13C(2) (N-term); Phospho (ST)	4.060000000000000000.0	GFRSRSSSVGSSS	0	S4385	Yes
Q15149	Plectin-1 OS=Homo sapiens GN=PLEC1 PE=1 SV=3	623.632	3	0	65.85	SSSVGSSSSYPISPAVSR	Dimethyl:2H(4)13C(2) (N-term); Phospho (ST)	4.000000000000600000.0	SSSYPISPAVSRT	18.28	S4396	Yes
Q15149	Plectin-1 OS=Homo sapiens GN=PLEC1 PE=1 SV=3	623.632	3	0	75.55	SSSVGSSSSYPISPAVSR	Dimethyl:2H(4)13C(2) (N-term); Phospho (ST)	4.000000000000600000.0	SSSYPISPAVSRT	19.78	S4396	Yes
Q15149	Plectin-1 OS=Homo sapiens GN=PLEC1 PE=1 SV=3	934.945	2	0	112.16	SSSVGSSSSYPISPAVSR	Dimethyl:2H(4)13C(2) (N-term); Phospho (ST)	4.006000000000000000.0	FRSRSSSVGSSSS	1.68	S4386	Yes
Q15149	Plectin-1 OS=Homo sapiens GN=PLEC1 PE=1 SV=3	623.632	3	0	52.16	SSSVGSSSSYPISPAVSR	Dimethyl:2H(4)13C(2) (N-term); Phospho (ST)	4.060000000000000000.0	GFRSRSSSVGSSS	0	S4385	Yes
Q15149	Plectin-1 OS=Homo sapiens GN=PLEC1 PE=1 SV=3	623.632	3	0	56.04	SSSVGSSSSYPISPAVSR	Dimethyl:2H(4)13C(2) (N-term); Phospho (ST)	4.060000000000000000.0	GFRSRSSSVGSSS	0	S4385	Yes
Q15149	Plectin-1 OS=Homo sapiens GN=PLEC1 PE=1 SV=3	623.632	3	0	40.99	SSSVGSSSSYPISPAVSR	Dimethyl:2H(4)13C(2) (N-term); Phospho (ST)	4.000000000000600000.0	SSSYPISPAVSRT	11.15	S4396	Yes
Q15149	Plectin-1 OS=Homo sapiens GN=PLEC1 PE=1 SV=3	623.633	3	0	61.7	SSSVGSSSSYPISPAVSR	Dimethyl:2H(4)13C(2) (N-term); Phospho (ST)	4.060000000000000000.0	GFRSRSSSVGSSS	0	S4385	Yes
Q15149	Plectin-1 OS=Homo sapiens GN=PLEC1 PE=1 SV=3	934.945	2	0	139.44	SSSVGSSSSYPISPAVSR	Dimethyl:2H(4)13C(2) (N-term); Phospho (ST)	4.006000000000000000.0	FRSRSSSVGSSSS	1.09	S4386	Yes
Q15149	Plectin-1 OS=Homo sapiens GN=PLEC1 PE=1 SV=3	934.945	2	0	122.9	SSSVGSSSSYPISPAVSR	Dimethyl:2H(4)13C(2) (N-term); Phospho (ST)	4.006000000000000000.0	FRSRSSSVGSSSS	16.13	S4386	Yes
Q15149	Plectin-1 OS=Homo sapiens GN=PLEC1 PE=1 SV=3	623.633	3	0	64.35	SSSVGSSSSYPISPAVSR	Dimethyl:2H(4)13C(2) (N-term); Phospho (ST)	4.060000000000000000.0	GFRSRSSSVGSSS	0	S4385	Yes
Q15149	Plectin-1 OS=Homo sapiens GN=PLEC1 PE=1 SV=3	623.633	3	0	48.22	SSSVGSSSSYPISPAVSR	Dimethyl:2H(4)13C(2) (N-term); Phospho (ST)	4.060000000000000000.0	GFRSRSSSVGSSS	0	S4385	Yes
Q15149	Plectin-1 OS=Homo sapiens GN=PLEC1 PE=1 SV=3	623.633	3	0	56.54	SSSVGSSSSYPISPAVSR	Dimethyl:2H(4)13C(2) (N-term); Phospho (ST)	4.060000000000000000.0	GFRSRSSSVGSSS	0	S4385	Yes
Q15149	Plectin-1 OS=Homo sapiens GN=PLEC1 PE=1 SV=3	934.945	2	0	90.61	SSSVGSSSSYPISPAVSR	Dimethyl:2H(4)13C(2) (N-term); Phospho (ST)	4.000000000000600000.0	SSSYPISPAVSRT	29.52	S4396	Yes
Q15149	Plectin-1 OS=Homo sapiens GN=PLEC1 PE=1 SV=3	934.945	2	0	120.38	SSSVGSSSSYPISPAVSR	Dimethyl:2H(4)13C(2) (N-term); Phospho (ST)	4.000000000000600000.0	SSSYPISPAVSRT	33.21	S4396	Yes
Q15149	Plectin-1 OS=Homo sapiens GN=PLEC1 PE=1 SV=3	623.633	3	0	65.62	SSSVGSSSSYPISPAVSR	Dimethyl:2H(4)13C(2) (N-term); Phospho (ST)	4.000000000000600000.0	SSSYPISPAVSRT	13.89	S4396	Yes
Q15149	Plectin-1 OS=Homo sapiens GN=PLEC1 PE=1 SV=3	623.633	3	0	56.66	SSSVGSSSSYPISPAVSR	Dimethyl:2H(4)13C(2) (N-term); Phospho (ST)	4.000000000000600000.0	SSSYPISPAVSRT	9.43	S4396	Yes
Q15149	Plectin-1 OS=Homo sapiens GN=PLEC1 PE=1 SV=3	623.633	3	0	58.36	SSSVGSSSSYPISPAVSR	Dimethyl:2H(4)13C(2) (N-term); Phospho (ST)	4.060000000000000000.0	GFRSRSSSVGSSS	0	S4385	Yes
Q15149	Plectin-1 OS=Homo sapiens GN=PLEC1 PE=1 SV=3	934.946	2	0	123.61	SSSVGSSSSYPISPAVSR	Dimethyl:2H(4)13C(2) (N-term); Phospho (ST)	4.000000000000600000.0	SSSYPISPAVSRT	46.53	S4396	Yes
Q15149	Plectin-1 OS=Homo sapiens GN=PLEC1 PE=1 SV=3	623.633	3	0	90.04	SSSVGSSSSYPISPAVSR	Dimethyl:2H(4)13C(2) (N-term); Phospho (ST)	4.000000000000600000.0	SSSYPISPAVSRT	28.64	S4396	Yes
Q15149	Plectin-1 OS=Homo sapiens GN=PLEC1 PE=1 SV=3	623.633	3	0	62.48	SSSVGSSSSYPISPAVSR	Dimethyl:2H(4)13C(2) (N-term); Phospho (ST)	4.006000000000000000.0	FRSRSSSVGSSSS	6.15	S4386	Yes
Q15149	Plectin-1 OS=Homo sapiens GN=PLEC1 PE=1 SV=3	623.633	3	0	47.62	SSSVGSSSSYPISPAVSR	Dimethyl:2H(4)13C(2) (N-term); Phospho (ST)	4.060000000000000000.0	GFRSRSSSVGSSS	0	S4385	Yes
Q15149	Plectin-1 OS=Homo sapiens GN=PLEC1 PE=1 SV=3	934.947	2	0	111.34	SSSVGSSSSYPISPAVSR	Dimethyl:2H(4)13C(2) (N-term); Phospho (ST)	4.006000000000000000.0	FRSRSSSVGSSSS	9.04	S4386	Yes
Q15149	Plectin-1 OS=Homo sapiens GN=PLEC1 PE=1 SV=3	934.947	2	0	116.67	SSSVGSSSSYPISPAVSR	Dimethyl:2H(4)13C(2) (N-term); Phospho (ST)	4.006000000000000000.0	FRSRSSSVGSSSS	5.52	S4386	Yes
Q15149	Plectin-1 OS=Homo sapiens GN=PLEC1 PE=1 SV=3	934.947	2	0	92.16	SSSVGSSSSYPISPAVSR	Dimethyl:2H(4)13C(2) (N-term); Phospho (ST)	4.006000000000000000.0	FRSRSSSVGSSSS	11.35	S4386	Yes
Q15149	Plectin-1 OS=Homo sapiens GN=PLEC1 PE=1 SV=3	934.947	2	0	115.15	SSSVGSSSSYPISPAVSR	Dimethyl:2H(4)13C(2) (N-term); Phospho (ST)	4.006000000000000000.0	FRSRSSSVGSSSS	2.85	S4386	Yes
Q15149	Plectin-1 OS=Homo sapiens GN=PLEC1 PE=1 SV=3	934.948	2	0	114.35	SSSVGSSSSYPISPAVSR	Dimethyl:2H(4)13C(2) (N-term); Phospho (ST)	4.006000000000000000.0	FRSRSSSVGSSSS	2.93	S4386	Yes
Q15149	Plectin-1 OS=Homo sapiens GN=PLEC1 PE=1 SV=3	934.948	2	0	107.63	SSSVGSSSSYPISPAVSR	Dimethyl:2H(4)13C(2) (N-term); Phospho (ST)	4.006000000000000000.0	FRSRSSSVGSSSS	3	S4386	Yes
Q15149	Plectin-1 OS=Homo sapiens GN=PLEC1 PE=1 SV=3	934.948	2	0	60.46	SSSVGSSSSYPISPAVSR	Dimethyl:2H(4)13C(2) (N-term); Phospho (ST)	4.000000000000600000.0	SSSYPISPAVSRT	23.77	S4396	Yes
Q15149	Plectin-1 OS=Homo sapiens GN=PLEC1 PE=1 SV=3	934.948	2	0	89.48	SSSVGSSSSYPISPAVSR	Dimethyl:2H(4)13C(2) (N-term); Phospho (ST)	4.000000000000600000.0	SSSYPISPAVSRT	36.83	S4396	Yes
Q15149	Plectin-1 OS=Homo sapiens GN=PLEC1 PE=1 SV=3	632.942	3	0	59.67	GYYSPYSVSGSGSTAGSR	Dimethyl:2H(4)13C(2) (N-term); Phospho (ST)	4.000600000000000000.0	STKGYYSPYSVSG	1.53	S4613	Yes
Q15149	Plectin-1 OS=Homo sapiens GN=PLEC1 PE=1 SV=3	632.942	3	0	61.38	GYYSPYSVSGSGSTAGSR	Dimethyl:2H(4)13C(2) (N-term); Phospho (ST)	4.000000000000060000.0	VSGSGSTAGSRTG	0	T4623	Yes
Q15149	Plectin-1 OS=Homo sapiens GN=PLEC1 PE=1 SV=3	632.943	3	0	76.23	GYYSPYSVSGSGSTAGSR	Dimethyl:2H(4)13C(2) (N-term); Phospho (ST)	4.000000000000600000.0	SVSGSGSTAGSRT	9.69	S4622	Yes
Q15149	Plectin-1 OS=Homo sapiens GN=PLEC1 PE=1 SV=3	632.943	3	0	78.91	GYYSPYSVSGSGSTAGSR	Dimethyl:2H(4)13C(2) (N-term); Phospho (ST)	4.000000000000000060.0	SGSTAGSRTGSRT	0.57	S4626	Yes
Q15149	Plectin-1 OS=Homo sapiens GN=PLEC1 PE=1 SV=3	632.943	3	0	66.99	GYYSPYSVSGSGSTAGSR	Dimethyl:2H(4)13C(2) (N-term); Phospho (ST)	4.000600000000000000.0	STKGYYSPYSVSG	1.48	S4613	Yes
Q15149	Plectin-1 OS=Homo sapiens GN=PLEC1 PE=1 SV=3	632.944	3	0	69.52	GYYSPYSVSGSGSTAGSR	Dimethyl:2H(4)13C(2) (N-term); Phospho (ST)	4.000000000000060000.0	VSGSGSTAGSRTG	0.2	T4623	Yes
Q15149	Plectin-1 OS=Homo sapiens GN=PLEC1 PE=1 SV=3	632.944	3	0	72.16	GYYSPYSVSGSGSTAGSR	Dimethyl:2H(4)13C(2) (N-term); Phospho (Y)	4.000007000000000000.0	KGYYSPYSVSGSG	0	Y4615	Yes
Q15149	Plectin-1 OS=Homo sapiens GN=PLEC1 PE=1 SV=3	632.944	3	0	78.05	GYYSPYSVSGSGSTAGSR	Dimethyl:2H(4)13C(2) (N-term); Phospho (ST)	4.000000000000060000.0	VSGSGSTAGSRTG	6.12	T4623	Yes
Q15149	Plectin-1 OS=Homo sapiens GN=PLEC1 PE=1 SV=3	632.945	3	0	55.96	GYYSPYSVSGSGSTAGSR	Dimethyl:2H(4)13C(2) (N-term); Phospho (ST)	4.000000000000060000.0	VSGSGSTAGSRTG	5.26	T4623	Yes
Q15149	Plectin-1 OS=Homo sapiens GN=PLEC1 PE=1 SV=3	632.945	3	0	54.97	GYYSPYSVSGSGSTAGSR	Dimethyl:2H(4)13C(2) (N-term); Phospho (ST)	4.000000000000060000.0	VSGSGSTAGSRTG	0	T4623	Yes
Q15149	Plectin-1 OS=Homo sapiens GN=PLEC1 PE=1 SV=3	632.945	3	0	64.08	GYYSPYSVSGSGSTAGSR	Dimethyl:2H(4)13C(2) (N-term); Phospho (ST)	4.000000000000060000.0	VSGSGSTAGSRTG	2.33	T4623	Yes
Q15149	Plectin-1 OS=Homo sapiens GN=PLEC1 PE=1 SV=3	632.947	3	0	46.61	GYYSPYSVSGSGSTAGSR	Dimethyl:2H(4)13C(2) (N-term); Phospho (Y)	4.000007000000000000.0	KGYYSPYSVSGSG	0	Y4615	Yes
Q15149	Plectin-1 OS=Homo sapiens GN=PLEC1 PE=1 SV=3	632.948	3	0	76.95	GYYSPYSVSGSGSTAGSR	Dimethyl:2H(4)13C(2) (N-term); Phospho (Y)	4.000007000000000000.0	KGYYSPYSVSGSG	0	Y4615	Yes
Q15149	Plectin-1 OS=Homo sapiens GN=PLEC1 PE=1 SV=3	650.287	3	0	40.81	SSSVGSSSSYPISPAVSR	Dimethyl:2H(4)13C(2) (N-term); 2 Phospho (ST)	4.000000006000600000.0	SVGSSSSYPISPA;SSSYPISPAVSRT;	7.27	S4392;S4396;	Yes
Q15149	Plectin-1 OS=Homo sapiens GN=PLEC1 PE=1 SV=3	974.932	2	0	70.46	SSSVGSSSSYPISPAVSR	Dimethyl:2H(4)13C(2) (N-term); 2 Phospho (ST)	4.006006000000000000.0	FRSRSSSVGSSSS;RSSSVGSSSSYPI;	36.75	S4386;S4389;	Yes
Q15149	Plectin-1 OS=Homo sapiens GN=PLEC1 PE=1 SV=3	974.932	2	0	42.18	SSSVGSSSSYPISPAVSR	Dimethyl:2H(4)13C(2) (N-term); 2 Phospho (ST)	4.600000000000000060.0	GGFRSRSSSVGSS;PISPAVSRTQLAS;	5.79	S4384;S4400;	Yes
Q15149	Plectin-1 OS=Homo sapiens GN=PLEC1 PE=1 SV=3	650.292	3	0	43.32	SSSVGSSSSYPISPAVSR	Dimethyl:2H(4)13C(2) (N-term); 2 Phospho (ST)	4.006006000000000000.0	FRSRSSSVGSSSS;RSSSVGSSSSYPI;	1.37	S4386;S4389;	Yes
Q15149	Plectin-1 OS=Homo sapiens GN=PLEC1 PE=1 SV=3	659.598	3	0	44.93	GYYSPYSVSGSGSTAGSR	Dimethyl:2H(4)13C(2) (N-term); 2 Phospho (ST)	4.000000000000660000.0	SVSGSGSTAGSRT;VSGSGSTAGSRTG;	3.07	S4622;T4623;	Yes
Q15149	Plectin-1 OS=Homo sapiens GN=PLEC1 PE=1 SV=3	988.895	2	0	38.33	GYYSPYSVSGSGSTAGSR	Dimethyl:2H(4)13C(2) (N-term); 2 Phospho (ST)	4.000000000000060060.0	VSGSGSTAGSRTG;SGSTAGSRTGSRT;	0.23	T4623;S4626;	Yes
Q15149	Plectin-1 OS=Homo sapiens GN=PLEC1 PE=1 SV=3	988.904	2	0	45.09	GYYSPYSVSGSGSTAGSR	Dimethyl:2H(4)13C(2) (N-term); 2 Phospho (ST)	4.000000000000060060.0	VSGSGSTAGSRTG;SGSTAGSRTGSRT;	7.93	T4623;S4626;	Yes
Q15149	Plectin-1 OS=Homo sapiens GN=PLEC1 PE=1 SV=3	699.353	3	0	40.98	ELEEVSPETPVVPATTQR	Dimethyl:2H(4)13C(2) (N-term); Phospho (ST)	4.000006000000000000.0	KELEEVSPETPVV	7.47	S149	Yes
Q15149	Plectin-1 OS=Homo sapiens GN=PLEC1 PE=1 SV=3	830.062	3	1	53.8	AGTLSITEFADMLSGNAGGFRSR	Dimethyl:2H(4)13C(2) (N-term); Oxidation (M); Phospho (ST)	4.00000000000500000000060.0	NAGGFRSRSSSVG	18.52	S4382	Yes
Q15149	Plectin-1 OS=Homo sapiens GN=PLEC1 PE=1 SV=3	968.409	3	1	132.27	RGSFDATGSGFSMTFSSSSYSSSGYGR	Dimethyl:2H(4)13C(2) (N-term); Oxidation (M); Phospho (ST)	4.006000000000500000000000000.0	AGSRRGSFDATGS	0.08	S4642	Yes
Q15149	Plectin-1 OS=Homo sapiens GN=PLEC1 PE=1 SV=3	1012.84	3	0	113.32	TQLASWSDPTEETGPVAGILDTETLEK	Dimethyl:2H(4)13C(2) (K); Dimethyl:2H(4)13C(2) (N-term); Phospho (ST)	4.000060000000000000000000003.0	SRTQLASWSDPTE	7.96	S4406	Yes
P46821	Microtubule-associated protein 1B OS=Homo sapiens GN=MAP1B PE=1 SV=1	547.265	2	0	36.87	SDISPLTPR	Dimethyl (N-term); Phospho (ST)	2.000000600.0	SDISPLTPRESSP	15.74	T1788	Yes
P46821	Microtubule-associated protein 1B OS=Homo sapiens GN=MAP1B PE=1 SV=1	550.283	2	0	39.05	SDISPLTPR	Dimethyl:2H(4)13C(2) (N-term); Phospho (ST)	4.000000600.0	SDISPLTPRESSP	14.2	T1788	Yes
P46821	Microtubule-associated protein 1B OS=Homo sapiens GN=MAP1B PE=1 SV=1	550.284	2	0	50.53	SDISPLTPR	Dimethyl:2H(4)13C(2) (N-term); Phospho (ST)	4.000000600.0	SDISPLTPRESSP	16.11	T1788	Yes
P46821	Microtubule-associated protein 1B OS=Homo sapiens GN=MAP1B PE=1 SV=1	686.337	2	0	55.59	SLMSSPEDLTK	Dimethyl:2H(4)13C(2) (K); Dimethyl:2H(4)13C(2) (N-term); Oxidation (M); Phospho (ST)	4.00506000003.0	ERSLMSSPEDLTK	7.05	S832	Yes
P46821	Microtubule-associated protein 1B OS=Homo sapiens GN=MAP1B PE=1 SV=1	748.904	2	0	58.92	SVNFSLTPNEIK	Dimethyl:2H(4)13C(2) (K); Dimethyl:2H(4)13C(2) (N-term); Phospho (ST)	4.000000600003.0	SVNFSLTPNEIKV	12.89	T1282	Yes
P46821	Microtubule-associated protein 1B OS=Homo sapiens GN=MAP1B PE=1 SV=1	748.91	2	0	48.05	SVNFSLTPNEIK	Dimethyl:2H(4)13C(2) (K); Dimethyl:2H(4)13C(2) (N-term); Phospho (ST)	4.000000600003.0	SVNFSLTPNEIKV	19.19	T1282	Yes
P46821	Microtubule-associated protein 1B OS=Homo sapiens GN=MAP1B PE=1 SV=1	748.911	2	0	58.71	SVNFSLTPNEIK	Dimethyl:2H(4)13C(2) (K); Dimethyl:2H(4)13C(2) (N-term); Phospho (ST)	4.000000600003.0	SVNFSLTPNEIKV	13.02	T1282	Yes
P46821	Microtubule-associated protein 1B OS=Homo sapiens GN=MAP1B PE=1 SV=1	785.919	2	0	77.16	SPSLSPSPPSPLEK	Dimethyl:2H(4)13C(2) (K); Dimethyl:2H(4)13C(2) (N-term); Phospho (ST)	4.00000000060003.0	LSPSPPSPLEKTP	32.16	S1265	Yes
P46821	Microtubule-associated protein 1B OS=Homo sapiens GN=MAP1B PE=1 SV=1	785.92	2	0	73.69	SPSLSPSPPSPLEK	Dimethyl:2H(4)13C(2) (K); Dimethyl:2H(4)13C(2) (N-term); Phospho (ST)	4.00000000060003.0	LSPSPPSPLEKTP	22.67	S1265	Yes
P46821	Microtubule-associated protein 1B OS=Homo sapiens GN=MAP1B PE=1 SV=1	785.921	2	0	46.46	SPSLSPSPPSPLEK	Dimethyl:2H(4)13C(2) (K); Dimethyl:2H(4)13C(2) (N-term); Phospho (ST)	4.00000000060003.0	LSPSPPSPLEKTP	14.36	S1265	Yes
P46821	Microtubule-associated protein 1B OS=Homo sapiens GN=MAP1B PE=1 SV=1	785.921	2	0	52.63	SPSLSPSPPSPLEK	Dimethyl:2H(4)13C(2) (K); Dimethyl:2H(4)13C(2) (N-term); Phospho (ST)	4.00000000060003.0	LSPSPPSPLEKTP	13.5	S1265	Yes
P46821	Microtubule-associated protein 1B OS=Homo sapiens GN=MAP1B PE=1 SV=1	785.922	2	0	73.37	SPSLSPSPPSPLEK	Dimethyl:2H(4)13C(2) (K); Dimethyl:2H(4)13C(2) (N-term); Phospho (ST)	4.00000000060003.0	LSPSPPSPLEKTP	24.46	S1265	Yes
P46821	Microtubule-associated protein 1B OS=Homo sapiens GN=MAP1B PE=1 SV=1	785.923	2	0	77.57	SPSLSPSPPSPLEK	Dimethyl:2H(4)13C(2) (K); Dimethyl:2H(4)13C(2) (N-term); Phospho (ST)	4.00000000060003.0	LSPSPPSPLEKTP	34.89	S1265	Yes
P46821	Microtubule-associated protein 1B OS=Homo sapiens GN=MAP1B PE=1 SV=1	785.923	2	0	94.59	SPSLSPSPPSPLEK	Dimethyl:2H(4)13C(2) (K); Dimethyl:2H(4)13C(2) (N-term); Phospho (ST)	4.00000000060003.0	LSPSPPSPLEKTP	37.64	S1265	Yes
P46821	Microtubule-associated protein 1B OS=Homo sapiens GN=MAP1B PE=1 SV=1	785.923	2	0	48.18	SPSLSPSPPSPLEK	Dimethyl:2H(4)13C(2) (K); Dimethyl:2H(4)13C(2) (N-term); Phospho (ST)	4.00000000060003.0	LSPSPPSPLEKTP	17.1	S1265	Yes
P46821	Microtubule-associated protein 1B OS=Homo sapiens GN=MAP1B PE=1 SV=1	785.923	2	0	58.93	SPSLSPSPPSPLEK	Dimethyl:2H(4)13C(2) (K); Dimethyl:2H(4)13C(2) (N-term); Phospho (ST)	4.00000000060003.0	LSPSPPSPLEKTP	18.85	S1265	Yes
P46821	Microtubule-associated protein 1B OS=Homo sapiens GN=MAP1B PE=1 SV=1	785.923	2	0	63.1	SPSLSPSPPSPLEK	Dimethyl:2H(4)13C(2) (K); Dimethyl:2H(4)13C(2) (N-term); Phospho (ST)	4.00000000060003.0	LSPSPPSPLEKTP	26.2	S1265	Yes
P46821	Microtubule-associated protein 1B OS=Homo sapiens GN=MAP1B PE=1 SV=1	785.923	2	0	66.14	SPSLSPSPPSPLEK	Dimethyl:2H(4)13C(2) (K); Dimethyl:2H(4)13C(2) (N-term); Phospho (ST)	4.00000000060003.0	LSPSPPSPLEKTP	14.37	S1265	Yes
P46821	Microtubule-associated protein 1B OS=Homo sapiens GN=MAP1B PE=1 SV=1	785.923	2	0	59.61	SPSLSPSPPSPLEK	Dimethyl:2H(4)13C(2) (K); Dimethyl:2H(4)13C(2) (N-term); Phospho (ST)	4.00000000060003.0	LSPSPPSPLEKTP	22.08	S1265	Yes
P46821	Microtubule-associated protein 1B OS=Homo sapiens GN=MAP1B PE=1 SV=1	785.923	2	0	43.87	SPSLSPSPPSPLEK	Dimethyl:2H(4)13C(2) (K); Dimethyl:2H(4)13C(2) (N-term); Phospho (ST)	4.00000000060003.0	LSPSPPSPLEKTP	24.47	S1265	Yes
P46821	Microtubule-associated protein 1B OS=Homo sapiens GN=MAP1B PE=1 SV=1	785.924	2	0	46.54	SPSLSPSPPSPLEK	Dimethyl:2H(4)13C(2) (K); Dimethyl:2H(4)13C(2) (N-term); Phospho (ST)	4.00000000060003.0	LSPSPPSPLEKTP	14.22	S1265	Yes
P46821	Microtubule-associated protein 1B OS=Homo sapiens GN=MAP1B PE=1 SV=1	819.882	2	0	63.4	SPSDSGYSYETIGK	Dimethyl:2H(4)13C(2) (K); Dimethyl:2H(4)13C(2) (N-term); Phospho (ST)	4.00600000000003.0	RTTKSPSDSGYSY	0	S1917	Yes
P46821	Microtubule-associated protein 1B OS=Homo sapiens GN=MAP1B PE=1 SV=1	846.89	2	0	53.09	TTSPPEVSGYSYEK	Dimethyl:2H(4)13C(2) (K); Dimethyl:2H(4)13C(2) (N-term); Phospho (ST)	4.00600000000003.0	ISEKTTSPPEVSG	9.93	S1965	Yes
P46821	Microtubule-associated protein 1B OS=Homo sapiens GN=MAP1B PE=1 SV=1	846.893	2	0	39.39	TTSPPEVSGYSYEK	Dimethyl:2H(4)13C(2) (K); Dimethyl:2H(4)13C(2) (N-term); Phospho (ST)	4.00600000000003.0	ISEKTTSPPEVSG	5.82	S1965	Yes
P46821	Microtubule-associated protein 1B OS=Homo sapiens GN=MAP1B PE=1 SV=1	846.906	2	0	40.36	TTSPPEVSGYSYEK	Dimethyl:2H(4)13C(2) (K); Dimethyl:2H(4)13C(2) (N-term); Phospho (ST)	4.00600000000003.0	ISEKTTSPPEVSG	8.18	S1965	Yes
P46821	Microtubule-associated protein 1B OS=Homo sapiens GN=MAP1B PE=1 SV=1	846.907	2	0	51.63	TTSPPEVSGYSYEK	Dimethyl:2H(4)13C(2) (K); Dimethyl:2H(4)13C(2) (N-term); Phospho (ST)	4.00600000000003.0	ISEKTTSPPEVSG	9.4	S1965	Yes
P46821	Microtubule-associated protein 1B OS=Homo sapiens GN=MAP1B PE=1 SV=1	684.331	3	0	58.83	ESSPLYSPTFSDSTSAVK	Dimethyl:2H(4)13C(2) (K); Dimethyl:2H(4)13C(2) (N-term); Phospho (ST)	4.000000600000000003.0	ESSPLYSPTFSDS	4.33	S1797	Yes
P46821	Microtubule-associated protein 1B OS=Homo sapiens GN=MAP1B PE=1 SV=1	684.332	3	0	78.4	ESSPLYSPTFSDSTSAVK	Dimethyl:2H(4)13C(2) (K); Dimethyl:2H(4)13C(2) (N-term); Phospho (ST)	4.006000000000000003.0	LTPRESSPLYSPT	0	S1793	Yes
P46821	Microtubule-associated protein 1B OS=Homo sapiens GN=MAP1B PE=1 SV=1	684.333	3	0	82.03	ESSPLYSPTFSDSTSAVK	Dimethyl:2H(4)13C(2) (K); Dimethyl:2H(4)13C(2) (N-term); Phospho (ST)	4.000000600000000003.0	ESSPLYSPTFSDS	1.31	S1797	Yes
P46821	Microtubule-associated protein 1B OS=Homo sapiens GN=MAP1B PE=1 SV=1	684.333	3	0	70.57	ESSPLYSPTFSDSTSAVK	Dimethyl:2H(4)13C(2) (K); Dimethyl:2H(4)13C(2) (N-term); Phospho (ST)	4.006000000000000003.0	LTPRESSPLYSPT	0	S1793	Yes
P46821	Microtubule-associated protein 1B OS=Homo sapiens GN=MAP1B PE=1 SV=1	684.334	3	0	95.65	ESSPLYSPTFSDSTSAVK	Dimethyl:2H(4)13C(2) (K); Dimethyl:2H(4)13C(2) (N-term); Phospho (ST)	4.006000000000000003.0	LTPRESSPLYSPT	0	S1793	Yes
P46821	Microtubule-associated protein 1B OS=Homo sapiens GN=MAP1B PE=1 SV=1	684.335	3	0	87.66	ESSPLYSPTFSDSTSAVK	Dimethyl:2H(4)13C(2) (K); Dimethyl:2H(4)13C(2) (N-term); Phospho (ST)	4.006000000000000003.0	LTPRESSPLYSPT	0	S1793	Yes
P46821	Microtubule-associated protein 1B OS=Homo sapiens GN=MAP1B PE=1 SV=1	1026	2	0	113.58	ESSPLYSPTFSDSTSAVK	Dimethyl:2H(4)13C(2) (K); Dimethyl:2H(4)13C(2) (N-term); Phospho (ST)	4.006000000000000003.0	LTPRESSPLYSPT	12.27	S1793	Yes
P46821	Microtubule-associated protein 1B OS=Homo sapiens GN=MAP1B PE=1 SV=1	684.335	3	0	83.66	ESSPLYSPTFSDSTSAVK	Dimethyl:2H(4)13C(2) (K); Dimethyl:2H(4)13C(2) (N-term); Phospho (ST)	4.006000000000000003.0	LTPRESSPLYSPT	0	S1793	Yes
P46821	Microtubule-associated protein 1B OS=Homo sapiens GN=MAP1B PE=1 SV=1	684.335	3	0	56.41	ESSPLYSPTFSDSTSAVK	Dimethyl:2H(4)13C(2) (K); Dimethyl:2H(4)13C(2) (N-term); Phospho (ST)	4.000000600000000003.0	ESSPLYSPTFSDS	0.31	S1797	Yes
P46821	Microtubule-associated protein 1B OS=Homo sapiens GN=MAP1B PE=1 SV=1	691.688	3	0	88.35	LGDVSPTQIDVSQFGSFK	Dimethyl:2H(4)13C(2) (K); Dimethyl:2H(4)13C(2) (N-term); Phospho (ST)	4.000060000000000003.0	RKLGDVSPTQIDV	11.7	S1501	Yes
P46821	Microtubule-associated protein 1B OS=Homo sapiens GN=MAP1B PE=1 SV=1	691.688	3	0	67.74	LGDVSPTQIDVSQFGSFK	Dimethyl:2H(4)13C(2) (K); Dimethyl:2H(4)13C(2) (N-term); Phospho (ST)	4.000000600000000003.0	LGDVSPTQIDVSQ	0	T1503	Yes
P46821	Microtubule-associated protein 1B OS=Homo sapiens GN=MAP1B PE=1 SV=1	691.689	3	0	62.18	LGDVSPTQIDVSQFGSFK	Dimethyl:2H(4)13C(2) (K); Dimethyl:2H(4)13C(2) (N-term); Phospho (ST)	4.000000600000000003.0	LGDVSPTQIDVSQ	0	T1503	Yes
P46821	Microtubule-associated protein 1B OS=Homo sapiens GN=MAP1B PE=1 SV=1	691.69	3	0	76.51	LGDVSPTQIDVSQFGSFK	Dimethyl:2H(4)13C(2) (K); Dimethyl:2H(4)13C(2) (N-term); Phospho (ST)	4.000000600000000003.0	LGDVSPTQIDVSQ	0	T1503	Yes
P46821	Microtubule-associated protein 1B OS=Homo sapiens GN=MAP1B PE=1 SV=1	691.69	3	0	76.92	LGDVSPTQIDVSQFGSFK	Dimethyl:2H(4)13C(2) (K); Dimethyl:2H(4)13C(2) (N-term); Phospho (ST)	4.000000600000000003.0	LGDVSPTQIDVSQ	0	T1503	Yes
P46821	Microtubule-associated protein 1B OS=Homo sapiens GN=MAP1B PE=1 SV=1	691.69	3	0	56.39	LGDVSPTQIDVSQFGSFK	Dimethyl:2H(4)13C(2) (K); Dimethyl:2H(4)13C(2) (N-term); Phospho (ST)	4.000000600000000003.0	LGDVSPTQIDVSQ	0	T1503	Yes
P46821	Microtubule-associated protein 1B OS=Homo sapiens GN=MAP1B PE=1 SV=1	691.691	3	0	79.81	LGDVSPTQIDVSQFGSFK	Dimethyl:2H(4)13C(2) (K); Dimethyl:2H(4)13C(2) (N-term); Phospho (ST)	4.000000600000000003.0	LGDVSPTQIDVSQ	0	T1503	Yes
P46821	Microtubule-associated protein 1B OS=Homo sapiens GN=MAP1B PE=1 SV=1	691.691	3	0	82.88	LGDVSPTQIDVSQFGSFK	Dimethyl:2H(4)13C(2) (K); Dimethyl:2H(4)13C(2) (N-term); Phospho (ST)	4.000000600000000003.0	LGDVSPTQIDVSQ	0	T1503	Yes
P46821	Microtubule-associated protein 1B OS=Homo sapiens GN=MAP1B PE=1 SV=1	691.691	3	0	81.79	LGDVSPTQIDVSQFGSFK	Dimethyl:2H(4)13C(2) (K); Dimethyl:2H(4)13C(2) (N-term); Phospho (ST)	4.000000600000000003.0	LGDVSPTQIDVSQ	0	T1503	Yes
P46821	Microtubule-associated protein 1B OS=Homo sapiens GN=MAP1B PE=1 SV=1	1037.04	2	0	88.96	LGDVSPTQIDVSQFGSFK	Dimethyl:2H(4)13C(2) (K); Dimethyl:2H(4)13C(2) (N-term); Phospho (ST)	4.000060000000000003.0	RKLGDVSPTQIDV	4.69	S1501	Yes
P46821	Microtubule-associated protein 1B OS=Homo sapiens GN=MAP1B PE=1 SV=1	694.322	3	1	57.33	TTRTPEEGGYSYDISEK	Dimethyl:2H(4)13C(2) (K); Dimethyl:2H(4)13C(2) (N-term); Phospho (ST)	4.00060000000000003.0	IEKTTRTPEEGGY	0	T1949	Yes
P46821	Microtubule-associated protein 1B OS=Homo sapiens GN=MAP1B PE=1 SV=1	694.33	3	1	95.71	TTRTPEEGGYSYDISEK	Dimethyl:2H(4)13C(2) (K); Dimethyl:2H(4)13C(2) (N-term); Phospho (ST)	4.06000000000000003.0	EIIEKTTRTPEEG	13.18	T1947	Yes
P46821	Microtubule-associated protein 1B OS=Homo sapiens GN=MAP1B PE=1 SV=1	697.008	3	0	70.2	AAEAGGAEEQYGFLTTPTK	Dimethyl:2H(4)13C(2) (K); Dimethyl:2H(4)13C(2) (N-term); Phospho (ST)	4.0000000000000006003.0	QYGFLTTPTKQLG	0.44	T1067	Yes
P46821	Microtubule-associated protein 1B OS=Homo sapiens GN=MAP1B PE=1 SV=1	697.009	3	0	86.23	AAEAGGAEEQYGFLTTPTK	Dimethyl:2H(4)13C(2) (K); Dimethyl:2H(4)13C(2) (N-term); Phospho (ST)	4.0000000000000006003.0	QYGFLTTPTKQLG	9.92	T1067	Yes
P46821	Microtubule-associated protein 1B OS=Homo sapiens GN=MAP1B PE=1 SV=1	697.01	3	0	81.77	AAEAGGAEEQYGFLTTPTK	Dimethyl:2H(4)13C(2) (K); Dimethyl:2H(4)13C(2) (N-term); Phospho (ST)	4.0000000000000006003.0	QYGFLTTPTKQLG	5.01	T1067	Yes
P46821	Microtubule-associated protein 1B OS=Homo sapiens GN=MAP1B PE=1 SV=1	697.012	3	0	48.42	AAEAGGAEEQYGFLTTPTK	Dimethyl:2H(4)13C(2) (K); Dimethyl:2H(4)13C(2) (N-term); Phospho (ST)	4.0000000000000006003.0	QYGFLTTPTKQLG	0.13	T1067	Yes
P46821	Microtubule-associated protein 1B OS=Homo sapiens GN=MAP1B PE=1 SV=1	710.984	3	0	40.14	ESSPLYSPTFSDSTSAVK	Dimethyl:2H(4)13C(2) (K); Dimethyl:2H(4)13C(2) (N-term); 2 Phospho (ST)	4.006000600000000003.0	LTPRESSPLYSPT;ESSPLYSPTFSDS;	3.88	S1793;S1797;	Yes
P46821	Microtubule-associated protein 1B OS=Homo sapiens GN=MAP1B PE=1 SV=1	721.347	3	0	54	ASVSPMDEPVPDSESPIEK	Dimethyl:2H(4)13C(2) (K); Dimethyl:2H(4)13C(2) (N-term); Phospho (ST)	4.0000000000006000003.0	DEPVPDSESPIEK	0	S1387	Yes
P46821	Microtubule-associated protein 1B OS=Homo sapiens GN=MAP1B PE=1 SV=1	726.34	3	0	44.09	DYNASASTISPPSSMEEDK	Dimethyl:2H(4)13C(2) (K); Dimethyl:2H(4)13C(2) (N-term); Phospho (ST)	4.0000000006000000003.0	ASASTISPPSSME	16.67	S1208	Yes
P46821	Microtubule-associated protein 1B OS=Homo sapiens GN=MAP1B PE=1 SV=1	726.673	3	0	45.26	ASVSPMDEPVPDSESPIEK	Dimethyl:2H(4)13C(2) (K); Dimethyl:2H(4)13C(2) (N-term); Oxidation (M); Phospho (ST)	4.0006050000000000003.0	NERASVSPMDEPV	0	S1378	Yes
P46821	Microtubule-associated protein 1B OS=Homo sapiens GN=MAP1B PE=1 SV=1	754.365	3	0	45.14	SPPLIGSESAYESFLSADDK	Dimethyl:2H(4)13C(2) (K); Dimethyl:2H(4)13C(2) (N-term); Phospho (ST)	4.60000000000000000003.0	VLSPLRSPPLIGS	4.28	S1400	Yes
P46821	Microtubule-associated protein 1B OS=Homo sapiens GN=MAP1B PE=1 SV=1	754.374	3	0	67.89	SPPLIGSESAYESFLSADDK	Dimethyl:2H(4)13C(2) (K); Dimethyl:2H(4)13C(2) (N-term); Phospho (ST)	4.60000000000000000003.0	VLSPLRSPPLIGS	5.62	S1400	Yes
P46821	Microtubule-associated protein 1B OS=Homo sapiens GN=MAP1B PE=1 SV=1	801.66	3	0	74.97	FEDEGAGFEESSETGDYEEK	Dimethyl:2H(4)13C(2) (K); Dimethyl:2H(4)13C(2) (N-term); Phospho (ST)	4.00000000000600000003.0	AGFEESSETGDYE	11.46	S937	Yes
P46821	Microtubule-associated protein 1B OS=Homo sapiens GN=MAP1B PE=1 SV=1	801.66	3	0	64.03	FEDEGAGFEESSETGDYEEK	Dimethyl:2H(4)13C(2) (K); Dimethyl:2H(4)13C(2) (N-term); Phospho (ST)	4.00000000000600000003.0	AGFEESSETGDYE	8.76	S937	Yes
P46821	Microtubule-associated protein 1B OS=Homo sapiens GN=MAP1B PE=1 SV=1	801.66	3	0	80.47	FEDEGAGFEESSETGDYEEK	Dimethyl:2H(4)13C(2) (K); Dimethyl:2H(4)13C(2) (N-term); Phospho (ST)	4.00000000000600000003.0	AGFEESSETGDYE	11.89	S937	Yes
P46821	Microtubule-associated protein 1B OS=Homo sapiens GN=MAP1B PE=1 SV=1	801.663	3	0	86.73	FEDEGAGFEESSETGDYEEK	Dimethyl:2H(4)13C(2) (K); Dimethyl:2H(4)13C(2) (N-term); Phospho (ST)	4.00000000000600000003.0	AGFEESSETGDYE	12.51	S937	Yes
P46821	Microtubule-associated protein 1B OS=Homo sapiens GN=MAP1B PE=1 SV=1	834.043	3	2	46.54	RESVASGDDRAEEDMDEAIEK	Dimethyl:2H(4)13C(2) (K); Dimethyl:2H(4)13C(2) (N-term); Phospho (ST)	4.000006000000000000003.0	KRESVASGDDRAE	4.56	S995	Yes
P46821	Microtubule-associated protein 1B OS=Homo sapiens GN=MAP1B PE=1 SV=1	844.733	3	0	92.8	QGSPDQVSPVSEMTSTSLYQDK	Dimethyl:2H(4)13C(2) (K); Dimethyl:2H(4)13C(2) (N-term); Phospho (ST)	4.0060000000000000000003.0	KSGKQGSPDQVSP	16.9	S1438	Yes
P46821	Microtubule-associated protein 1B OS=Homo sapiens GN=MAP1B PE=1 SV=1	844.736	3	0	94.9	QGSPDQVSPVSEMTSTSLYQDK	Dimethyl:2H(4)13C(2) (K); Dimethyl:2H(4)13C(2) (N-term); Phospho (ST)	4.0000000600000000000003.0	GSPDQVSPVSEMT	0	S1443	Yes
P46821	Microtubule-associated protein 1B OS=Homo sapiens GN=MAP1B PE=1 SV=1	964.438	3	0	61.95	DVMSDETNNEETESPSQEFVNITK	Dimethyl:2H(4)13C(2) (K); Dimethyl:2H(4)13C(2) (N-term); Phospho (ST)	4.000000000000060000000003.0	NNEETESPSQEFV	15.12	S1154	Yes
P46821	Microtubule-associated protein 1B OS=Homo sapiens GN=MAP1B PE=1 SV=1	964.438	3	0	88.18	DVMSDETNNEETESPSQEFVNITK	Dimethyl:2H(4)13C(2) (K); Dimethyl:2H(4)13C(2) (N-term); Phospho (ST)	4.000000000000060000000003.0	NNEETESPSQEFV	16.77	S1154	Yes
P46821	Microtubule-associated protein 1B OS=Homo sapiens GN=MAP1B PE=1 SV=1	732.382	4	1	55.84	VLSPLRSPPLIGSESAYESFLSADDK	Dimethyl:2H(4)13C(2) (K); Dimethyl:2H(4)13C(2) (N-term); Phospho (ST)	4.00000060000000000000000003.0	VLSPLRSPPLIGS	0	S1400	Yes
P46821	Microtubule-associated protein 1B OS=Homo sapiens GN=MAP1B PE=1 SV=1	976.178	3	1	99.15	VLSPLRSPPLIGSESAYESFLSADDK	Dimethyl:2H(4)13C(2) (K); Dimethyl:2H(4)13C(2) (N-term); Phospho (ST)	4.00000060000000000000000003.0	VLSPLRSPPLIGS	2.76	S1400	Yes
P46821	Microtubule-associated protein 1B OS=Homo sapiens GN=MAP1B PE=1 SV=1	976.179	3	1	107.49	VLSPLRSPPLIGSESAYESFLSADDK	Dimethyl:2H(4)13C(2) (K); Dimethyl:2H(4)13C(2) (N-term); Phospho (ST)	4.00000060000000000000000003.0	VLSPLRSPPLIGS	9.54	S1400	Yes
P46821	Microtubule-associated protein 1B OS=Homo sapiens GN=MAP1B PE=1 SV=1	976.179	3	1	75.69	VLSPLRSPPLIGSESAYESFLSADDK	Dimethyl:2H(4)13C(2) (K); Dimethyl:2H(4)13C(2) (N-term); Phospho (ST)	4.00000060000000000000000003.0	VLSPLRSPPLIGS	0	S1400	Yes
P46821	Microtubule-associated protein 1B OS=Homo sapiens GN=MAP1B PE=1 SV=1	976.179	3	1	103.24	VLSPLRSPPLIGSESAYESFLSADDK	Dimethyl:2H(4)13C(2) (K); Dimethyl:2H(4)13C(2) (N-term); Phospho (ST)	4.00000060000000000000000003.0	VLSPLRSPPLIGS	2.18	S1400	Yes
P46821	Microtubule-associated protein 1B OS=Homo sapiens GN=MAP1B PE=1 SV=1	1002.83	3	1	87.11	VLSPLRSPPLIGSESAYESFLSADDK	Dimethyl:2H(4)13C(2) (K); Dimethyl:2H(4)13C(2) (N-term); 2 Phospho (ST)	4.00600060000000000000000003.0	PIEKVLSPLRSPP;VLSPLRSPPLIGS;	37.69	S1396;S1400;	Yes
P46821	Microtubule-associated protein 1B OS=Homo sapiens GN=MAP1B PE=1 SV=1	1002.84	3	1	106.16	VLSPLRSPPLIGSESAYESFLSADDK	Dimethyl:2H(4)13C(2) (K); Dimethyl:2H(4)13C(2) (N-term); 2 Phospho (ST)	4.00600060000000000000000003.0	PIEKVLSPLRSPP;VLSPLRSPPLIGS;	39.48	S1396;S1400;	Yes
P46821	Microtubule-associated protein 1B OS=Homo sapiens GN=MAP1B PE=1 SV=1	1046.01	4	0	43.74	QSPDHPTVGAGVLHITENGPTEVDYSPSDMQDSSLSHK	Dimethyl:2H(4)13C(2) (K); Dimethyl:2H(4)13C(2) (N-term); Phospho (ST)	4.00000060000000000000000000000000000003.0	QSPDHPTVGAGVL	0	T1671
O00264	Membrane-associated progesterone receptor component 1 OS=Homo sapiens GN=PGRMC1 PE=1 SV=3	629.279	3	0	73.59	EGEEPTVYSDEEEPK	Dimethyl:2H(4)13C(2) (K); Dimethyl:2H(4)13C(2) (N-term); Phospho (ST)	4.000000006000003.0	EEPTVYSDEEEPK	25.87	S181	Yes
O00264	Membrane-associated progesterone receptor component 1 OS=Homo sapiens GN=PGRMC1 PE=1 SV=3	629.279	3	0	39.5	EGEEPTVYSDEEEPK	Dimethyl:2H(4)13C(2) (K); Dimethyl:2H(4)13C(2) (N-term); Phospho (ST)	4.000000006000003.0	EEPTVYSDEEEPK	15.81	S181	Yes
O00264	Membrane-associated progesterone receptor component 1 OS=Homo sapiens GN=PGRMC1 PE=1 SV=3	943.415	2	0	91.46	EGEEPTVYSDEEEPK	Dimethyl:2H(4)13C(2) (K); Dimethyl:2H(4)13C(2) (N-term); Phospho (ST)	4.000000006000003.0	EEPTVYSDEEEPK	35.86	S181	Yes
O00264	Membrane-associated progesterone receptor component 1 OS=Homo sapiens GN=PGRMC1 PE=1 SV=3	943.415	2	0	89.07	EGEEPTVYSDEEEPK	Dimethyl:2H(4)13C(2) (K); Dimethyl:2H(4)13C(2) (N-term); Phospho (ST)	4.000000006000003.0	EEPTVYSDEEEPK	35.34	S181	Yes
O00264	Membrane-associated progesterone receptor component 1 OS=Homo sapiens GN=PGRMC1 PE=1 SV=3	943.415	2	0	73.6	EGEEPTVYSDEEEPK	Dimethyl:2H(4)13C(2) (K); Dimethyl:2H(4)13C(2) (N-term); Phospho (ST)	4.000000006000003.0	EEPTVYSDEEEPK	18.27	S181	Yes
O00264	Membrane-associated progesterone receptor component 1 OS=Homo sapiens GN=PGRMC1 PE=1 SV=3	943.416	2	0	75.57	EGEEPTVYSDEEEPK	Dimethyl:2H(4)13C(2) (K); Dimethyl:2H(4)13C(2) (N-term); Phospho (ST)	4.000000006000003.0	EEPTVYSDEEEPK	17.53	S181	Yes
O00264	Membrane-associated progesterone receptor component 1 OS=Homo sapiens GN=PGRMC1 PE=1 SV=3	943.416	2	0	91.09	EGEEPTVYSDEEEPK	Dimethyl:2H(4)13C(2) (K); Dimethyl:2H(4)13C(2) (N-term); Phospho (ST)	4.000000006000003.0	EEPTVYSDEEEPK	28.59	S181	Yes
O00264	Membrane-associated progesterone receptor component 1 OS=Homo sapiens GN=PGRMC1 PE=1 SV=3	629.28	3	0	75.61	EGEEPTVYSDEEEPK	Dimethyl:2H(4)13C(2) (K); Dimethyl:2H(4)13C(2) (N-term); Phospho (ST)	4.000000006000003.0	EEPTVYSDEEEPK	15.59	S181	Yes
O00264	Membrane-associated progesterone receptor component 1 OS=Homo sapiens GN=PGRMC1 PE=1 SV=3	943.417	2	0	81.99	EGEEPTVYSDEEEPK	Dimethyl:2H(4)13C(2) (K); Dimethyl:2H(4)13C(2) (N-term); Phospho (ST)	4.000000006000003.0	EEPTVYSDEEEPK	25.59	S181	Yes
O00264	Membrane-associated progesterone receptor component 1 OS=Homo sapiens GN=PGRMC1 PE=1 SV=3	943.417	2	0	77.76	EGEEPTVYSDEEEPK	Dimethyl:2H(4)13C(2) (K); Dimethyl:2H(4)13C(2) (N-term); Phospho (ST)	4.000000006000003.0	EEPTVYSDEEEPK	18.12	S181	Yes
O00264	Membrane-associated progesterone receptor component 1 OS=Homo sapiens GN=PGRMC1 PE=1 SV=3	943.417	2	0	73.91	EGEEPTVYSDEEEPK	Dimethyl:2H(4)13C(2) (K); Dimethyl:2H(4)13C(2) (N-term); Phospho (ST)	4.000000006000003.0	EEPTVYSDEEEPK	16.64	S181	Yes
O00264	Membrane-associated progesterone receptor component 1 OS=Homo sapiens GN=PGRMC1 PE=1 SV=3	629.281	3	0	83.33	EGEEPTVYSDEEEPK	Dimethyl:2H(4)13C(2) (K); Dimethyl:2H(4)13C(2) (N-term); Phospho (ST)	4.000000006000003.0	EEPTVYSDEEEPK	24.63	S181	Yes
O00264	Membrane-associated progesterone receptor component 1 OS=Homo sapiens GN=PGRMC1 PE=1 SV=3	943.418	2	0	87.84	EGEEPTVYSDEEEPK	Dimethyl:2H(4)13C(2) (K); Dimethyl:2H(4)13C(2) (N-term); Phospho (ST)	4.000000006000003.0	EEPTVYSDEEEPK	34.77	S181	Yes
O00264	Membrane-associated progesterone receptor component 1 OS=Homo sapiens GN=PGRMC1 PE=1 SV=3	943.418	2	0	73.07	EGEEPTVYSDEEEPK	Dimethyl:2H(4)13C(2) (K); Dimethyl:2H(4)13C(2) (N-term); Phospho (ST)	4.000000006000003.0	EEPTVYSDEEEPK	16.64	S181	Yes
O00264	Membrane-associated progesterone receptor component 1 OS=Homo sapiens GN=PGRMC1 PE=1 SV=3	629.281	3	0	86.41	EGEEPTVYSDEEEPK	Dimethyl:2H(4)13C(2) (K); Dimethyl:2H(4)13C(2) (N-term); Phospho (ST)	4.000000006000003.0	EEPTVYSDEEEPK	27.99	S181	Yes
O00264	Membrane-associated progesterone receptor component 1 OS=Homo sapiens GN=PGRMC1 PE=1 SV=3	943.418	2	0	71.13	EGEEPTVYSDEEEPK	Dimethyl:2H(4)13C(2) (K); Dimethyl:2H(4)13C(2) (N-term); Phospho (ST)	4.000000006000003.0	EEPTVYSDEEEPK	16.5	S181	Yes
O00264	Membrane-associated progesterone receptor component 1 OS=Homo sapiens GN=PGRMC1 PE=1 SV=3	629.281	3	0	67.79	EGEEPTVYSDEEEPK	Dimethyl:2H(4)13C(2) (K); Dimethyl:2H(4)13C(2) (N-term); Phospho (ST)	4.000000006000003.0	EEPTVYSDEEEPK	30.61	S181	Yes
O00264	Membrane-associated progesterone receptor component 1 OS=Homo sapiens GN=PGRMC1 PE=1 SV=3	943.419	2	0	66.71	EGEEPTVYSDEEEPK	Dimethyl:2H(4)13C(2) (K); Dimethyl:2H(4)13C(2) (N-term); Phospho (ST)	4.000000006000003.0	EEPTVYSDEEEPK	17.58	S181	Yes
O00264	Membrane-associated progesterone receptor component 1 OS=Homo sapiens GN=PGRMC1 PE=1 SV=3	943.419	2	0	75.83	EGEEPTVYSDEEEPK	Dimethyl:2H(4)13C(2) (K); Dimethyl:2H(4)13C(2) (N-term); Phospho (ST)	4.000000006000003.0	EEPTVYSDEEEPK	17.39	S181	Yes
O00264	Membrane-associated progesterone receptor component 1 OS=Homo sapiens GN=PGRMC1 PE=1 SV=3	629.282	3	0	80.25	EGEEPTVYSDEEEPK	Dimethyl:2H(4)13C(2) (K); Dimethyl:2H(4)13C(2) (N-term); Phospho (ST)	4.000000006000003.0	EEPTVYSDEEEPK	32.61	S181	Yes
O00264	Membrane-associated progesterone receptor component 1 OS=Homo sapiens GN=PGRMC1 PE=1 SV=3	717.306	3	0	73.5	GDQPAASGDSDDDEPPPLPR	Dimethyl:2H(4)13C(2) (N-term); Phospho (ST)	4.00000000060000000000.0	PAASGDSDDDEPP	5.23	S57	Yes
O00264	Membrane-associated progesterone receptor component 1 OS=Homo sapiens GN=PGRMC1 PE=1 SV=3	717.306	3	0	91.77	GDQPAASGDSDDDEPPPLPR	Dimethyl:2H(4)13C(2) (N-term); Phospho (ST)	4.00000000060000000000.0	PAASGDSDDDEPP	11.49	S57	Yes
O00264	Membrane-associated progesterone receptor component 1 OS=Homo sapiens GN=PGRMC1 PE=1 SV=3	717.306	3	0	84.75	GDQPAASGDSDDDEPPPLPR	Dimethyl:2H(4)13C(2) (N-term); Phospho (ST)	4.00000060000000000000.0	GDQPAASGDSDDD	0.74	S54	Yes
O00264	Membrane-associated progesterone receptor component 1 OS=Homo sapiens GN=PGRMC1 PE=1 SV=3	717.307	3	0	76.04	GDQPAASGDSDDDEPPPLPR	Dimethyl:2H(4)13C(2) (N-term); Phospho (ST)	4.00000060000000000000.0	GDQPAASGDSDDD	1.81	S54	Yes
O00264	Membrane-associated progesterone receptor component 1 OS=Homo sapiens GN=PGRMC1 PE=1 SV=3	717.307	3	0	92.03	GDQPAASGDSDDDEPPPLPR	Dimethyl:2H(4)13C(2) (N-term); Phospho (ST)	4.00000060000000000000.0	GDQPAASGDSDDD	8.67	S54	Yes
O00264	Membrane-associated progesterone receptor component 1 OS=Homo sapiens GN=PGRMC1 PE=1 SV=3	717.307	3	0	51.53	GDQPAASGDSDDDEPPPLPR	Dimethyl:2H(4)13C(2) (N-term); Phospho (ST)	4.00000000060000000000.0	PAASGDSDDDEPP	3.75	S57	Yes
O00264	Membrane-associated progesterone receptor component 1 OS=Homo sapiens GN=PGRMC1 PE=1 SV=3	717.307	3	0	91.29	GDQPAASGDSDDDEPPPLPR	Dimethyl:2H(4)13C(2) (N-term); Phospho (ST)	4.00000000060000000000.0	PAASGDSDDDEPP	7.27	S57	Yes
O00264	Membrane-associated progesterone receptor component 1 OS=Homo sapiens GN=PGRMC1 PE=1 SV=3	717.307	3	0	82.36	GDQPAASGDSDDDEPPPLPR	Dimethyl:2H(4)13C(2) (N-term); Phospho (ST)	4.00000000060000000000.0	PAASGDSDDDEPP	5.73	S57	Yes
O00264	Membrane-associated progesterone receptor component 1 OS=Homo sapiens GN=PGRMC1 PE=1 SV=3	717.307	3	0	80.39	GDQPAASGDSDDDEPPPLPR	Dimethyl:2H(4)13C(2) (N-term); Phospho (ST)	4.00000000060000000000.0	PAASGDSDDDEPP	1.85	S57	Yes
O00264	Membrane-associated progesterone receptor component 1 OS=Homo sapiens GN=PGRMC1 PE=1 SV=3	717.307	3	0	73.88	GDQPAASGDSDDDEPPPLPR	Dimethyl:2H(4)13C(2) (N-term); Phospho (ST)	4.00000000060000000000.0	PAASGDSDDDEPP	0.45	S57	Yes
O00264	Membrane-associated progesterone receptor component 1 OS=Homo sapiens GN=PGRMC1 PE=1 SV=3	717.307	3	0	75.66	GDQPAASGDSDDDEPPPLPR	Dimethyl:2H(4)13C(2) (N-term); Phospho (ST)	4.00000000060000000000.0	PAASGDSDDDEPP	1.29	S57	Yes
O00264	Membrane-associated progesterone receptor component 1 OS=Homo sapiens GN=PGRMC1 PE=1 SV=3	1075.46	2	0	57.7	GDQPAASGDSDDDEPPPLPR	Dimethyl:2H(4)13C(2) (N-term); Phospho (ST)	4.00000000060000000000.0	PAASGDSDDDEPP	3.79	S57	Yes
O00264	Membrane-associated progesterone receptor component 1 OS=Homo sapiens GN=PGRMC1 PE=1 SV=3	717.308	3	0	87.19	GDQPAASGDSDDDEPPPLPR	Dimethyl:2H(4)13C(2) (N-term); Phospho (ST)	4.00000000060000000000.0	PAASGDSDDDEPP	10.07	S57	Yes
O00264	Membrane-associated progesterone receptor component 1 OS=Homo sapiens GN=PGRMC1 PE=1 SV=3	1075.46	2	0	58.4	GDQPAASGDSDDDEPPPLPR	Dimethyl:2H(4)13C(2) (N-term); Phospho (ST)	4.00000000060000000000.0	PAASGDSDDDEPP	17.86	S57	Yes
O00264	Membrane-associated progesterone receptor component 1 OS=Homo sapiens GN=PGRMC1 PE=1 SV=3	717.309	3	0	81.34	GDQPAASGDSDDDEPPPLPR	Dimethyl:2H(4)13C(2) (N-term); Phospho (ST)	4.00000000060000000000.0	PAASGDSDDDEPP	2.17	S57	Yes
O00264	Membrane-associated progesterone receptor component 1 OS=Homo sapiens GN=PGRMC1 PE=1 SV=3	717.309	3	0	102.11	GDQPAASGDSDDDEPPPLPR	Dimethyl:2H(4)13C(2) (N-term); Phospho (ST)	4.00000000060000000000.0	PAASGDSDDDEPP	10.67	S57	Yes
O00264	Membrane-associated progesterone receptor component 1 OS=Homo sapiens GN=PGRMC1 PE=1 SV=3	717.309	3	0	86.64	GDQPAASGDSDDDEPPPLPR	Dimethyl:2H(4)13C(2) (N-term); Phospho (ST)	4.00000060000000000000.0	GDQPAASGDSDDD	9.77	S54	Yes
O00264	Membrane-associated progesterone receptor component 1 OS=Homo sapiens GN=PGRMC1 PE=1 SV=3	717.309	3	0	88.85	GDQPAASGDSDDDEPPPLPR	Dimethyl:2H(4)13C(2) (N-term); Phospho (ST)	4.00000000060000000000.0	PAASGDSDDDEPP	12.54	S57	Yes
O00264	Membrane-associated progesterone receptor component 1 OS=Homo sapiens GN=PGRMC1 PE=1 SV=3	717.309	3	0	79.45	GDQPAASGDSDDDEPPPLPR	Dimethyl:2H(4)13C(2) (N-term); Phospho (ST)	4.00000000060000000000.0	PAASGDSDDDEPP	12.15	S57	Yes
O00264	Membrane-associated progesterone receptor component 1 OS=Homo sapiens GN=PGRMC1 PE=1 SV=3	1075.46	2	0	75.27	GDQPAASGDSDDDEPPPLPR	Dimethyl:2H(4)13C(2) (N-term); Phospho (ST)	4.00000000060000000000.0	PAASGDSDDDEPP	23.47	S57	Yes
O00264	Membrane-associated progesterone receptor component 1 OS=Homo sapiens GN=PGRMC1 PE=1 SV=3	1075.46	2	0	125.43	GDQPAASGDSDDDEPPPLPR	Dimethyl:2H(4)13C(2) (N-term); Phospho (ST)	4.00000000060000000000.0	PAASGDSDDDEPP	24.37	S57	Yes
O00264	Membrane-associated progesterone receptor component 1 OS=Homo sapiens GN=PGRMC1 PE=1 SV=3	1075.46	2	0	126.84	GDQPAASGDSDDDEPPPLPR	Dimethyl:2H(4)13C(2) (N-term); Phospho (ST)	4.00000000060000000000.0	PAASGDSDDDEPP	32.1	S57	Yes
O00264	Membrane-associated progesterone receptor component 1 OS=Homo sapiens GN=PGRMC1 PE=1 SV=3	717.31	3	0	84.34	GDQPAASGDSDDDEPPPLPR	Dimethyl:2H(4)13C(2) (N-term); Phospho (ST)	4.00000000060000000000.0	PAASGDSDDDEPP	9.45	S57	Yes
O00264	Membrane-associated progesterone receptor component 1 OS=Homo sapiens GN=PGRMC1 PE=1 SV=3	717.31	3	0	80.9	GDQPAASGDSDDDEPPPLPR	Dimethyl:2H(4)13C(2) (N-term); Phospho (ST)	4.00000000060000000000.0	PAASGDSDDDEPP	10.56	S57	Yes
O00264	Membrane-associated progesterone receptor component 1 OS=Homo sapiens GN=PGRMC1 PE=1 SV=3	1075.46	2	0	117.26	GDQPAASGDSDDDEPPPLPR	Dimethyl:2H(4)13C(2) (N-term); Phospho (ST)	4.00000000060000000000.0	PAASGDSDDDEPP	36.17	S57	Yes
O00264	Membrane-associated progesterone receptor component 1 OS=Homo sapiens GN=PGRMC1 PE=1 SV=3	717.31	3	0	76.85	GDQPAASGDSDDDEPPPLPR	Dimethyl:2H(4)13C(2) (N-term); Phospho (ST)	4.00000000060000000000.0	PAASGDSDDDEPP	1.39	S57	Yes
O00264	Membrane-associated progesterone receptor component 1 OS=Homo sapiens GN=PGRMC1 PE=1 SV=3	538.235	4	0	59.57	GDQPAASGDSDDDEPPPLPR	Dimethyl:2H(4)13C(2) (N-term); Phospho (ST)	4.00000000060000000000.0	PAASGDSDDDEPP	14.86	S57	Yes
O00264	Membrane-associated progesterone receptor component 1 OS=Homo sapiens GN=PGRMC1 PE=1 SV=3	1075.46	2	0	154.02	GDQPAASGDSDDDEPPPLPR	Dimethyl:2H(4)13C(2) (N-term); Phospho (ST)	4.00000000060000000000.0	PAASGDSDDDEPP	42.24	S57	Yes
O00264	Membrane-associated progesterone receptor component 1 OS=Homo sapiens GN=PGRMC1 PE=1 SV=3	1075.46	2	0	100.52	GDQPAASGDSDDDEPPPLPR	Dimethyl:2H(4)13C(2) (N-term); Phospho (ST)	4.00000000060000000000.0	PAASGDSDDDEPP	26.63	S57	Yes
O00264	Membrane-associated progesterone receptor component 1 OS=Homo sapiens GN=PGRMC1 PE=1 SV=3	1075.47	2	0	93.63	GDQPAASGDSDDDEPPPLPR	Dimethyl:2H(4)13C(2) (N-term); Phospho (ST)	4.00000000060000000000.0	PAASGDSDDDEPP	22.7	S57	Yes
O00264	Membrane-associated progesterone receptor component 1 OS=Homo sapiens GN=PGRMC1 PE=1 SV=3	815.359	3	1	56.76	EGEEPTVYSDEEEPKDESAR	Dimethyl:2H(4)13C(2) (K); Dimethyl:2H(4)13C(2) (N-term); Phospho (ST)	4.00000000600000300000.0	EEPTVYSDEEEPK	19.93	S181	Yes
O00264	Membrane-associated progesterone receptor component 1 OS=Homo sapiens GN=PGRMC1 PE=1 SV=3	815.359	3	1	61.56	EGEEPTVYSDEEEPKDESAR	Dimethyl:2H(4)13C(2) (K); Dimethyl:2H(4)13C(2) (N-term); Phospho (ST)	4.00000000600000300000.0	EEPTVYSDEEEPK	19.41	S181	Yes
O00264	Membrane-associated progesterone receptor component 1 OS=Homo sapiens GN=PGRMC1 PE=1 SV=3	815.364	3	1	55.39	EGEEPTVYSDEEEPKDESAR	Dimethyl:2H(4)13C(2) (K); Dimethyl:2H(4)13C(2) (N-term); Phospho (ST)	4.00000000600000300000.0	EEPTVYSDEEEPK	16.29	S181	Yes
O00264	Membrane-associated progesterone receptor component 1 OS=Homo sapiens GN=PGRMC1 PE=1 SV=3	840.061	3	1	81.68	IVRGDQPAASGDSDDDEPPPLPR	Dimethyl:2H(4)13C(2) (N-term); Phospho (ST)	4.00000000000060000000000.0	PAASGDSDDDEPP	23.7	S57	Yes
P07355	Annexin A2 OS=Homo sapiens GN=ANXA2 PE=1 SV=2	665	3	0	49.14	LSLEGDHSTPPSAYGSVK	Dimethyl:2H(4)13C(2) (K); Dimethyl:2H(4)13C(2) (N-term); Phospho (ST)	4.000000000000000603.0	PPSAYGSVKAYTN	25.18	S26	Yes
P07355	Annexin A2 OS=Homo sapiens GN=ANXA2 PE=1 SV=2	665	3	0	71.58	LSLEGDHSTPPSAYGSVK	Dimethyl:2H(4)13C(2) (K); Dimethyl:2H(4)13C(2) (N-term); Phospho (ST)	4.060000000000000003.0	EILCKLSLEGDHS	27.59	S12	Yes
P07355	Annexin A2 OS=Homo sapiens GN=ANXA2 PE=1 SV=2	665.001	3	0	59.22	LSLEGDHSTPPSAYGSVK	Dimethyl:2H(4)13C(2) (K); Dimethyl:2H(4)13C(2) (N-term); Phospho (ST)	4.060000000000000003.0	EILCKLSLEGDHS	6.58	S12	Yes
P07355	Annexin A2 OS=Homo sapiens GN=ANXA2 PE=1 SV=2	665.001	3	0	61.27	LSLEGDHSTPPSAYGSVK	Dimethyl:2H(4)13C(2) (K); Dimethyl:2H(4)13C(2) (N-term); Phospho (ST)	4.000000006000000003.0	LEGDHSTPPSAYG	10.76	T19	Yes
P07355	Annexin A2 OS=Homo sapiens GN=ANXA2 PE=1 SV=2	665.001	3	0	41.14	LSLEGDHSTPPSAYGSVK	Dimethyl:2H(4)13C(2) (K); Dimethyl:2H(4)13C(2) (N-term); Phospho (ST)	4.000000000000000603.0	PPSAYGSVKAYTN	15.14	S26	Yes
P07355	Annexin A2 OS=Homo sapiens GN=ANXA2 PE=1 SV=2	665.002	3	0	41.77	LSLEGDHSTPPSAYGSVK	Dimethyl:2H(4)13C(2) (K); Dimethyl:2H(4)13C(2) (N-term); Phospho (ST)	4.000000006000000003.0	LEGDHSTPPSAYG	7.81	T19	Yes
P07355	Annexin A2 OS=Homo sapiens GN=ANXA2 PE=1 SV=2	665.002	3	0	45.77	LSLEGDHSTPPSAYGSVK	Dimethyl:2H(4)13C(2) (K); Dimethyl:2H(4)13C(2) (N-term); Phospho (ST)	4.060000000000000003.0	EILCKLSLEGDHS	21.04	S12	Yes
P07355	Annexin A2 OS=Homo sapiens GN=ANXA2 PE=1 SV=2	665.002	3	0	50.57	LSLEGDHSTPPSAYGSVK	Dimethyl:2H(4)13C(2) (K); Dimethyl:2H(4)13C(2) (N-term); Phospho (ST)	4.000000006000000003.0	LEGDHSTPPSAYG	9.53	T19	Yes
P07355	Annexin A2 OS=Homo sapiens GN=ANXA2 PE=1 SV=2	665.003	3	0	45.94	LSLEGDHSTPPSAYGSVK	Dimethyl:2H(4)13C(2) (K); Dimethyl:2H(4)13C(2) (N-term); Phospho (ST)	4.000000006000000003.0	LEGDHSTPPSAYG	8.08	T19	Yes
Q13283	Ras GTPase-activating protein-binding protein 1 OS=Homo sapiens GN=G3BP1 PE=1 SV=1	666.991	3	0	80.1	SSSPAPADIAQTVQEDLR	Dimethyl:2H(4)13C(2) (N-term); Phospho (ST)	4.006000000000000000.0	DAQKSSSPAPADI	0	S232	Yes
Q13283	Ras GTPase-activating protein-binding protein 1 OS=Homo sapiens GN=G3BP1 PE=1 SV=1	666.991	3	0	83.25	SSSPAPADIAQTVQEDLR	Dimethyl:2H(4)13C(2) (N-term); Phospho (ST)	4.006000000000000000.0	DAQKSSSPAPADI	0	S232	Yes
Q13283	Ras GTPase-activating protein-binding protein 1 OS=Homo sapiens GN=G3BP1 PE=1 SV=1	666.991	3	0	86.35	SSSPAPADIAQTVQEDLR	Dimethyl:2H(4)13C(2) (N-term); Phospho (ST)	4.006000000000000000.0	DAQKSSSPAPADI	0	S232	Yes
Q13283	Ras GTPase-activating protein-binding protein 1 OS=Homo sapiens GN=G3BP1 PE=1 SV=1	666.991	3	0	97.71	SSSPAPADIAQTVQEDLR	Dimethyl:2H(4)13C(2) (N-term); Phospho (ST)	4.060000000000000000.0	EDAQKSSSPAPAD	0	S231	Yes
Q13283	Ras GTPase-activating protein-binding protein 1 OS=Homo sapiens GN=G3BP1 PE=1 SV=1	666.991	3	0	81.57	SSSPAPADIAQTVQEDLR	Dimethyl:2H(4)13C(2) (N-term); Phospho (ST)	4.006000000000000000.0	DAQKSSSPAPADI	0	S232	Yes
Q13283	Ras GTPase-activating protein-binding protein 1 OS=Homo sapiens GN=G3BP1 PE=1 SV=1	999.983	2	0	143.65	SSSPAPADIAQTVQEDLR	Dimethyl:2H(4)13C(2) (N-term); Phospho (ST)	4.006000000000000000.0	DAQKSSSPAPADI	19.01	S232	Yes
Q13283	Ras GTPase-activating protein-binding protein 1 OS=Homo sapiens GN=G3BP1 PE=1 SV=1	999.983	2	0	138.38	SSSPAPADIAQTVQEDLR	Dimethyl:2H(4)13C(2) (N-term); Phospho (ST)	4.006000000000000000.0	DAQKSSSPAPADI	7.41	S232	Yes
Q13283	Ras GTPase-activating protein-binding protein 1 OS=Homo sapiens GN=G3BP1 PE=1 SV=1	666.991	3	0	81.66	SSSPAPADIAQTVQEDLR	Dimethyl:2H(4)13C(2) (N-term); Phospho (ST)	4.006000000000000000.0	DAQKSSSPAPADI	0	S232	Yes
Q13283	Ras GTPase-activating protein-binding protein 1 OS=Homo sapiens GN=G3BP1 PE=1 SV=1	666.991	3	0	80.5	SSSPAPADIAQTVQEDLR	Dimethyl:2H(4)13C(2) (N-term); Phospho (ST)	4.006000000000000000.0	DAQKSSSPAPADI	0	S232	Yes
Q13283	Ras GTPase-activating protein-binding protein 1 OS=Homo sapiens GN=G3BP1 PE=1 SV=1	666.991	3	0	80.53	SSSPAPADIAQTVQEDLR	Dimethyl:2H(4)13C(2) (N-term); Phospho (ST)	4.006000000000000000.0	DAQKSSSPAPADI	0	S232	Yes
Q13283	Ras GTPase-activating protein-binding protein 1 OS=Homo sapiens GN=G3BP1 PE=1 SV=1	666.992	3	0	90.83	SSSPAPADIAQTVQEDLR	Dimethyl:2H(4)13C(2) (N-term); Phospho (ST)	4.006000000000000000.0	DAQKSSSPAPADI	0	S232	Yes
Q13283	Ras GTPase-activating protein-binding protein 1 OS=Homo sapiens GN=G3BP1 PE=1 SV=1	666.992	3	0	79.56	SSSPAPADIAQTVQEDLR	Dimethyl:2H(4)13C(2) (N-term); Phospho (ST)	4.006000000000000000.0	DAQKSSSPAPADI	0	S232	Yes
Q13283	Ras GTPase-activating protein-binding protein 1 OS=Homo sapiens GN=G3BP1 PE=1 SV=1	666.992	3	0	87.63	SSSPAPADIAQTVQEDLR	Dimethyl:2H(4)13C(2) (N-term); Phospho (ST)	4.006000000000000000.0	DAQKSSSPAPADI	0	S232	Yes
Q13283	Ras GTPase-activating protein-binding protein 1 OS=Homo sapiens GN=G3BP1 PE=1 SV=1	999.984	2	0	111.71	SSSPAPADIAQTVQEDLR	Dimethyl:2H(4)13C(2) (N-term); Phospho (ST)	4.006000000000000000.0	DAQKSSSPAPADI	12.01	S232	Yes
Q13283	Ras GTPase-activating protein-binding protein 1 OS=Homo sapiens GN=G3BP1 PE=1 SV=1	999.984	2	0	137.76	SSSPAPADIAQTVQEDLR	Dimethyl:2H(4)13C(2) (N-term); Phospho (ST)	4.006000000000000000.0	DAQKSSSPAPADI	14.28	S232	Yes
Q13283	Ras GTPase-activating protein-binding protein 1 OS=Homo sapiens GN=G3BP1 PE=1 SV=1	999.985	2	0	117.02	SSSPAPADIAQTVQEDLR	Dimethyl:2H(4)13C(2) (N-term); Phospho (ST)	4.006000000000000000.0	DAQKSSSPAPADI	13.07	S232	Yes
Q13283	Ras GTPase-activating protein-binding protein 1 OS=Homo sapiens GN=G3BP1 PE=1 SV=1	999.985	2	0	109.5	SSSPAPADIAQTVQEDLR	Dimethyl:2H(4)13C(2) (N-term); Phospho (ST)	4.006000000000000000.0	DAQKSSSPAPADI	12.32	S232	Yes
Q13283	Ras GTPase-activating protein-binding protein 1 OS=Homo sapiens GN=G3BP1 PE=1 SV=1	999.985	2	0	120.6	SSSPAPADIAQTVQEDLR	Dimethyl:2H(4)13C(2) (N-term); Phospho (ST)	4.006000000000000000.0	DAQKSSSPAPADI	16.14	S232	Yes
Q13283	Ras GTPase-activating protein-binding protein 1 OS=Homo sapiens GN=G3BP1 PE=1 SV=1	666.992	3	0	76.7	SSSPAPADIAQTVQEDLR	Dimethyl:2H(4)13C(2) (N-term); Phospho (ST)	4.006000000000000000.0	DAQKSSSPAPADI	0	S232	Yes
Q13283	Ras GTPase-activating protein-binding protein 1 OS=Homo sapiens GN=G3BP1 PE=1 SV=1	666.992	3	0	88.53	SSSPAPADIAQTVQEDLR	Dimethyl:2H(4)13C(2) (N-term); Phospho (ST)	4.006000000000000000.0	DAQKSSSPAPADI	0	S232	Yes
Q13283	Ras GTPase-activating protein-binding protein 1 OS=Homo sapiens GN=G3BP1 PE=1 SV=1	666.992	3	0	89.58	SSSPAPADIAQTVQEDLR	Dimethyl:2H(4)13C(2) (N-term); Phospho (ST)	4.006000000000000000.0	DAQKSSSPAPADI	0	S232	Yes
Q13283	Ras GTPase-activating protein-binding protein 1 OS=Homo sapiens GN=G3BP1 PE=1 SV=1	666.992	3	0	69.87	SSSPAPADIAQTVQEDLR	Dimethyl:2H(4)13C(2) (N-term); Phospho (ST)	4.006000000000000000.0	DAQKSSSPAPADI	0	S232	Yes
Q13283	Ras GTPase-activating protein-binding protein 1 OS=Homo sapiens GN=G3BP1 PE=1 SV=1	666.992	3	0	94.11	SSSPAPADIAQTVQEDLR	Dimethyl:2H(4)13C(2) (N-term); Phospho (ST)	4.006000000000000000.0	DAQKSSSPAPADI	0	S232	Yes
Q13283	Ras GTPase-activating protein-binding protein 1 OS=Homo sapiens GN=G3BP1 PE=1 SV=1	666.992	3	0	83.31	SSSPAPADIAQTVQEDLR	Dimethyl:2H(4)13C(2) (N-term); Phospho (ST)	4.006000000000000000.0	DAQKSSSPAPADI	0	S232	Yes
Q13283	Ras GTPase-activating protein-binding protein 1 OS=Homo sapiens GN=G3BP1 PE=1 SV=1	999.985	2	0	72.08	SSSPAPADIAQTVQEDLR	Dimethyl:2H(4)13C(2) (N-term); Phospho (ST)	4.006000000000000000.0	DAQKSSSPAPADI	0	S232	Yes
Q13283	Ras GTPase-activating protein-binding protein 1 OS=Homo sapiens GN=G3BP1 PE=1 SV=1	999.985	2	0	113.45	SSSPAPADIAQTVQEDLR	Dimethyl:2H(4)13C(2) (N-term); Phospho (ST)	4.006000000000000000.0	DAQKSSSPAPADI	14.68	S232	Yes
Q13283	Ras GTPase-activating protein-binding protein 1 OS=Homo sapiens GN=G3BP1 PE=1 SV=1	999.985	2	0	125.14	SSSPAPADIAQTVQEDLR	Dimethyl:2H(4)13C(2) (N-term); Phospho (ST)	4.006000000000000000.0	DAQKSSSPAPADI	7.99	S232	Yes
Q13283	Ras GTPase-activating protein-binding protein 1 OS=Homo sapiens GN=G3BP1 PE=1 SV=1	999.985	2	0	104.97	SSSPAPADIAQTVQEDLR	Dimethyl:2H(4)13C(2) (N-term); Phospho (ST)	4.006000000000000000.0	DAQKSSSPAPADI	6.33	S232	Yes
Q13283	Ras GTPase-activating protein-binding protein 1 OS=Homo sapiens GN=G3BP1 PE=1 SV=1	999.985	2	0	112.04	SSSPAPADIAQTVQEDLR	Dimethyl:2H(4)13C(2) (N-term); Phospho (ST)	4.600000000000000000.0	PEDAQKSSSPAPA	7.69	S230	Yes
Q13283	Ras GTPase-activating protein-binding protein 1 OS=Homo sapiens GN=G3BP1 PE=1 SV=1	999.985	2	0	108.44	SSSPAPADIAQTVQEDLR	Dimethyl:2H(4)13C(2) (N-term); Phospho (ST)	4.060000000000000000.0	EDAQKSSSPAPAD	3.84	S231	Yes
Q13283	Ras GTPase-activating protein-binding protein 1 OS=Homo sapiens GN=G3BP1 PE=1 SV=1	833.354	4	0	88.41	YQDEVFGGFVTEPQEESEEEVEEPEER	Dimethyl:2H(4)13C(2) (N-term); Phospho (ST)	4.000000000000000060000000000.0	TEPQEESEEEVEE	12.27	S149	Yes
Q13283	Ras GTPase-activating protein-binding protein 1 OS=Homo sapiens GN=G3BP1 PE=1 SV=1	1110.8	3	0	103.49	YQDEVFGGFVTEPQEESEEEVEEPEER	Dimethyl:2H(4)13C(2) (N-term); Phospho (ST)	4.000000000000000060000000000.0	TEPQEESEEEVEE	38.51	S149	Yes
Q13283	Ras GTPase-activating protein-binding protein 1 OS=Homo sapiens GN=G3BP1 PE=1 SV=1	1110.8	3	0	91.33	YQDEVFGGFVTEPQEESEEEVEEPEER	Dimethyl:2H(4)13C(2) (N-term); Phospho (ST)	4.000000000000000060000000000.0	TEPQEESEEEVEE	20.81	S149	Yes
Q13283	Ras GTPase-activating protein-binding protein 1 OS=Homo sapiens GN=G3BP1 PE=1 SV=1	833.355	4	0	43.57	YQDEVFGGFVTEPQEESEEEVEEPEER	Dimethyl:2H(4)13C(2) (N-term); Phospho (ST)	4.000000000000000060000000000.0	TEPQEESEEEVEE	8.46	S149	Yes
Q13283	Ras GTPase-activating protein-binding protein 1 OS=Homo sapiens GN=G3BP1 PE=1 SV=1	1110.8	3	0	95.6	YQDEVFGGFVTEPQEESEEEVEEPEER	Dimethyl:2H(4)13C(2) (N-term); Phospho (ST)	4.000000000000000060000000000.0	TEPQEESEEEVEE	27.19	S149	Yes
Q13283	Ras GTPase-activating protein-binding protein 1 OS=Homo sapiens GN=G3BP1 PE=1 SV=1	833.356	4	0	99.74	YQDEVFGGFVTEPQEESEEEVEEPEER	Dimethyl:2H(4)13C(2) (N-term); Phospho (ST)	4.000000000000000060000000000.0	TEPQEESEEEVEE	27.16	S149	Yes
Q13283	Ras GTPase-activating protein-binding protein 1 OS=Homo sapiens GN=G3BP1 PE=1 SV=1	1110.81	3	0	94.05	YQDEVFGGFVTEPQEESEEEVEEPEER	Dimethyl:2H(4)13C(2) (N-term); Phospho (ST)	4.000000000000000060000000000.0	TEPQEESEEEVEE	35.61	S149	Yes
Q13283	Ras GTPase-activating protein-binding protein 1 OS=Homo sapiens GN=G3BP1 PE=1 SV=1	1110.81	3	0	89.32	YQDEVFGGFVTEPQEESEEEVEEPEER	Dimethyl:2H(4)13C(2) (N-term); Phospho (ST)	4.000000000000000060000000000.0	TEPQEESEEEVEE	23.93	S149	Yes
Q13283	Ras GTPase-activating protein-binding protein 1 OS=Homo sapiens GN=G3BP1 PE=1 SV=1	1110.81	3	0	86.97	YQDEVFGGFVTEPQEESEEEVEEPEER	Dimethyl:2H(4)13C(2) (N-term); Phospho (ST)	4.000000000000000060000000000.0	TEPQEESEEEVEE	28.4	S149	Yes
P04406	Glyceraldehyde-3-phosphate dehydrogenase OS=Homo sapiens GN=GAPDH PE=1 SV=3	730.404	3	1	50.33	LVINGNPITIFQERDPSK	Dimethyl:2H(4)13C(2) (K); Dimethyl:2H(4)13C(2) (N-term); Phospho (ST)	4.000000000000000063.0	FQERDPSKIKWGD	37.81	S83	Yes
P04406	Glyceraldehyde-3-phosphate dehydrogenase OS=Homo sapiens GN=GAPDH PE=1 SV=3	730.404	3	1	52.46	LVINGNPITIFQERDPSK	Dimethyl:2H(4)13C(2) (K); Dimethyl:2H(4)13C(2) (N-term); Phospho (ST)	4.000000000000000063.0	FQERDPSKIKWGD	42.81	S83	Yes
P04406	Glyceraldehyde-3-phosphate dehydrogenase OS=Homo sapiens GN=GAPDH PE=1 SV=3	730.405	3	1	52.79	LVINGNPITIFQERDPSK	Dimethyl:2H(4)13C(2) (K); Dimethyl:2H(4)13C(2) (N-term); Phospho (ST)	4.000000000000000063.0	FQERDPSKIKWGD	42.03	S83	Yes
P04406	Glyceraldehyde-3-phosphate dehydrogenase OS=Homo sapiens GN=GAPDH PE=1 SV=3	730.405	3	1	43.39	LVINGNPITIFQERDPSK	Dimethyl:2H(4)13C(2) (K); Dimethyl:2H(4)13C(2) (N-term); Phospho (ST)	4.000000000000000063.0	FQERDPSKIKWGD	31.35	S83	Yes
P04406	Glyceraldehyde-3-phosphate dehydrogenase OS=Homo sapiens GN=GAPDH PE=1 SV=3	730.405	3	1	47.61	LVINGNPITIFQERDPSK	Dimethyl:2H(4)13C(2) (K); Dimethyl:2H(4)13C(2) (N-term); Phospho (ST)	4.000000000000000063.0	FQERDPSKIKWGD	38.72	S83	Yes
P04406	Glyceraldehyde-3-phosphate dehydrogenase OS=Homo sapiens GN=GAPDH PE=1 SV=3	730.405	3	1	42.16	LVINGNPITIFQERDPSK	Dimethyl:2H(4)13C(2) (K); Dimethyl:2H(4)13C(2) (N-term); Phospho (ST)	4.000000000000000063.0	FQERDPSKIKWGD	28.54	S83	Yes
P04406	Glyceraldehyde-3-phosphate dehydrogenase OS=Homo sapiens GN=GAPDH PE=1 SV=3	730.406	3	1	50.09	LVINGNPITIFQERDPSK	Dimethyl:2H(4)13C(2) (K); Dimethyl:2H(4)13C(2) (N-term); Phospho (ST)	4.000000000000000063.0	FQERDPSKIKWGD	34.05	S83	Yes
P04406	Glyceraldehyde-3-phosphate dehydrogenase OS=Homo sapiens GN=GAPDH PE=1 SV=3	730.406	3	1	55.69	LVINGNPITIFQERDPSK	Dimethyl:2H(4)13C(2) (K); Dimethyl:2H(4)13C(2) (N-term); Phospho (ST)	4.000000000000000063.0	FQERDPSKIKWGD	42.01	S83	Yes
Q9Y2W1	Thyroid hormone receptor-associated protein 3 OS=Homo sapiens GN=THRAP3 PE=1 SV=2	549.808	2	0	36.49	SPLQSVVVR	Dimethyl:2H(4)13C(2) (N-term); Phospho (ST)	4.600000000.0	RSPALKSPLQSVV	25.23	S253	Yes
Q9Y2W1	Thyroid hormone receptor-associated protein 3 OS=Homo sapiens GN=THRAP3 PE=1 SV=2	565.783	2	0	50	ASAVSELSPR	Dimethyl:2H(4)13C(2) (N-term); Phospho (ST)	4.0600000000.0	GSASRASAVSELS	32.13	S237	Yes
Q9Y2W1	Thyroid hormone receptor-associated protein 3 OS=Homo sapiens GN=THRAP3 PE=1 SV=2	565.783	2	0	43.03	ASAVSELSPR	Dimethyl:2H(4)13C(2) (N-term); Phospho (ST)	4.0600000000.0	GSASRASAVSELS	32.18	S237	Yes
Q9Y2W1	Thyroid hormone receptor-associated protein 3 OS=Homo sapiens GN=THRAP3 PE=1 SV=2	565.784	2	0	61.21	ASAVSELSPR	Dimethyl:2H(4)13C(2) (N-term); Phospho (ST)	4.0000000600.0	SAVSELSPRERSP	28.75	S243	Yes
Q9Y2W1	Thyroid hormone receptor-associated protein 3 OS=Homo sapiens GN=THRAP3 PE=1 SV=2	565.784	2	0	59.62	ASAVSELSPR	Dimethyl:2H(4)13C(2) (N-term); Phospho (ST)	4.0000000600.0	SAVSELSPRERSP	22.16	S243	Yes
Q9Y2W1	Thyroid hormone receptor-associated protein 3 OS=Homo sapiens GN=THRAP3 PE=1 SV=2	565.784	2	0	69.54	ASAVSELSPR	Dimethyl:2H(4)13C(2) (N-term); Phospho (ST)	4.0000000600.0	SAVSELSPRERSP	33.26	S243	Yes
Q9Y2W1	Thyroid hormone receptor-associated protein 3 OS=Homo sapiens GN=THRAP3 PE=1 SV=2	565.784	2	0	65.88	ASAVSELSPR	Dimethyl:2H(4)13C(2) (N-term); Phospho (ST)	4.0000000600.0	SAVSELSPRERSP	25.66	S243	Yes
Q9Y2W1	Thyroid hormone receptor-associated protein 3 OS=Homo sapiens GN=THRAP3 PE=1 SV=2	565.784	2	0	40.39	ASAVSELSPR	Dimethyl:2H(4)13C(2) (N-term); Phospho (ST)	4.0600000000.0	GSASRASAVSELS	31.37	S237	Yes
Q9Y2W1	Thyroid hormone receptor-associated protein 3 OS=Homo sapiens GN=THRAP3 PE=1 SV=2	565.785	2	0	55.74	ASAVSELSPR	Dimethyl:2H(4)13C(2) (N-term); Phospho (ST)	4.0000000600.0	SAVSELSPRERSP	18.35	S243	Yes
Q9Y2W1	Thyroid hormone receptor-associated protein 3 OS=Homo sapiens GN=THRAP3 PE=1 SV=2	565.785	2	0	66.98	ASAVSELSPR	Dimethyl:2H(4)13C(2) (N-term); Phospho (ST)	4.0000000600.0	SAVSELSPRERSP	26.44	S243	Yes
Q9Y2W1	Thyroid hormone receptor-associated protein 3 OS=Homo sapiens GN=THRAP3 PE=1 SV=2	565.785	2	0	70.15	ASAVSELSPR	Dimethyl:2H(4)13C(2) (N-term); Phospho (ST)	4.0000000600.0	SAVSELSPRERSP	34.07	S243	Yes
Q9Y2W1	Thyroid hormone receptor-associated protein 3 OS=Homo sapiens GN=THRAP3 PE=1 SV=2	565.785	2	0	60	ASAVSELSPR	Dimethyl:2H(4)13C(2) (N-term); Phospho (ST)	4.0000000600.0	SAVSELSPRERSP	24.34	S243	Yes
Q9Y2W1	Thyroid hormone receptor-associated protein 3 OS=Homo sapiens GN=THRAP3 PE=1 SV=2	565.785	2	0	67.13	ASAVSELSPR	Dimethyl:2H(4)13C(2) (N-term); Phospho (ST)	4.0000000600.0	SAVSELSPRERSP	23.15	S243	Yes
Q9Y2W1	Thyroid hormone receptor-associated protein 3 OS=Homo sapiens GN=THRAP3 PE=1 SV=2	565.785	2	0	66.07	ASAVSELSPR	Dimethyl:2H(4)13C(2) (N-term); Phospho (ST)	4.0000000600.0	SAVSELSPRERSP	38.41	S243	Yes
Q9Y2W1	Thyroid hormone receptor-associated protein 3 OS=Homo sapiens GN=THRAP3 PE=1 SV=2	565.786	2	0	54.93	ASAVSELSPR	Dimethyl:2H(4)13C(2) (N-term); Phospho (ST)	4.0600000000.0	GSASRASAVSELS	35.38	S237	Yes
Q9Y2W1	Thyroid hormone receptor-associated protein 3 OS=Homo sapiens GN=THRAP3 PE=1 SV=2	575.289	2	0	44.99	IDISPSTFR	Dimethyl:2H(4)13C(2) (N-term); Phospho (ST)	4.000600000.0	HRRIDISPSTFRK	14.17	S682	Yes
Q9Y2W1	Thyroid hormone receptor-associated protein 3 OS=Homo sapiens GN=THRAP3 PE=1 SV=2	575.289	2	0	52.37	IDISPSTFR	Dimethyl:2H(4)13C(2) (N-term); Phospho (ST)	4.000600000.0	HRRIDISPSTFRK	17.6	S682	Yes
Q9Y2W1	Thyroid hormone receptor-associated protein 3 OS=Homo sapiens GN=THRAP3 PE=1 SV=2	575.289	2	0	52.13	IDISPSTFR	Dimethyl:2H(4)13C(2) (N-term); Phospho (ST)	4.000600000.0	HRRIDISPSTFRK	14.18	S682	Yes
Q9Y2W1	Thyroid hormone receptor-associated protein 3 OS=Homo sapiens GN=THRAP3 PE=1 SV=2	575.289	2	0	50.91	IDISPSTFR	Dimethyl:2H(4)13C(2) (N-term); Phospho (ST)	4.000600000.0	HRRIDISPSTFRK	5.37	S682	Yes
Q9Y2W1	Thyroid hormone receptor-associated protein 3 OS=Homo sapiens GN=THRAP3 PE=1 SV=2	575.29	2	0	48.57	IDISPSTFR	Dimethyl:2H(4)13C(2) (N-term); Phospho (ST)	4.000600000.0	HRRIDISPSTFRK	13.46	S682	Yes
Q9Y2W1	Thyroid hormone receptor-associated protein 3 OS=Homo sapiens GN=THRAP3 PE=1 SV=2	575.29	2	0	50.84	IDISPSTFR	Dimethyl:2H(4)13C(2) (N-term); Phospho (ST)	4.000600000.0	HRRIDISPSTFRK	12.09	S682	Yes
Q9Y2W1	Thyroid hormone receptor-associated protein 3 OS=Homo sapiens GN=THRAP3 PE=1 SV=2	575.29	2	0	37.26	IDISPSTFR	Dimethyl:2H(4)13C(2) (N-term); Phospho (ST)	4.000600000.0	HRRIDISPSTFRK	9.7	S682	Yes
Q9Y2W1	Thyroid hormone receptor-associated protein 3 OS=Homo sapiens GN=THRAP3 PE=1 SV=2	575.29	2	0	58.17	IDISPSTFR	Dimethyl:2H(4)13C(2) (N-term); Phospho (ST)	4.000600000.0	HRRIDISPSTFRK	18.33	S682	Yes
Q9Y2W1	Thyroid hormone receptor-associated protein 3 OS=Homo sapiens GN=THRAP3 PE=1 SV=2	575.29	2	0	42.27	IDISPSTFR	Dimethyl:2H(4)13C(2) (N-term); Phospho (ST)	4.000600000.0	HRRIDISPSTFRK	3.24	S682	Yes
Q9Y2W1	Thyroid hormone receptor-associated protein 3 OS=Homo sapiens GN=THRAP3 PE=1 SV=2	575.29	2	0	48.24	IDISPSTFR	Dimethyl:2H(4)13C(2) (N-term); Phospho (ST)	4.000600000.0	HRRIDISPSTFRK	13.04	S682	Yes
Q9Y2W1	Thyroid hormone receptor-associated protein 3 OS=Homo sapiens GN=THRAP3 PE=1 SV=2	575.291	2	0	53.6	IDISPSTFR	Dimethyl:2H(4)13C(2) (N-term); Phospho (ST)	4.000600000.0	HRRIDISPSTFRK	21.88	S682	Yes
Q9Y2W1	Thyroid hormone receptor-associated protein 3 OS=Homo sapiens GN=THRAP3 PE=1 SV=2	575.291	2	0	48.99	IDISPSTFR	Dimethyl:2H(4)13C(2) (N-term); Phospho (ST)	4.000600000.0	HRRIDISPSTFRK	12.97	S682	Yes
Q9Y2W1	Thyroid hormone receptor-associated protein 3 OS=Homo sapiens GN=THRAP3 PE=1 SV=2	575.291	2	0	41.24	IDISPSTFR	Dimethyl:2H(4)13C(2) (N-term); Phospho (ST)	4.000600000.0	HRRIDISPSTFRK	12.28	S682	Yes
Q9Y2W1	Thyroid hormone receptor-associated protein 3 OS=Homo sapiens GN=THRAP3 PE=1 SV=2	575.291	2	0	55.22	IDISPSTFR	Dimethyl:2H(4)13C(2) (N-term); Phospho (ST)	4.000600000.0	HRRIDISPSTFRK	24.5	S682	Yes
Q9Y2W1	Thyroid hormone receptor-associated protein 3 OS=Homo sapiens GN=THRAP3 PE=1 SV=2	575.291	2	0	52.92	IDISPSTFR	Dimethyl:2H(4)13C(2) (N-term); Phospho (ST)	4.000600000.0	HRRIDISPSTFRK	3	S682	Yes
Q9Y2W1	Thyroid hormone receptor-associated protein 3 OS=Homo sapiens GN=THRAP3 PE=1 SV=2	575.291	2	0	54.71	IDISPSTFR	Dimethyl:2H(4)13C(2) (N-term); Phospho (ST)	4.000600000.0	HRRIDISPSTFRK	19.85	S682	Yes
Q9Y2W1	Thyroid hormone receptor-associated protein 3 OS=Homo sapiens GN=THRAP3 PE=1 SV=2	575.291	2	0	59.35	IDISPSTFR	Dimethyl:2H(4)13C(2) (N-term); Phospho (ST)	4.000600000.0	HRRIDISPSTFRK	9.22	S682	Yes
Q9Y2W1	Thyroid hormone receptor-associated protein 3 OS=Homo sapiens GN=THRAP3 PE=1 SV=2	575.291	2	0	50.75	IDISPSTFR	Dimethyl:2H(4)13C(2) (N-term); Phospho (ST)	4.000600000.0	HRRIDISPSTFRK	17.56	S682	Yes
Q9Y2W1	Thyroid hormone receptor-associated protein 3 OS=Homo sapiens GN=THRAP3 PE=1 SV=2	575.291	2	0	48.43	IDISPSTFR	Dimethyl:2H(4)13C(2) (N-term); Phospho (ST)	4.000600000.0	HRRIDISPSTFRK	13.45	S682	Yes
Q9Y2W1	Thyroid hormone receptor-associated protein 3 OS=Homo sapiens GN=THRAP3 PE=1 SV=2	644.804	2	0	76.39	GSFSDTGLGDGK	Dimethyl:2H(4)13C(2) (K); Dimethyl:2H(4)13C(2) (N-term); Phospho (ST)	4.000600000003.0	KEKGSFSDTGLGD	10.95	S379	Yes
Q9Y2W1	Thyroid hormone receptor-associated protein 3 OS=Homo sapiens GN=THRAP3 PE=1 SV=2	644.805	2	0	83.78	GSFSDTGLGDGK	Dimethyl:2H(4)13C(2) (K); Dimethyl:2H(4)13C(2) (N-term); Phospho (ST)	4.000600000003.0	KEKGSFSDTGLGD	20.39	S379	Yes
Q9Y2W1	Thyroid hormone receptor-associated protein 3 OS=Homo sapiens GN=THRAP3 PE=1 SV=2	644.805	2	0	76.18	GSFSDTGLGDGK	Dimethyl:2H(4)13C(2) (K); Dimethyl:2H(4)13C(2) (N-term); Phospho (ST)	4.000600000003.0	KEKGSFSDTGLGD	12.29	S379	Yes
Q9Y2W1	Thyroid hormone receptor-associated protein 3 OS=Homo sapiens GN=THRAP3 PE=1 SV=2	644.806	2	0	80.64	GSFSDTGLGDGK	Dimethyl:2H(4)13C(2) (K); Dimethyl:2H(4)13C(2) (N-term); Phospho (ST)	4.000600000003.0	KEKGSFSDTGLGD	25.97	S379	Yes
Q9Y2W1	Thyroid hormone receptor-associated protein 3 OS=Homo sapiens GN=THRAP3 PE=1 SV=2	644.806	2	0	74.2	GSFSDTGLGDGK	Dimethyl:2H(4)13C(2) (K); Dimethyl:2H(4)13C(2) (N-term); Phospho (ST)	4.000600000003.0	KEKGSFSDTGLGD	14.65	S379	Yes
Q9Y2W1	Thyroid hormone receptor-associated protein 3 OS=Homo sapiens GN=THRAP3 PE=1 SV=2	644.807	2	0	79.74	GSFSDTGLGDGK	Dimethyl:2H(4)13C(2) (K); Dimethyl:2H(4)13C(2) (N-term); Phospho (ST)	4.000600000003.0	KEKGSFSDTGLGD	12.51	S379	Yes
Q9Y2W1	Thyroid hormone receptor-associated protein 3 OS=Homo sapiens GN=THRAP3 PE=1 SV=2	435.894	3	1	43.07	RIDISPSTFR	Dimethyl:2H(4)13C(2) (N-term); Phospho (ST)	4.0000600000.0	HRRIDISPSTFRK	10.65	S682	Yes
Q9Y2W1	Thyroid hormone receptor-associated protein 3 OS=Homo sapiens GN=THRAP3 PE=1 SV=2	435.894	3	1	41.95	RIDISPSTFR	Dimethyl:2H(4)13C(2) (N-term); Phospho (ST)	4.0000600000.0	HRRIDISPSTFRK	6.62	S682	Yes
Q9Y2W1	Thyroid hormone receptor-associated protein 3 OS=Homo sapiens GN=THRAP3 PE=1 SV=2	435.894	3	1	44.84	RIDISPSTFR	Dimethyl:2H(4)13C(2) (N-term); Phospho (ST)	4.0000600000.0	HRRIDISPSTFRK	8.34	S682	Yes
Q9Y2W1	Thyroid hormone receptor-associated protein 3 OS=Homo sapiens GN=THRAP3 PE=1 SV=2	435.894	3	1	39.22	RIDISPSTFR	Dimethyl:2H(4)13C(2) (N-term); Phospho (ST)	4.0000600000.0	HRRIDISPSTFRK	2.19	S682	Yes
Q9Y2W1	Thyroid hormone receptor-associated protein 3 OS=Homo sapiens GN=THRAP3 PE=1 SV=2	435.894	3	1	37.04	RIDISPSTFR	Dimethyl:2H(4)13C(2) (N-term); Phospho (ST)	4.0000600000.0	HRRIDISPSTFRK	6.06	S682	Yes
Q9Y2W1	Thyroid hormone receptor-associated protein 3 OS=Homo sapiens GN=THRAP3 PE=1 SV=2	435.894	3	1	41.27	RIDISPSTFR	Dimethyl:2H(4)13C(2) (N-term); Phospho (ST)	4.0000600000.0	HRRIDISPSTFRK	9.76	S682	Yes
Q9Y2W1	Thyroid hormone receptor-associated protein 3 OS=Homo sapiens GN=THRAP3 PE=1 SV=2	435.895	3	1	37.88	RIDISPSTFR	Dimethyl:2H(4)13C(2) (N-term); Phospho (ST)	4.0000600000.0	HRRIDISPSTFRK	9.92	S682	Yes
Q9Y2W1	Thyroid hormone receptor-associated protein 3 OS=Homo sapiens GN=THRAP3 PE=1 SV=2	435.895	3	1	47.8	RIDISPSTFR	Dimethyl:2H(4)13C(2) (N-term); Phospho (ST)	4.0000600000.0	HRRIDISPSTFRK	15.71	S682	Yes
Q9Y2W1	Thyroid hormone receptor-associated protein 3 OS=Homo sapiens GN=THRAP3 PE=1 SV=2	435.895	3	1	43.16	RIDISPSTFR	Dimethyl:2H(4)13C(2) (N-term); Phospho (ST)	4.0000600000.0	HRRIDISPSTFRK	6.63	S682	Yes
Q9Y2W1	Thyroid hormone receptor-associated protein 3 OS=Homo sapiens GN=THRAP3 PE=1 SV=2	653.34	2	1	57.68	RIDISPSTFR	Dimethyl:2H(4)13C(2) (N-term); Phospho (ST)	4.0000600000.0	HRRIDISPSTFRK	14.37	S682	Yes
Q9Y2W1	Thyroid hormone receptor-associated protein 3 OS=Homo sapiens GN=THRAP3 PE=1 SV=2	653.341	2	1	44.41	RIDISPSTFR	Dimethyl:2H(4)13C(2) (N-term); Phospho (ST)	4.0000600000.0	HRRIDISPSTFRK	10.63	S682	Yes
Q9Y2W1	Thyroid hormone receptor-associated protein 3 OS=Homo sapiens GN=THRAP3 PE=1 SV=2	653.341	2	1	37.84	RIDISPSTFR	Dimethyl:2H(4)13C(2) (N-term); Phospho (ST)	4.0000600000.0	HRRIDISPSTFRK	12.77	S682	Yes
Q9Y2W1	Thyroid hormone receptor-associated protein 3 OS=Homo sapiens GN=THRAP3 PE=1 SV=2	435.896	3	1	38.67	RIDISPSTFR	Dimethyl:2H(4)13C(2) (N-term); Phospho (ST)	4.0000600000.0	HRRIDISPSTFRK	5.01	S682	Yes
Q9Y2W1	Thyroid hormone receptor-associated protein 3 OS=Homo sapiens GN=THRAP3 PE=1 SV=2	435.896	3	1	37.71	RIDISPSTFR	Dimethyl:2H(4)13C(2) (N-term); Phospho (ST)	4.0000600000.0	HRRIDISPSTFRK	5.85	S682	Yes
Q9Y2W1	Thyroid hormone receptor-associated protein 3 OS=Homo sapiens GN=THRAP3 PE=1 SV=2	653.341	2	1	43.57	RIDISPSTFR	Dimethyl:2H(4)13C(2) (N-term); Phospho (ST)	4.0000600000.0	HRRIDISPSTFRK	3.5	S682	Yes
Q9Y2W1	Thyroid hormone receptor-associated protein 3 OS=Homo sapiens GN=THRAP3 PE=1 SV=2	653.341	2	1	52.66	RIDISPSTFR	Dimethyl:2H(4)13C(2) (N-term); Phospho (ST)	4.0000600000.0	HRRIDISPSTFRK	11.92	S682	Yes
Q9Y2W1	Thyroid hormone receptor-associated protein 3 OS=Homo sapiens GN=THRAP3 PE=1 SV=2	540.275	3	2	53.47	GRKESEFDDEPK	2 Dimethyl:2H(4)13C(2) (K); Dimethyl:2H(4)13C(2) (N-term); Phospho (ST)	4.003060000003.0	AKGRKESEFDDEP	34.89	S444	Yes
Q9Y2W1	Thyroid hormone receptor-associated protein 3 OS=Homo sapiens GN=THRAP3 PE=1 SV=2	540.277	3	2	41.44	GRKESEFDDEPK	2 Dimethyl:2H(4)13C(2) (K); Dimethyl:2H(4)13C(2) (N-term); Phospho (ST)	4.003060000003.0	AKGRKESEFDDEP	28.21	S444	Yes
Q9Y2W1	Thyroid hormone receptor-associated protein 3 OS=Homo sapiens GN=THRAP3 PE=1 SV=2	705.274	3	0	71.57	FSGEEGEIEDDESGTENR	Dimethyl:2H(4)13C(2) (N-term); Phospho (ST)	4.060000000000000000.0	WAHDKFSGEEGEI	53.72	S928	Yes
Q9Y2W1	Thyroid hormone receptor-associated protein 3 OS=Homo sapiens GN=THRAP3 PE=1 SV=2	705.281	3	0	66.41	FSGEEGEIEDDESGTENR	Dimethyl:2H(4)13C(2) (N-term); Phospho (ST)	4.060000000000000000.0	WAHDKFSGEEGEI	49.05	S928	Yes
Q9Y2W1	Thyroid hormone receptor-associated protein 3 OS=Homo sapiens GN=THRAP3 PE=1 SV=2	705.282	3	0	52.01	FSGEEGEIEDDESGTENR	Dimethyl:2H(4)13C(2) (N-term); Phospho (ST)	4.060000000000000000.0	WAHDKFSGEEGEI	41.52	S928	Yes
Q9Y2W1	Thyroid hormone receptor-associated protein 3 OS=Homo sapiens GN=THRAP3 PE=1 SV=2	845.36	3	1	65.04	FSGEEGEIEDDESGTENREEK	Dimethyl:2H(4)13C(2) (K); Dimethyl:2H(4)13C(2) (N-term); Phospho (ST)	4.060000000000000000003.0	WAHDKFSGEEGEI	46.92	S928	Yes
Q9Y2W1	Thyroid hormone receptor-associated protein 3 OS=Homo sapiens GN=THRAP3 PE=1 SV=2	845.36	3	1	59.14	FSGEEGEIEDDESGTENREEK	Dimethyl:2H(4)13C(2) (K); Dimethyl:2H(4)13C(2) (N-term); Phospho (ST)	4.060000000000000000003.0	WAHDKFSGEEGEI	59.14	S928	Yes
Q9Y2W1	Thyroid hormone receptor-associated protein 3 OS=Homo sapiens GN=THRAP3 PE=1 SV=2	634.272	4	1	41.06	FSGEEGEIEDDESGTENREEK	Dimethyl:2H(4)13C(2) (K); Dimethyl:2H(4)13C(2) (N-term); Phospho (ST)	4.000000000000600000003.0	EIEDDESGTENRE	3.67	S939	Yes
Q9Y2W1	Thyroid hormone receptor-associated protein 3 OS=Homo sapiens GN=THRAP3 PE=1 SV=2	845.361	3	1	60.89	FSGEEGEIEDDESGTENREEK	Dimethyl:2H(4)13C(2) (K); Dimethyl:2H(4)13C(2) (N-term); Phospho (ST)	4.000000000000600000003.0	EIEDDESGTENRE	7.92	S939	Yes
Q9Y2W1	Thyroid hormone receptor-associated protein 3 OS=Homo sapiens GN=THRAP3 PE=1 SV=2	634.273	4	1	52.75	FSGEEGEIEDDESGTENREEK	Dimethyl:2H(4)13C(2) (K); Dimethyl:2H(4)13C(2) (N-term); Phospho (ST)	4.000000000000600000003.0	EIEDDESGTENRE	9.06	S939	Yes
Q9Y2W1	Thyroid hormone receptor-associated protein 3 OS=Homo sapiens GN=THRAP3 PE=1 SV=2	845.361	3	1	87.14	FSGEEGEIEDDESGTENREEK	Dimethyl:2H(4)13C(2) (K); Dimethyl:2H(4)13C(2) (N-term); Phospho (ST)	4.000000000000600000003.0	EIEDDESGTENRE	12.56	S939	Yes
Q9Y2W1	Thyroid hormone receptor-associated protein 3 OS=Homo sapiens GN=THRAP3 PE=1 SV=2	634.273	4	1	61.52	FSGEEGEIEDDESGTENREEK	Dimethyl:2H(4)13C(2) (K); Dimethyl:2H(4)13C(2) (N-term); Phospho (ST)	4.000000000000600000003.0	EIEDDESGTENRE	16.34	S939	Yes
Q9Y2W1	Thyroid hormone receptor-associated protein 3 OS=Homo sapiens GN=THRAP3 PE=1 SV=2	845.362	3	1	67.74	FSGEEGEIEDDESGTENREEK	Dimethyl:2H(4)13C(2) (K); Dimethyl:2H(4)13C(2) (N-term); Phospho (ST)	4.060000000000000000003.0	WAHDKFSGEEGEI	48.29	S928	Yes
Q9Y2W1	Thyroid hormone receptor-associated protein 3 OS=Homo sapiens GN=THRAP3 PE=1 SV=2	845.362	3	1	76.24	FSGEEGEIEDDESGTENREEK	Dimethyl:2H(4)13C(2) (K); Dimethyl:2H(4)13C(2) (N-term); Phospho (ST)	4.000000000000600000003.0	EIEDDESGTENRE	12.96	S939	Yes
Q9Y2W1	Thyroid hormone receptor-associated protein 3 OS=Homo sapiens GN=THRAP3 PE=1 SV=2	845.362	3	1	93.37	FSGEEGEIEDDESGTENREEK	Dimethyl:2H(4)13C(2) (K); Dimethyl:2H(4)13C(2) (N-term); Phospho (ST)	4.000000000000600000003.0	EIEDDESGTENRE	10.29	S939	Yes
Q9Y2W1	Thyroid hormone receptor-associated protein 3 OS=Homo sapiens GN=THRAP3 PE=1 SV=2	634.273	4	1	53.14	FSGEEGEIEDDESGTENREEK	Dimethyl:2H(4)13C(2) (K); Dimethyl:2H(4)13C(2) (N-term); Phospho (ST)	4.000000000000600000003.0	EIEDDESGTENRE	8.41	S939	Yes
Q9Y2W1	Thyroid hormone receptor-associated protein 3 OS=Homo sapiens GN=THRAP3 PE=1 SV=2	845.362	3	1	81.06	FSGEEGEIEDDESGTENREEK	Dimethyl:2H(4)13C(2) (K); Dimethyl:2H(4)13C(2) (N-term); Phospho (ST)	4.000000000000600000003.0	EIEDDESGTENRE	10.63	S939	Yes
Q9Y2W1	Thyroid hormone receptor-associated protein 3 OS=Homo sapiens GN=THRAP3 PE=1 SV=2	845.363	3	1	64.74	FSGEEGEIEDDESGTENREEK	Dimethyl:2H(4)13C(2) (K); Dimethyl:2H(4)13C(2) (N-term); Phospho (ST)	4.060000000000000000003.0	WAHDKFSGEEGEI	63.77	S928	Yes
Q9Y2W1	Thyroid hormone receptor-associated protein 3 OS=Homo sapiens GN=THRAP3 PE=1 SV=2	872.016	3	1	57.36	FSGEEGEIEDDESGTENREEK	Dimethyl:2H(4)13C(2) (K); Dimethyl:2H(4)13C(2) (N-term); 2 Phospho (ST)	4.060000000000600000003.0	WAHDKFSGEEGEI;EIEDDESGTENRE;	15.19	S928;S939;	Yes
Q9Y2W1	Thyroid hormone receptor-associated protein 3 OS=Homo sapiens GN=THRAP3 PE=1 SV=2	872.017	3	1	58.77	FSGEEGEIEDDESGTENREEK	Dimethyl:2H(4)13C(2) (K); Dimethyl:2H(4)13C(2) (N-term); 2 Phospho (ST)	4.060000000000600000003.0	WAHDKFSGEEGEI;EIEDDESGTENRE;	17	S928;S939;	Yes
Q9Y2W1	Thyroid hormone receptor-associated protein 3 OS=Homo sapiens GN=THRAP3 PE=1 SV=2	872.018	3	1	56.24	FSGEEGEIEDDESGTENREEK	Dimethyl:2H(4)13C(2) (K); Dimethyl:2H(4)13C(2) (N-term); 2 Phospho (ST)	4.060000000000600000003.0	WAHDKFSGEEGEI;EIEDDESGTENRE;	10.54	S928;S939;	Yes
Q9Y2W1	Thyroid hormone receptor-associated protein 3 OS=Homo sapiens GN=THRAP3 PE=1 SV=2	872.019	3	1	50.01	FSGEEGEIEDDESGTENREEK	Dimethyl:2H(4)13C(2) (K); Dimethyl:2H(4)13C(2) (N-term); 2 Phospho (ST)	4.060000000000600000003.0	WAHDKFSGEEGEI;EIEDDESGTENRE;	17.33	S928;S939;	Yes
Q9Y2W1	Thyroid hormone receptor-associated protein 3 OS=Homo sapiens GN=THRAP3 PE=1 SV=2	872.019	3	1	64.38	FSGEEGEIEDDESGTENREEK	Dimethyl:2H(4)13C(2) (K); Dimethyl:2H(4)13C(2) (N-term); 2 Phospho (ST)	4.060000000000600000003.0	WAHDKFSGEEGEI;EIEDDESGTENRE;	10.96	S928;S939;	Yes
Q9Y2W1	Thyroid hormone receptor-associated protein 3 OS=Homo sapiens GN=THRAP3 PE=1 SV=2	872.022	3	1	67.46	FSGEEGEIEDDESGTENREEK	Dimethyl:2H(4)13C(2) (K); Dimethyl:2H(4)13C(2) (N-term); 2 Phospho (ST)	4.060000000000600000003.0	WAHDKFSGEEGEI;EIEDDESGTENRE;	19.48	S928;S939;	Yes
Q9Y2W1	Thyroid hormone receptor-associated protein 3 OS=Homo sapiens GN=THRAP3 PE=1 SV=2	697.05	4	1	45.59	WAHDKFSGEEGEIEDDESGTENR	Dimethyl:2H(4)13C(2) (K); Dimethyl:2H(4)13C(2) (N-term); Phospho (ST)	4.00003060000000000000000.0	WAHDKFSGEEGEI	39.78	S928	Yes
Q9Y2W1	Thyroid hormone receptor-associated protein 3 OS=Homo sapiens GN=THRAP3 PE=1 SV=2	822.105	4	2	47.71	WAHDKFSGEEGEIEDDESGTENREEK	2 Dimethyl:2H(4)13C(2) (K); Dimethyl:2H(4)13C(2) (N-term); 2 Phospho (ST)	4.00003060000000000600000003.0	WAHDKFSGEEGEI;EIEDDESGTENRE;	9.45	S928;S939;	Yes
Q9Y2W1	Thyroid hormone receptor-associated protein 3 OS=Homo sapiens GN=THRAP3 PE=1 SV=2	822.107	4	2	49.02	WAHDKFSGEEGEIEDDESGTENREEK	2 Dimethyl:2H(4)13C(2) (K); Dimethyl:2H(4)13C(2) (N-term); 2 Phospho (ST)	4.00003060000000000600000003.0	WAHDKFSGEEGEI;EIEDDESGTENRE;	9.04	S928;S939;	Yes
P22626	Heterogeneous nuclear ribonucleoproteins A2/B1 OS=Homo sapiens GN=HNRNPA2B1 PE=1 SV=2	870.361	3	0	110.98	GFGDGYNGYGGGPGGGNFGGSPGYGGGR	Dimethyl:2H(4)13C(2) (N-term); Phospho (ST)	4.0000000000000000000060000000.0	GGNFGGSPGYGGG	32.86	S259	Yes
P22626	Heterogeneous nuclear ribonucleoproteins A2/B1 OS=Homo sapiens GN=HNRNPA2B1 PE=1 SV=2	870.361	3	0	111.56	GFGDGYNGYGGGPGGGNFGGSPGYGGGR	Dimethyl:2H(4)13C(2) (N-term); Phospho (ST)	4.0000000000000000000060000000.0	GGNFGGSPGYGGG	38.19	S259	Yes
P22626	Heterogeneous nuclear ribonucleoproteins A2/B1 OS=Homo sapiens GN=HNRNPA2B1 PE=1 SV=2	870.362	3	0	142.52	GFGDGYNGYGGGPGGGNFGGSPGYGGGR	Dimethyl:2H(4)13C(2) (N-term); Phospho (ST)	4.0000000000000000000060000000.0	GGNFGGSPGYGGG	38.57	S259	Yes
P22626	Heterogeneous nuclear ribonucleoproteins A2/B1 OS=Homo sapiens GN=HNRNPA2B1 PE=1 SV=2	870.363	3	0	65.72	GFGDGYNGYGGGPGGGNFGGSPGYGGGR	Dimethyl:2H(4)13C(2) (N-term); Phospho (ST)	4.0000000000000000000060000000.0	GGNFGGSPGYGGG	27.68	S259	Yes
P22626	Heterogeneous nuclear ribonucleoproteins A2/B1 OS=Homo sapiens GN=HNRNPA2B1 PE=1 SV=2	870.364	3	0	89.97	GFGDGYNGYGGGPGGGNFGGSPGYGGGR	Dimethyl:2H(4)13C(2) (N-term); Phospho (ST)	4.0000000000000000000060000000.0	GGNFGGSPGYGGG	39.3	S259	Yes
P07900	Heat shock protein HSP 90-alpha OS=Homo sapiens GN=HSP90AA1 PE=1 SV=5	792.36	3	0	74.36	ESEDKPEIEDVGSDEEEEK	2 Dimethyl:2H(4)13C(2) (K); Dimethyl:2H(4)13C(2) (N-term); Phospho (ST)	4.0000300000006000003.0	EIEDVGSDEEEEK	63.45	S263	Yes
P07900	Heat shock protein HSP 90-alpha OS=Homo sapiens GN=HSP90AA1 PE=1 SV=5	1188.04	2	0	69.99	ESEDKPEIEDVGSDEEEEK	2 Dimethyl:2H(4)13C(2) (K); Dimethyl:2H(4)13C(2) (N-term); Phospho (ST)	4.0000300000006000003.0	EIEDVGSDEEEEK	64.67	S263	Yes
P07900	Heat shock protein HSP 90-alpha OS=Homo sapiens GN=HSP90AA1 PE=1 SV=5	1188.04	2	0	93.78	ESEDKPEIEDVGSDEEEEK	2 Dimethyl:2H(4)13C(2) (K); Dimethyl:2H(4)13C(2) (N-term); Phospho (ST)	4.0000300000006000003.0	EIEDVGSDEEEEK	74.86	S263	Yes
P07900	Heat shock protein HSP 90-alpha OS=Homo sapiens GN=HSP90AA1 PE=1 SV=5	792.361	3	0	57.56	ESEDKPEIEDVGSDEEEEK	2 Dimethyl:2H(4)13C(2) (K); Dimethyl:2H(4)13C(2) (N-term); Phospho (ST)	4.0000300000006000003.0	EIEDVGSDEEEEK	51.23	S263	Yes
P07900	Heat shock protein HSP 90-alpha OS=Homo sapiens GN=HSP90AA1 PE=1 SV=5	1188.04	2	0	56.97	ESEDKPEIEDVGSDEEEEK	2 Dimethyl:2H(4)13C(2) (K); Dimethyl:2H(4)13C(2) (N-term); Phospho (ST)	4.0000300000006000003.0	EIEDVGSDEEEEK	47.84	S263	Yes
P07900	Heat shock protein HSP 90-alpha OS=Homo sapiens GN=HSP90AA1 PE=1 SV=5	1188.04	2	0	94.27	ESEDKPEIEDVGSDEEEEK	2 Dimethyl:2H(4)13C(2) (K); Dimethyl:2H(4)13C(2) (N-term); Phospho (ST)	4.0000300000006000003.0	EIEDVGSDEEEEK	77.82	S263	Yes
P07900	Heat shock protein HSP 90-alpha OS=Homo sapiens GN=HSP90AA1 PE=1 SV=5	1188.04	2	0	47.8	ESEDKPEIEDVGSDEEEEK	2 Dimethyl:2H(4)13C(2) (K); Dimethyl:2H(4)13C(2) (N-term); Phospho (ST)	4.0000300000006000003.0	EIEDVGSDEEEEK	40.38	S263	Yes
P07900	Heat shock protein HSP 90-alpha OS=Homo sapiens GN=HSP90AA1 PE=1 SV=5	1188.04	2	0	62.3	ESEDKPEIEDVGSDEEEEK	2 Dimethyl:2H(4)13C(2) (K); Dimethyl:2H(4)13C(2) (N-term); Phospho (ST)	4.0000300000006000003.0	EIEDVGSDEEEEK	54.63	S263	Yes
P07900	Heat shock protein HSP 90-alpha OS=Homo sapiens GN=HSP90AA1 PE=1 SV=5	1188.04	2	0	68.25	ESEDKPEIEDVGSDEEEEK	2 Dimethyl:2H(4)13C(2) (K); Dimethyl:2H(4)13C(2) (N-term); Phospho (ST)	4.0000300000006000003.0	EIEDVGSDEEEEK	61.19	S263	Yes
P07900	Heat shock protein HSP 90-alpha OS=Homo sapiens GN=HSP90AA1 PE=1 SV=5	1188.04	2	0	65.62	ESEDKPEIEDVGSDEEEEK	2 Dimethyl:2H(4)13C(2) (K); Dimethyl:2H(4)13C(2) (N-term); Phospho (ST)	4.0000300000006000003.0	EIEDVGSDEEEEK	56.13	S263	Yes
P07900	Heat shock protein HSP 90-alpha OS=Homo sapiens GN=HSP90AA1 PE=1 SV=5	792.363	3	0	58.37	ESEDKPEIEDVGSDEEEEK	2 Dimethyl:2H(4)13C(2) (K); Dimethyl:2H(4)13C(2) (N-term); Phospho (ST)	4.0000300000006000003.0	EIEDVGSDEEEEK	54.3	S263	Yes
P07900	Heat shock protein HSP 90-alpha OS=Homo sapiens GN=HSP90AA1 PE=1 SV=5	792.363	3	0	69.11	ESEDKPEIEDVGSDEEEEK	2 Dimethyl:2H(4)13C(2) (K); Dimethyl:2H(4)13C(2) (N-term); Phospho (ST)	4.0000300000006000003.0	EIEDVGSDEEEEK	53.09	S263	Yes
P07900	Heat shock protein HSP 90-alpha OS=Homo sapiens GN=HSP90AA1 PE=1 SV=5	792.365	3	0	65.73	ESEDKPEIEDVGSDEEEEK	2 Dimethyl:2H(4)13C(2) (K); Dimethyl:2H(4)13C(2) (N-term); Phospho (ST)	4.0000300000006000003.0	EIEDVGSDEEEEK	55.09	S263	Yes
P07900	Heat shock protein HSP 90-alpha OS=Homo sapiens GN=HSP90AA1 PE=1 SV=5	792.365	3	0	73.64	ESEDKPEIEDVGSDEEEEK	2 Dimethyl:2H(4)13C(2) (K); Dimethyl:2H(4)13C(2) (N-term); Phospho (ST)	4.0000300000006000003.0	EIEDVGSDEEEEK	63.32	S263	Yes
P07900	Heat shock protein HSP 90-alpha OS=Homo sapiens GN=HSP90AA1 PE=1 SV=5	792.366	3	0	64.71	ESEDKPEIEDVGSDEEEEK	2 Dimethyl:2H(4)13C(2) (K); Dimethyl:2H(4)13C(2) (N-term); Phospho (ST)	4.0000300000006000003.0	EIEDVGSDEEEEK	56.25	S263	Yes
P07900	Heat shock protein HSP 90-alpha OS=Homo sapiens GN=HSP90AA1 PE=1 SV=5	1188.05	2	0	67.57	ESEDKPEIEDVGSDEEEEK	2 Dimethyl:2H(4)13C(2) (K); Dimethyl:2H(4)13C(2) (N-term); Phospho (ST)	4.0000300000006000003.0	EIEDVGSDEEEEK	58.26	S263	Yes
P07900	Heat shock protein HSP 90-alpha OS=Homo sapiens GN=HSP90AA1 PE=1 SV=5	1188.05	2	0	95.36	ESEDKPEIEDVGSDEEEEK	2 Dimethyl:2H(4)13C(2) (K); Dimethyl:2H(4)13C(2) (N-term); Phospho (ST)	4.0000300000006000003.0	EIEDVGSDEEEEK	76.05	S263	Yes
P07900	Heat shock protein HSP 90-alpha OS=Homo sapiens GN=HSP90AA1 PE=1 SV=5	1188.05	2	0	65.73	ESEDKPEIEDVGSDEEEEK	2 Dimethyl:2H(4)13C(2) (K); Dimethyl:2H(4)13C(2) (N-term); Phospho (ST)	4.0000300000006000003.0	EIEDVGSDEEEEK	60.19	S263	Yes
P07900	Heat shock protein HSP 90-alpha OS=Homo sapiens GN=HSP90AA1 PE=1 SV=5	1188.05	2	0	92.23	ESEDKPEIEDVGSDEEEEK	2 Dimethyl:2H(4)13C(2) (K); Dimethyl:2H(4)13C(2) (N-term); Phospho (ST)	4.0000300000006000003.0	EIEDVGSDEEEEK	68.84	S263	Yes
P07900	Heat shock protein HSP 90-alpha OS=Homo sapiens GN=HSP90AA1 PE=1 SV=5	846.414	3	1	69.23	ESEDKPEIEDVGSDEEEEKK	3 Dimethyl:2H(4)13C(2) (K); Dimethyl:2H(4)13C(2) (N-term); Phospho (ST)	4.00003000000060000033.0	EIEDVGSDEEEEK	54.18	S263	Yes
P07900	Heat shock protein HSP 90-alpha OS=Homo sapiens GN=HSP90AA1 PE=1 SV=5	635.062	4	1	50.01	ESEDKPEIEDVGSDEEEEKK	3 Dimethyl:2H(4)13C(2) (K); Dimethyl:2H(4)13C(2) (N-term); Phospho (ST)	4.00003000000060000033.0	EIEDVGSDEEEEK	44.24	S263	Yes
P07900	Heat shock protein HSP 90-alpha OS=Homo sapiens GN=HSP90AA1 PE=1 SV=5	846.415	3	1	80.76	ESEDKPEIEDVGSDEEEEKK	3 Dimethyl:2H(4)13C(2) (K); Dimethyl:2H(4)13C(2) (N-term); Phospho (ST)	4.00003000000060000033.0	EIEDVGSDEEEEK	64.76	S263	Yes
P07900	Heat shock protein HSP 90-alpha OS=Homo sapiens GN=HSP90AA1 PE=1 SV=5	846.415	3	1	60.37	ESEDKPEIEDVGSDEEEEKK	3 Dimethyl:2H(4)13C(2) (K); Dimethyl:2H(4)13C(2) (N-term); Phospho (ST)	4.00003000000060000033.0	EIEDVGSDEEEEK	53.83	S263	Yes
P07900	Heat shock protein HSP 90-alpha OS=Homo sapiens GN=HSP90AA1 PE=1 SV=5	635.063	4	1	52.62	ESEDKPEIEDVGSDEEEEKK	3 Dimethyl:2H(4)13C(2) (K); Dimethyl:2H(4)13C(2) (N-term); Phospho (ST)	4.00003000000060000033.0	EIEDVGSDEEEEK	43.48	S263	Yes
P07900	Heat shock protein HSP 90-alpha OS=Homo sapiens GN=HSP90AA1 PE=1 SV=5	846.415	3	1	68.82	ESEDKPEIEDVGSDEEEEKK	3 Dimethyl:2H(4)13C(2) (K); Dimethyl:2H(4)13C(2) (N-term); Phospho (ST)	4.00003000000060000033.0	EIEDVGSDEEEEK	57.36	S263	Yes
P07900	Heat shock protein HSP 90-alpha OS=Homo sapiens GN=HSP90AA1 PE=1 SV=5	846.416	3	1	74.11	ESEDKPEIEDVGSDEEEEKK	3 Dimethyl:2H(4)13C(2) (K); Dimethyl:2H(4)13C(2) (N-term); Phospho (ST)	4.00003000000060000033.0	EIEDVGSDEEEEK	65.69	S263	Yes
P07900	Heat shock protein HSP 90-alpha OS=Homo sapiens GN=HSP90AA1 PE=1 SV=5	635.064	4	1	59.48	ESEDKPEIEDVGSDEEEEKK	3 Dimethyl:2H(4)13C(2) (K); Dimethyl:2H(4)13C(2) (N-term); Phospho (ST)	4.00003000000060000033.0	EIEDVGSDEEEEK	50.98	S263	Yes
P02545	Lamin-A/C OS=Homo sapiens GN=LMNA PE=1 SV=1	452.577	3	1	63.4	LRLSPSPTSQR	Dimethyl:2H(4)13C(2) (N-term); Phospho (ST)	4.00060000000.0	EERLRLSPSPTSQ	16.69	S390	Yes
P02545	Lamin-A/C OS=Homo sapiens GN=LMNA PE=1 SV=1	452.577	3	1	57.24	LRLSPSPTSQR	Dimethyl:2H(4)13C(2) (N-term); Phospho (ST)	4.00060000000.0	EERLRLSPSPTSQ	13.98	S390	Yes
P02545	Lamin-A/C OS=Homo sapiens GN=LMNA PE=1 SV=1	452.577	3	1	67.17	LRLSPSPTSQR	Dimethyl:2H(4)13C(2) (N-term); Phospho (ST)	4.00060000000.0	EERLRLSPSPTSQ	14.59	S390	Yes
P02545	Lamin-A/C OS=Homo sapiens GN=LMNA PE=1 SV=1	452.577	3	1	66.85	LRLSPSPTSQR	Dimethyl:2H(4)13C(2) (N-term); Phospho (ST)	4.00060000000.0	EERLRLSPSPTSQ	30.65	S390	Yes
P02545	Lamin-A/C OS=Homo sapiens GN=LMNA PE=1 SV=1	452.577	3	1	65.34	LRLSPSPTSQR	Dimethyl:2H(4)13C(2) (N-term); Phospho (ST)	4.00060000000.0	EERLRLSPSPTSQ	15.17	S390	Yes
P02545	Lamin-A/C OS=Homo sapiens GN=LMNA PE=1 SV=1	452.577	3	1	76.76	LRLSPSPTSQR	Dimethyl:2H(4)13C(2) (N-term); Phospho (ST)	4.00060000000.0	EERLRLSPSPTSQ	41.27	S390	Yes
P02545	Lamin-A/C OS=Homo sapiens GN=LMNA PE=1 SV=1	452.577	3	1	50.41	LRLSPSPTSQR	Dimethyl:2H(4)13C(2) (N-term); Phospho (ST)	4.00060000000.0	EERLRLSPSPTSQ	12.72	S390	Yes
P02545	Lamin-A/C OS=Homo sapiens GN=LMNA PE=1 SV=1	452.577	3	1	56.97	LRLSPSPTSQR	Dimethyl:2H(4)13C(2) (N-term); Phospho (ST)	4.00060000000.0	EERLRLSPSPTSQ	15.22	S390	Yes
P02545	Lamin-A/C OS=Homo sapiens GN=LMNA PE=1 SV=1	452.577	3	1	66.71	LRLSPSPTSQR	Dimethyl:2H(4)13C(2) (N-term); Phospho (ST)	4.00060000000.0	EERLRLSPSPTSQ	31.57	S390	Yes
P02545	Lamin-A/C OS=Homo sapiens GN=LMNA PE=1 SV=1	452.577	3	1	59.64	LRLSPSPTSQR	Dimethyl:2H(4)13C(2) (N-term); Phospho (ST)	4.00060000000.0	EERLRLSPSPTSQ	35.77	S390	Yes
P02545	Lamin-A/C OS=Homo sapiens GN=LMNA PE=1 SV=1	452.577	3	1	65.73	LRLSPSPTSQR	Dimethyl:2H(4)13C(2) (N-term); Phospho (ST)	4.00060000000.0	EERLRLSPSPTSQ	17.56	S390	Yes
P02545	Lamin-A/C OS=Homo sapiens GN=LMNA PE=1 SV=1	678.363	2	1	41.02	LRLSPSPTSQR	Dimethyl:2H(4)13C(2) (N-term); Phospho (ST)	4.00060000000.0	EERLRLSPSPTSQ	1.76	S390	Yes
P02545	Lamin-A/C OS=Homo sapiens GN=LMNA PE=1 SV=1	678.364	2	1	43.88	LRLSPSPTSQR	Dimethyl:2H(4)13C(2) (N-term); Phospho (ST)	4.00060000000.0	EERLRLSPSPTSQ	3.13	S390	Yes
P02545	Lamin-A/C OS=Homo sapiens GN=LMNA PE=1 SV=1	678.364	2	1	40.43	LRLSPSPTSQR	Dimethyl:2H(4)13C(2) (N-term); Phospho (ST)	4.00060000000.0	EERLRLSPSPTSQ	1.52	S390	Yes
P02545	Lamin-A/C OS=Homo sapiens GN=LMNA PE=1 SV=1	678.364	2	1	40.73	LRLSPSPTSQR	Dimethyl:2H(4)13C(2) (N-term); Phospho (ST)	4.00060000000.0	EERLRLSPSPTSQ	1.26	S390	Yes
P02545	Lamin-A/C OS=Homo sapiens GN=LMNA PE=1 SV=1	452.579	3	1	62.63	LRLSPSPTSQR	Dimethyl:2H(4)13C(2) (N-term); Phospho (ST)	4.00060000000.0	EERLRLSPSPTSQ	8.09	S390	Yes
P02545	Lamin-A/C OS=Homo sapiens GN=LMNA PE=1 SV=1	452.579	3	1	54.8	LRLSPSPTSQR	Dimethyl:2H(4)13C(2) (N-term); Phospho (ST)	4.00060000000.0	EERLRLSPSPTSQ	13.53	S390	Yes
P02545	Lamin-A/C OS=Homo sapiens GN=LMNA PE=1 SV=1	452.579	3	1	52.62	LRLSPSPTSQR	Dimethyl:2H(4)13C(2) (N-term); Phospho (ST)	4.00060000000.0	EERLRLSPSPTSQ	13.18	S390	Yes
P02545	Lamin-A/C OS=Homo sapiens GN=LMNA PE=1 SV=1	452.579	3	1	58.78	LRLSPSPTSQR	Dimethyl:2H(4)13C(2) (N-term); Phospho (ST)	4.00060000000.0	EERLRLSPSPTSQ	20.9	S390	Yes
P02545	Lamin-A/C OS=Homo sapiens GN=LMNA PE=1 SV=1	678.365	2	1	38.79	LRLSPSPTSQR	Dimethyl:2H(4)13C(2) (N-term); Phospho (ST)	4.00060000000.0	EERLRLSPSPTSQ	1.78	S390	Yes
P02545	Lamin-A/C OS=Homo sapiens GN=LMNA PE=1 SV=1	678.365	2	1	40.29	LRLSPSPTSQR	Dimethyl:2H(4)13C(2) (N-term); Phospho (ST)	4.00060000000.0	EERLRLSPSPTSQ	8.73	S390	Yes
P02545	Lamin-A/C OS=Homo sapiens GN=LMNA PE=1 SV=1	678.365	2	1	39.39	LRLSPSPTSQR	Dimethyl:2H(4)13C(2) (N-term); Phospho (ST)	4.00060000000.0	EERLRLSPSPTSQ	1.41	S390	Yes
P02545	Lamin-A/C OS=Homo sapiens GN=LMNA PE=1 SV=1	452.579	3	1	59.51	LRLSPSPTSQR	Dimethyl:2H(4)13C(2) (N-term); Phospho (ST)	4.00060000000.0	EERLRLSPSPTSQ	14.87	S390	Yes
P02545	Lamin-A/C OS=Homo sapiens GN=LMNA PE=1 SV=1	452.579	3	1	51.36	LRLSPSPTSQR	Dimethyl:2H(4)13C(2) (N-term); Phospho (ST)	4.00060000000.0	EERLRLSPSPTSQ	13.53	S390	Yes
P02545	Lamin-A/C OS=Homo sapiens GN=LMNA PE=1 SV=1	452.579	3	1	64.16	LRLSPSPTSQR	Dimethyl:2H(4)13C(2) (N-term); Phospho (ST)	4.00060000000.0	EERLRLSPSPTSQ	37.92	S390	Yes
P02545	Lamin-A/C OS=Homo sapiens GN=LMNA PE=1 SV=1	452.579	3	1	54.96	LRLSPSPTSQR	Dimethyl:2H(4)13C(2) (N-term); Phospho (ST)	4.00060000000.0	EERLRLSPSPTSQ	13.53	S390	Yes
P02545	Lamin-A/C OS=Homo sapiens GN=LMNA PE=1 SV=1	452.579	3	1	58.8	LRLSPSPTSQR	Dimethyl:2H(4)13C(2) (N-term); Phospho (ST)	4.00060000000.0	EERLRLSPSPTSQ	24.66	S390	Yes
P02545	Lamin-A/C OS=Homo sapiens GN=LMNA PE=1 SV=1	452.579	3	1	47.64	LRLSPSPTSQR	Dimethyl:2H(4)13C(2) (N-term); Phospho (ST)	4.00060000000.0	EERLRLSPSPTSQ	3.96	S390	Yes
P02545	Lamin-A/C OS=Homo sapiens GN=LMNA PE=1 SV=1	452.579	3	1	55.72	LRLSPSPTSQR	Dimethyl:2H(4)13C(2) (N-term); Phospho (ST)	4.00060000000.0	EERLRLSPSPTSQ	14.38	S390	Yes
P02545	Lamin-A/C OS=Homo sapiens GN=LMNA PE=1 SV=1	452.579	3	1	50.26	LRLSPSPTSQR	Dimethyl:2H(4)13C(2) (N-term); Phospho (ST)	4.00060000000.0	EERLRLSPSPTSQ	17.15	S390	Yes
P02545	Lamin-A/C OS=Homo sapiens GN=LMNA PE=1 SV=1	678.365	2	1	49.16	LRLSPSPTSQR	Dimethyl:2H(4)13C(2) (N-term); Phospho (ST)	4.00060000000.0	EERLRLSPSPTSQ	18.83	S390	Yes
P02545	Lamin-A/C OS=Homo sapiens GN=LMNA PE=1 SV=1	678.365	2	1	39.45	LRLSPSPTSQR	Dimethyl:2H(4)13C(2) (N-term); Phospho (ST)	4.00060000000.0	EERLRLSPSPTSQ	4.86	S390	Yes
P02545	Lamin-A/C OS=Homo sapiens GN=LMNA PE=1 SV=1	479.233	3	1	45.75	LRLSPSPTSQR	Dimethyl:2H(4)13C(2) (N-term); 2 Phospho (ST)	4.00060600000.0	EERLRLSPSPTSQ;RLRLSPSPTSQRS;	10.44	S390;S392;	Yes
P02545	Lamin-A/C OS=Homo sapiens GN=LMNA PE=1 SV=1	479.233	3	1	40.72	LRLSPSPTSQR	Dimethyl:2H(4)13C(2) (N-term); 2 Phospho (ST)	4.00060600000.0	EERLRLSPSPTSQ;RLRLSPSPTSQRS;	5.93	S390;S392;	Yes
P02545	Lamin-A/C OS=Homo sapiens GN=LMNA PE=1 SV=1	479.234	3	1	42.42	LRLSPSPTSQR	Dimethyl:2H(4)13C(2) (N-term); 2 Phospho (ST)	4.00060600000.0	EERLRLSPSPTSQ;RLRLSPSPTSQRS;	5.16	S390;S392;	Yes
P02545	Lamin-A/C OS=Homo sapiens GN=LMNA PE=1 SV=1	718.347	2	1	40.52	LRLSPSPTSQR	Dimethyl:2H(4)13C(2) (N-term); 2 Phospho (ST)	4.00060600000.0	EERLRLSPSPTSQ;RLRLSPSPTSQRS;	10.43	S390;S392;	Yes
P02545	Lamin-A/C OS=Homo sapiens GN=LMNA PE=1 SV=1	479.234	3	1	38.74	LRLSPSPTSQR	Dimethyl:2H(4)13C(2) (N-term); 2 Phospho (ST)	4.00060600000.0	EERLRLSPSPTSQ;RLRLSPSPTSQRS;	2.65	S390;S392;	Yes
P02545	Lamin-A/C OS=Homo sapiens GN=LMNA PE=1 SV=1	491.906	3	0	46.72	SGAQASSTPLSPTR	Dimethyl:2H(4)13C(2) (N-term); Phospho (ST)	4.00000060000000.0	SGAQASSTPLSPT	5.16	S18	Yes
P02545	Lamin-A/C OS=Homo sapiens GN=LMNA PE=1 SV=1	737.358	2	0	65.24	SGAQASSTPLSPTR	Dimethyl:2H(4)13C(2) (N-term); Phospho (ST)	4.00000000006000.0	ASSTPLSPTRITR	10.03	S22	Yes
P02545	Lamin-A/C OS=Homo sapiens GN=LMNA PE=1 SV=1	737.358	2	0	79.92	SGAQASSTPLSPTR	Dimethyl:2H(4)13C(2) (N-term); Phospho (ST)	4.00000000006000.0	ASSTPLSPTRITR	1.88	S22	Yes
P02545	Lamin-A/C OS=Homo sapiens GN=LMNA PE=1 SV=1	737.359	2	0	77.42	SGAQASSTPLSPTR	Dimethyl:2H(4)13C(2) (N-term); Phospho (ST)	4.00000000006000.0	ASSTPLSPTRITR	3.07	S22	Yes
P02545	Lamin-A/C OS=Homo sapiens GN=LMNA PE=1 SV=1	737.359	2	0	48.74	SGAQASSTPLSPTR	Dimethyl:2H(4)13C(2) (N-term); Phospho (ST)	4.00000000006000.0	ASSTPLSPTRITR	1.81	S22	Yes
P02545	Lamin-A/C OS=Homo sapiens GN=LMNA PE=1 SV=1	737.359	2	0	60.57	SGAQASSTPLSPTR	Dimethyl:2H(4)13C(2) (N-term); Phospho (ST)	4.00000000006000.0	ASSTPLSPTRITR	2.93	S22	Yes
P02545	Lamin-A/C OS=Homo sapiens GN=LMNA PE=1 SV=1	562.256	3	0	57.21	SNEDQSMGNWQIK	Dimethyl:2H(4)13C(2) (K); Dimethyl:2H(4)13C(2) (N-term); Phospho (ST)	4.6000000000003.0	VRLRNKSNEDQSM	16.04	S458	Yes
P02545	Lamin-A/C OS=Homo sapiens GN=LMNA PE=1 SV=1	562.259	3	0	56.59	SNEDQSMGNWQIK	Dimethyl:2H(4)13C(2) (K); Dimethyl:2H(4)13C(2) (N-term); Phospho (ST)	4.6000000000003.0	VRLRNKSNEDQSM	10.48	S458	Yes
P02545	Lamin-A/C OS=Homo sapiens GN=LMNA PE=1 SV=1	842.896	2	0	44.75	SNEDQSMGNWQIK	Dimethyl:2H(4)13C(2) (K); Dimethyl:2H(4)13C(2) (N-term); Phospho (ST)	4.6000000000003.0	VRLRNKSNEDQSM	31.47	S458	Yes
P02545	Lamin-A/C OS=Homo sapiens GN=LMNA PE=1 SV=1	827.059	3	0	86.93	ASASGSGAQVGGPISSGSSASSVTVTR	Dimethyl:2H(4)13C(2) (N-term); Phospho (ST)	4.000000000000000006000000000.0	GPISSGSSASSVT	3.46	S615	Yes
P02545	Lamin-A/C OS=Homo sapiens GN=LMNA PE=1 SV=1	827.07	3	0	102.96	ASASGSGAQVGGPISSGSSASSVTVTR	Dimethyl:2H(4)13C(2) (N-term); Phospho (ST)	4.000000000000000006000000000.0	GPISSGSSASSVT	0.9	S615	Yes
P02545	Lamin-A/C OS=Homo sapiens GN=LMNA PE=1 SV=1	827.073	3	0	60.11	ASASGSGAQVGGPISSGSSASSVTVTR	Dimethyl:2H(4)13C(2) (N-term); Phospho (ST)	4.000000000000000000600000000.0	PISSGSSASSVTV	0	S616	Yes
P02545	Lamin-A/C OS=Homo sapiens GN=LMNA PE=1 SV=1	827.075	3	0	93.84	ASASGSGAQVGGPISSGSSASSVTVTR	Dimethyl:2H(4)13C(2) (N-term); Phospho (ST)	4.000000000000000000600000000.0	PISSGSSASSVTV	0	S616	Yes
P02545	Lamin-A/C OS=Homo sapiens GN=LMNA PE=1 SV=1	827.082	3	0	94.82	ASASGSGAQVGGPISSGSSASSVTVTR	Dimethyl:2H(4)13C(2) (N-term); Phospho (ST)	4.000000000000000000006000000.0	SSGSSASSVTVTR	4.36	S618	Yes
P05387	60S acidic ribosomal protein P2 OS=Homo sapiens GN=RPLP2 PE=1 SV=1	673.025	3	0	78.68	YVASYLLAALGGNSSPSAK	Dimethyl:2H(4)13C(2) (K); Dimethyl:2H(4)13C(2) (N-term); Phospho (ST)	4.0000000000000060003.0	ALGGNSSPSAKDI	8.24	S17	Yes
P05387	60S acidic ribosomal protein P2 OS=Homo sapiens GN=RPLP2 PE=1 SV=1	673.025	3	0	117.97	YVASYLLAALGGNSSPSAK	Dimethyl:2H(4)13C(2) (K); Dimethyl:2H(4)13C(2) (N-term); Phospho (ST)	4.0000000000000060003.0	ALGGNSSPSAKDI	12.31	S17	Yes
P05387	60S acidic ribosomal protein P2 OS=Homo sapiens GN=RPLP2 PE=1 SV=1	673.025	3	0	98.28	YVASYLLAALGGNSSPSAK	Dimethyl:2H(4)13C(2) (K); Dimethyl:2H(4)13C(2) (N-term); Phospho (ST)	4.0000000000000060003.0	ALGGNSSPSAKDI	0	S17	Yes
P05387	60S acidic ribosomal protein P2 OS=Homo sapiens GN=RPLP2 PE=1 SV=1	673.025	3	0	83.25	YVASYLLAALGGNSSPSAK	Dimethyl:2H(4)13C(2) (K); Dimethyl:2H(4)13C(2) (N-term); Phospho (ST)	4.0000000000000060003.0	ALGGNSSPSAKDI	2.28	S17	Yes
P05387	60S acidic ribosomal protein P2 OS=Homo sapiens GN=RPLP2 PE=1 SV=1	673.027	3	0	78.22	YVASYLLAALGGNSSPSAK	Dimethyl:2H(4)13C(2) (K); Dimethyl:2H(4)13C(2) (N-term); Phospho (ST)	4.0000000000000060003.0	ALGGNSSPSAKDI	0	S17	Yes
P05387	60S acidic ribosomal protein P2 OS=Homo sapiens GN=RPLP2 PE=1 SV=1	673.027	3	0	118.78	YVASYLLAALGGNSSPSAK	Dimethyl:2H(4)13C(2) (K); Dimethyl:2H(4)13C(2) (N-term); Phospho (ST)	4.0000000000000060003.0	ALGGNSSPSAKDI	12.28	S17	Yes
P05387	60S acidic ribosomal protein P2 OS=Homo sapiens GN=RPLP2 PE=1 SV=1	673.03	3	0	112.93	YVASYLLAALGGNSSPSAK	Dimethyl:2H(4)13C(2) (K); Dimethyl:2H(4)13C(2) (N-term); Phospho (ST)	4.0000000000000060003.0	ALGGNSSPSAKDI	11.96	S17	Yes
P05387	60S acidic ribosomal protein P2 OS=Homo sapiens GN=RPLP2 PE=1 SV=1	699.953	3	1	47.47	KEESEESDDDMGFGLFD	Dimethyl:2H(4)13C(2) (K); Dimethyl:2H(4)13C(2) (N-term); Phospho (ST)	4.30060000000000000.0	DEKKEESEESDDD	10.28	S102	Yes
P05387	60S acidic ribosomal protein P2 OS=Homo sapiens GN=RPLP2 PE=1 SV=1	699.953	3	1	44.46	KEESEESDDDMGFGLFD	Dimethyl:2H(4)13C(2) (K); Dimethyl:2H(4)13C(2) (N-term); Phospho (ST)	4.30060000000000000.0	DEKKEESEESDDD	15.12	S102	Yes
P05387	60S acidic ribosomal protein P2 OS=Homo sapiens GN=RPLP2 PE=1 SV=1	699.954	3	1	47.89	KEESEESDDDMGFGLFD	Dimethyl:2H(4)13C(2) (K); Dimethyl:2H(4)13C(2) (N-term); Phospho (ST)	4.30060000000000000.0	DEKKEESEESDDD	15.01	S102	Yes
P05387	60S acidic ribosomal protein P2 OS=Homo sapiens GN=RPLP2 PE=1 SV=1	699.954	3	1	70.67	KEESEESDDDMGFGLFD	Dimethyl:2H(4)13C(2) (K); Dimethyl:2H(4)13C(2) (N-term); Phospho (ST)	4.30000060000000000.0	KEESEESDDDMGF	22.76	S105	Yes
P05387	60S acidic ribosomal protein P2 OS=Homo sapiens GN=RPLP2 PE=1 SV=1	699.954	3	1	46.36	KEESEESDDDMGFGLFD	Dimethyl:2H(4)13C(2) (K); Dimethyl:2H(4)13C(2) (N-term); Phospho (ST)	4.30000060000000000.0	KEESEESDDDMGF	19.73	S105	Yes
P05387	60S acidic ribosomal protein P2 OS=Homo sapiens GN=RPLP2 PE=1 SV=1	699.954	3	1	59.6	KEESEESDDDMGFGLFD	Dimethyl:2H(4)13C(2) (K); Dimethyl:2H(4)13C(2) (N-term); Phospho (ST)	4.30000060000000000.0	KEESEESDDDMGF	24.15	S105	Yes
P05387	60S acidic ribosomal protein P2 OS=Homo sapiens GN=RPLP2 PE=1 SV=1	699.954	3	1	44.89	KEESEESDDDMGFGLFD	Dimethyl:2H(4)13C(2) (K); Dimethyl:2H(4)13C(2) (N-term); Phospho (ST)	4.30060000000000000.0	DEKKEESEESDDD	12.63	S102	Yes
P05387	60S acidic ribosomal protein P2 OS=Homo sapiens GN=RPLP2 PE=1 SV=1	699.954	3	1	40.51	KEESEESDDDMGFGLFD	Dimethyl:2H(4)13C(2) (K); Dimethyl:2H(4)13C(2) (N-term); Phospho (ST)	4.30000060000000000.0	KEESEESDDDMGF	2.01	S105	Yes
P05387	60S acidic ribosomal protein P2 OS=Homo sapiens GN=RPLP2 PE=1 SV=1	699.954	3	1	61.26	KEESEESDDDMGFGLFD	Dimethyl:2H(4)13C(2) (K); Dimethyl:2H(4)13C(2) (N-term); Phospho (ST)	4.30000060000000000.0	KEESEESDDDMGF	20.91	S105	Yes
P05387	60S acidic ribosomal protein P2 OS=Homo sapiens GN=RPLP2 PE=1 SV=1	699.954	3	1	50.16	KEESEESDDDMGFGLFD	Dimethyl:2H(4)13C(2) (K); Dimethyl:2H(4)13C(2) (N-term); Phospho (ST)	4.30000060000000000.0	KEESEESDDDMGF	15.17	S105	Yes
P05387	60S acidic ribosomal protein P2 OS=Homo sapiens GN=RPLP2 PE=1 SV=1	699.955	3	1	42.55	KEESEESDDDMGFGLFD	Dimethyl:2H(4)13C(2) (K); Dimethyl:2H(4)13C(2) (N-term); Phospho (ST)	4.30000060000000000.0	KEESEESDDDMGF	18.46	S105	Yes
P05387	60S acidic ribosomal protein P2 OS=Homo sapiens GN=RPLP2 PE=1 SV=1	699.955	3	1	44.8	KEESEESDDDMGFGLFD	Dimethyl:2H(4)13C(2) (K); Dimethyl:2H(4)13C(2) (N-term); Phospho (ST)	4.30060000000000000.0	DEKKEESEESDDD	9.12	S102	Yes
P05387	60S acidic ribosomal protein P2 OS=Homo sapiens GN=RPLP2 PE=1 SV=1	699.955	3	1	53.93	KEESEESDDDMGFGLFD	Dimethyl:2H(4)13C(2) (K); Dimethyl:2H(4)13C(2) (N-term); Phospho (ST)	4.30060000000000000.0	DEKKEESEESDDD	18	S102	Yes
P05387	60S acidic ribosomal protein P2 OS=Homo sapiens GN=RPLP2 PE=1 SV=1	699.955	3	1	38.63	KEESEESDDDMGFGLFD	Dimethyl:2H(4)13C(2) (K); Dimethyl:2H(4)13C(2) (N-term); Phospho (ST)	4.30060000000000000.0	DEKKEESEESDDD	12.36	S102	Yes
P05387	60S acidic ribosomal protein P2 OS=Homo sapiens GN=RPLP2 PE=1 SV=1	699.955	3	1	37.27	KEESEESDDDMGFGLFD	Dimethyl:2H(4)13C(2) (K); Dimethyl:2H(4)13C(2) (N-term); Phospho (ST)	4.30000060000000000.0	KEESEESDDDMGF	14.21	S105	Yes
P05387	60S acidic ribosomal protein P2 OS=Homo sapiens GN=RPLP2 PE=1 SV=1	699.955	3	1	45.47	KEESEESDDDMGFGLFD	Dimethyl:2H(4)13C(2) (K); Dimethyl:2H(4)13C(2) (N-term); Phospho (ST)	4.30000060000000000.0	KEESEESDDDMGF	22.65	S105	Yes
P05387	60S acidic ribosomal protein P2 OS=Homo sapiens GN=RPLP2 PE=1 SV=1	1049.43	2	1	66.25	KEESEESDDDMGFGLFD	Dimethyl:2H(4)13C(2) (K); Dimethyl:2H(4)13C(2) (N-term); Phospho (ST)	4.30060000000000000.0	DEKKEESEESDDD	20.95	S102	Yes
P05387	60S acidic ribosomal protein P2 OS=Homo sapiens GN=RPLP2 PE=1 SV=1	1049.43	2	1	49.06	KEESEESDDDMGFGLFD	Dimethyl:2H(4)13C(2) (K); Dimethyl:2H(4)13C(2) (N-term); Phospho (ST)	4.30060000000000000.0	DEKKEESEESDDD	22.46	S102	Yes
P05387	60S acidic ribosomal protein P2 OS=Homo sapiens GN=RPLP2 PE=1 SV=1	1049.43	2	1	43.45	KEESEESDDDMGFGLFD	Dimethyl:2H(4)13C(2) (K); Dimethyl:2H(4)13C(2) (N-term); Phospho (ST)	4.30000060000000000.0	KEESEESDDDMGF	12.14	S105	Yes
P05387	60S acidic ribosomal protein P2 OS=Homo sapiens GN=RPLP2 PE=1 SV=1	1049.43	2	1	39.43	KEESEESDDDMGFGLFD	Dimethyl:2H(4)13C(2) (K); Dimethyl:2H(4)13C(2) (N-term); Phospho (ST)	4.30000060000000000.0	KEESEESDDDMGF	10.84	S105	Yes
P05387	60S acidic ribosomal protein P2 OS=Homo sapiens GN=RPLP2 PE=1 SV=1	1049.43	2	1	51.54	KEESEESDDDMGFGLFD	Dimethyl:2H(4)13C(2) (K); Dimethyl:2H(4)13C(2) (N-term); Phospho (ST)	4.30000060000000000.0	KEESEESDDDMGF	24.3	S105	Yes
P05387	60S acidic ribosomal protein P2 OS=Homo sapiens GN=RPLP2 PE=1 SV=1	1049.43	2	1	58.14	KEESEESDDDMGFGLFD	Dimethyl:2H(4)13C(2) (K); Dimethyl:2H(4)13C(2) (N-term); Phospho (ST)	4.30000060000000000.0	KEESEESDDDMGF	16.34	S105	Yes
P05387	60S acidic ribosomal protein P2 OS=Homo sapiens GN=RPLP2 PE=1 SV=1	699.956	3	1	39.56	KEESEESDDDMGFGLFD	Dimethyl:2H(4)13C(2) (K); Dimethyl:2H(4)13C(2) (N-term); Phospho (ST)	4.30000060000000000.0	KEESEESDDDMGF	8.57	S105	Yes
P05387	60S acidic ribosomal protein P2 OS=Homo sapiens GN=RPLP2 PE=1 SV=1	1049.43	2	1	51.2	KEESEESDDDMGFGLFD	Dimethyl:2H(4)13C(2) (K); Dimethyl:2H(4)13C(2) (N-term); Phospho (ST)	4.30000060000000000.0	KEESEESDDDMGF	14.52	S105	Yes
P05387	60S acidic ribosomal protein P2 OS=Homo sapiens GN=RPLP2 PE=1 SV=1	1049.43	2	1	50.72	KEESEESDDDMGFGLFD	Dimethyl:2H(4)13C(2) (K); Dimethyl:2H(4)13C(2) (N-term); Phospho (ST)	4.30060000000000000.0	DEKKEESEESDDD	8.64	S102	Yes
P05387	60S acidic ribosomal protein P2 OS=Homo sapiens GN=RPLP2 PE=1 SV=1	1049.43	2	1	55.01	KEESEESDDDMGFGLFD	Dimethyl:2H(4)13C(2) (K); Dimethyl:2H(4)13C(2) (N-term); Phospho (ST)	4.30000060000000000.0	KEESEESDDDMGF	8.25	S105	Yes
P05387	60S acidic ribosomal protein P2 OS=Homo sapiens GN=RPLP2 PE=1 SV=1	1049.43	2	1	38.38	KEESEESDDDMGFGLFD	Dimethyl:2H(4)13C(2) (K); Dimethyl:2H(4)13C(2) (N-term); Phospho (ST)	4.30000060000000000.0	KEESEESDDDMGF	7.13	S105	Yes
P05387	60S acidic ribosomal protein P2 OS=Homo sapiens GN=RPLP2 PE=1 SV=1	1049.44	2	1	51.05	KEESEESDDDMGFGLFD	Dimethyl:2H(4)13C(2) (K); Dimethyl:2H(4)13C(2) (N-term); Phospho (ST)	4.30000060000000000.0	KEESEESDDDMGF	19.12	S105	Yes
P05387	60S acidic ribosomal protein P2 OS=Homo sapiens GN=RPLP2 PE=1 SV=1	1049.44	2	1	66.65	KEESEESDDDMGFGLFD	Dimethyl:2H(4)13C(2) (K); Dimethyl:2H(4)13C(2) (N-term); Phospho (ST)	4.30000060000000000.0	KEESEESDDDMGF	20.43	S105	Yes
P05387	60S acidic ribosomal protein P2 OS=Homo sapiens GN=RPLP2 PE=1 SV=1	705.285	3	1	43.15	KEESEESDDDMGFGLFD	Dimethyl:2H(4)13C(2) (K); Dimethyl:2H(4)13C(2) (N-term); Oxidation (M); Phospho (ST)	4.30060000005000000.0	DEKKEESEESDDD	10.25	S102	Yes
P05387	60S acidic ribosomal protein P2 OS=Homo sapiens GN=RPLP2 PE=1 SV=1	705.286	3	1	61.66	KEESEESDDDMGFGLFD	Dimethyl:2H(4)13C(2) (K); Dimethyl:2H(4)13C(2) (N-term); Oxidation (M); Phospho (ST)	4.30060000005000000.0	DEKKEESEESDDD	14.93	S102	Yes
P05387	60S acidic ribosomal protein P2 OS=Homo sapiens GN=RPLP2 PE=1 SV=1	705.286	3	1	44.21	KEESEESDDDMGFGLFD	Dimethyl:2H(4)13C(2) (K); Dimethyl:2H(4)13C(2) (N-term); Oxidation (M); Phospho (ST)	4.30000060005000000.0	KEESEESDDDMGF	0.22	S105	Yes
P05387	60S acidic ribosomal protein P2 OS=Homo sapiens GN=RPLP2 PE=1 SV=1	1057.43	2	1	55.37	KEESEESDDDMGFGLFD	Dimethyl:2H(4)13C(2) (K); Dimethyl:2H(4)13C(2) (N-term); Oxidation (M); Phospho (ST)	4.30060000005000000.0	DEKKEESEESDDD	1.35	S102	Yes
P05387	60S acidic ribosomal protein P2 OS=Homo sapiens GN=RPLP2 PE=1 SV=1	705.287	3	1	39.31	KEESEESDDDMGFGLFD	Dimethyl:2H(4)13C(2) (K); Dimethyl:2H(4)13C(2) (N-term); Oxidation (M); Phospho (ST)	4.30000060005000000.0	KEESEESDDDMGF	16.51	S105	Yes
P05387	60S acidic ribosomal protein P2 OS=Homo sapiens GN=RPLP2 PE=1 SV=1	1057.43	2	1	58.49	KEESEESDDDMGFGLFD	Dimethyl:2H(4)13C(2) (K); Dimethyl:2H(4)13C(2) (N-term); Oxidation (M); Phospho (ST)	4.30060000005000000.0	DEKKEESEESDDD	4.48	S102	Yes
P05387	60S acidic ribosomal protein P2 OS=Homo sapiens GN=RPLP2 PE=1 SV=1	1057.43	2	1	55.32	KEESEESDDDMGFGLFD	Dimethyl:2H(4)13C(2) (K); Dimethyl:2H(4)13C(2) (N-term); Oxidation (M); Phospho (ST)	4.30060000005000000.0	DEKKEESEESDDD	11.66	S102	Yes
P05387	60S acidic ribosomal protein P2 OS=Homo sapiens GN=RPLP2 PE=1 SV=1	705.287	3	1	48.32	KEESEESDDDMGFGLFD	Dimethyl:2H(4)13C(2) (K); Dimethyl:2H(4)13C(2) (N-term); Oxidation (M); Phospho (ST)	4.30060000005000000.0	DEKKEESEESDDD	2.89	S102	Yes
P05387	60S acidic ribosomal protein P2 OS=Homo sapiens GN=RPLP2 PE=1 SV=1	705.287	3	1	47.19	KEESEESDDDMGFGLFD	Dimethyl:2H(4)13C(2) (K); Dimethyl:2H(4)13C(2) (N-term); Oxidation (M); Phospho (ST)	4.30000060005000000.0	KEESEESDDDMGF	15.53	S105	Yes
P05387	60S acidic ribosomal protein P2 OS=Homo sapiens GN=RPLP2 PE=1 SV=1	705.288	3	1	37.81	KEESEESDDDMGFGLFD	Dimethyl:2H(4)13C(2) (K); Dimethyl:2H(4)13C(2) (N-term); Oxidation (M); Phospho (ST)	4.30000060005000000.0	KEESEESDDDMGF	10.82	S105	Yes
P05387	60S acidic ribosomal protein P2 OS=Homo sapiens GN=RPLP2 PE=1 SV=1	1057.43	2	1	70.19	KEESEESDDDMGFGLFD	Dimethyl:2H(4)13C(2) (K); Dimethyl:2H(4)13C(2) (N-term); Oxidation (M); Phospho (ST)	4.30000060005000000.0	KEESEESDDDMGF	19.27	S105	Yes
P05387	60S acidic ribosomal protein P2 OS=Homo sapiens GN=RPLP2 PE=1 SV=1	1057.43	2	1	69.47	KEESEESDDDMGFGLFD	Dimethyl:2H(4)13C(2) (K); Dimethyl:2H(4)13C(2) (N-term); Oxidation (M); Phospho (ST)	4.30000060005000000.0	KEESEESDDDMGF	28.78	S105	Yes
P05387	60S acidic ribosomal protein P2 OS=Homo sapiens GN=RPLP2 PE=1 SV=1	1057.43	2	1	67.35	KEESEESDDDMGFGLFD	Dimethyl:2H(4)13C(2) (K); Dimethyl:2H(4)13C(2) (N-term); Oxidation (M); Phospho (ST)	4.30000060005000000.0	KEESEESDDDMGF	23.85	S105	Yes
P05387	60S acidic ribosomal protein P2 OS=Homo sapiens GN=RPLP2 PE=1 SV=1	1057.43	2	1	66.1	KEESEESDDDMGFGLFD	Dimethyl:2H(4)13C(2) (K); Dimethyl:2H(4)13C(2) (N-term); Oxidation (M); Phospho (ST)	4.30000060005000000.0	KEESEESDDDMGF	20.96	S105	Yes
P05387	60S acidic ribosomal protein P2 OS=Homo sapiens GN=RPLP2 PE=1 SV=1	1057.43	2	1	46.41	KEESEESDDDMGFGLFD	Dimethyl:2H(4)13C(2) (K); Dimethyl:2H(4)13C(2) (N-term); Oxidation (M); Phospho (ST)	4.30000060005000000.0	KEESEESDDDMGF	17.22	S105	Yes
P05387	60S acidic ribosomal protein P2 OS=Homo sapiens GN=RPLP2 PE=1 SV=1	1057.43	2	1	48.78	KEESEESDDDMGFGLFD	Dimethyl:2H(4)13C(2) (K); Dimethyl:2H(4)13C(2) (N-term); Oxidation (M); Phospho (ST)	4.30000060005000000.0	KEESEESDDDMGF	22.18	S105	Yes
P05387	60S acidic ribosomal protein P2 OS=Homo sapiens GN=RPLP2 PE=1 SV=1	731.383	4	0	58.57	LASVPAGGAVAVSAAPGSAAPAAGSAPAAAEEK	Dimethyl:2H(4)13C(2) (K); Dimethyl:2H(4)13C(2) (N-term); Phospho (ST)	4.000000000000000000000000600000003.0	AAPAAGSAPAAAE	14.41	S86	Yes
P05387	60S acidic ribosomal protein P2 OS=Homo sapiens GN=RPLP2 PE=1 SV=1	731.384	4	0	99.3	LASVPAGGAVAVSAAPGSAAPAAGSAPAAAEEK	Dimethyl:2H(4)13C(2) (K); Dimethyl:2H(4)13C(2) (N-term); Phospho (ST)	4.000000000000000000000000600000003.0	AAPAAGSAPAAAE	28.12	S86	Yes
P05387	60S acidic ribosomal protein P2 OS=Homo sapiens GN=RPLP2 PE=1 SV=1	731.384	4	0	106.65	LASVPAGGAVAVSAAPGSAAPAAGSAPAAAEEK	Dimethyl:2H(4)13C(2) (K); Dimethyl:2H(4)13C(2) (N-term); Phospho (ST)	4.000000000000000000000000600000003.0	AAPAAGSAPAAAE	43.09	S86	Yes
P05387	60S acidic ribosomal protein P2 OS=Homo sapiens GN=RPLP2 PE=1 SV=1	731.389	4	0	97.58	LASVPAGGAVAVSAAPGSAAPAAGSAPAAAEEK	Dimethyl:2H(4)13C(2) (K); Dimethyl:2H(4)13C(2) (N-term); Phospho (ST)	4.000000000000000000000000600000003.0	AAPAAGSAPAAAE	27.95	S86	Yes
P05387	60S acidic ribosomal protein P2 OS=Homo sapiens GN=RPLP2 PE=1 SV=1	731.389	4	0	101.52	LASVPAGGAVAVSAAPGSAAPAAGSAPAAAEEK	Dimethyl:2H(4)13C(2) (K); Dimethyl:2H(4)13C(2) (N-term); Phospho (ST)	4.000000000000000000000000600000003.0	AAPAAGSAPAAAE	46.3	S86	Yes
P42167	Lamina-associated polypeptide 2 isoforms beta/gamma OS=Homo sapiens GN=TMPO PE=1 SV=2	587.952	3	0	64.96	SSTPLPTISSSAENTR	Dimethyl:2H(4)13C(2) (N-term); Phospho (ST)	4.0060000000000000.0	TESRSSTPLPTIS	0	T160	Yes
P42167	Lamina-associated polypeptide 2 isoforms beta/gamma OS=Homo sapiens GN=TMPO PE=1 SV=2	587.952	3	0	66.77	SSTPLPTISSSAENTR	Dimethyl:2H(4)13C(2) (N-term); Phospho (ST)	4.0060000000000000.0	TESRSSTPLPTIS	0	T160	Yes
P42167	Lamina-associated polypeptide 2 isoforms beta/gamma OS=Homo sapiens GN=TMPO PE=1 SV=2	881.426	2	0	58.61	SSTPLPTISSSAENTR	Dimethyl:2H(4)13C(2) (N-term); Phospho (ST)	4.0060000000000000.0	TESRSSTPLPTIS	3.43	T160	Yes
P42167	Lamina-associated polypeptide 2 isoforms beta/gamma OS=Homo sapiens GN=TMPO PE=1 SV=2	881.427	2	0	105.44	SSTPLPTISSSAENTR	Dimethyl:2H(4)13C(2) (N-term); Phospho (ST)	4.0060000000000000.0	TESRSSTPLPTIS	12.93	T160	Yes
P42167	Lamina-associated polypeptide 2 isoforms beta/gamma OS=Homo sapiens GN=TMPO PE=1 SV=2	881.427	2	0	105.47	SSTPLPTISSSAENTR	Dimethyl:2H(4)13C(2) (N-term); Phospho (ST)	4.0060000000000000.0	TESRSSTPLPTIS	14.26	T160	Yes
P42167	Lamina-associated polypeptide 2 isoforms beta/gamma OS=Homo sapiens GN=TMPO PE=1 SV=2	587.954	3	0	73.85	SSTPLPTISSSAENTR	Dimethyl:2H(4)13C(2) (N-term); Phospho (ST)	4.0060000000000000.0	TESRSSTPLPTIS	11.07	T160	Yes
P42167	Lamina-associated polypeptide 2 isoforms beta/gamma OS=Homo sapiens GN=TMPO PE=1 SV=2	587.954	3	0	69.91	SSTPLPTISSSAENTR	Dimethyl:2H(4)13C(2) (N-term); Phospho (ST)	4.0060000000000000.0	TESRSSTPLPTIS	0	T160	Yes
P42167	Lamina-associated polypeptide 2 isoforms beta/gamma OS=Homo sapiens GN=TMPO PE=1 SV=2	881.427	2	0	82.65	SSTPLPTISSSAENTR	Dimethyl:2H(4)13C(2) (N-term); Phospho (ST)	4.0060000000000000.0	TESRSSTPLPTIS	16.51	T160	Yes
P42167	Lamina-associated polypeptide 2 isoforms beta/gamma OS=Homo sapiens GN=TMPO PE=1 SV=2	881.427	2	0	109.47	SSTPLPTISSSAENTR	Dimethyl:2H(4)13C(2) (N-term); Phospho (ST)	4.0060000000000000.0	TESRSSTPLPTIS	16.36	T160	Yes
P42167	Lamina-associated polypeptide 2 isoforms beta/gamma OS=Homo sapiens GN=TMPO PE=1 SV=2	881.428	2	0	84.69	SSTPLPTISSSAENTR	Dimethyl:2H(4)13C(2) (N-term); Phospho (ST)	4.0060000000000000.0	TESRSSTPLPTIS	6.43	T160	Yes
P42167	Lamina-associated polypeptide 2 isoforms beta/gamma OS=Homo sapiens GN=TMPO PE=1 SV=2	881.429	2	0	97.8	SSTPLPTISSSAENTR	Dimethyl:2H(4)13C(2) (N-term); Phospho (ST)	4.0060000000000000.0	TESRSSTPLPTIS	13.73	T160	Yes
P42167	Lamina-associated polypeptide 2 isoforms beta/gamma OS=Homo sapiens GN=TMPO PE=1 SV=2	636.333	3	0	74.37	HASPILPITEFSDIPR	Dimethyl:2H(4)13C(2) (N-term); Phospho (ST)	4.0060000000000000.0	GNFKHASPILPIT	56	S306	Yes
P42167	Lamina-associated polypeptide 2 isoforms beta/gamma OS=Homo sapiens GN=TMPO PE=1 SV=2	636.334	3	0	46.58	HASPILPITEFSDIPR	Dimethyl:2H(4)13C(2) (N-term); Phospho (ST)	4.0060000000000000.0	GNFKHASPILPIT	21.96	S306	Yes
P42167	Lamina-associated polypeptide 2 isoforms beta/gamma OS=Homo sapiens GN=TMPO PE=1 SV=2	636.334	3	0	68.85	HASPILPITEFSDIPR	Dimethyl:2H(4)13C(2) (N-term); Phospho (ST)	4.0060000000000000.0	GNFKHASPILPIT	46.98	S306	Yes
P42167	Lamina-associated polypeptide 2 isoforms beta/gamma OS=Homo sapiens GN=TMPO PE=1 SV=2	636.334	3	0	78.75	HASPILPITEFSDIPR	Dimethyl:2H(4)13C(2) (N-term); Phospho (ST)	4.0060000000000000.0	GNFKHASPILPIT	45.83	S306	Yes
P42167	Lamina-associated polypeptide 2 isoforms beta/gamma OS=Homo sapiens GN=TMPO PE=1 SV=2	636.335	3	0	67.28	HASPILPITEFSDIPR	Dimethyl:2H(4)13C(2) (N-term); Phospho (ST)	4.0060000000000000.0	GNFKHASPILPIT	45.96	S306	Yes
P42167	Lamina-associated polypeptide 2 isoforms beta/gamma OS=Homo sapiens GN=TMPO PE=1 SV=2	636.335	3	0	61.01	HASPILPITEFSDIPR	Dimethyl:2H(4)13C(2) (N-term); Phospho (ST)	4.0060000000000000.0	GNFKHASPILPIT	45.09	S306	Yes
P42167	Lamina-associated polypeptide 2 isoforms beta/gamma OS=Homo sapiens GN=TMPO PE=1 SV=2	877.057	3	1	44.53	EQGTESRSSTPLPTISSSAENTR	Dimethyl:2H(4)13C(2) (N-term); 2 Phospho (ST)	4.00000000660000000000000.0	GTESRSSTPLPTI;TESRSSTPLPTIS;	0	S159;T160;	Yes
P42167	Lamina-associated polypeptide 2 isoforms beta/gamma OS=Homo sapiens GN=TMPO PE=1 SV=2	877.062	3	1	45.27	EQGTESRSSTPLPTISSSAENTR	Dimethyl:2H(4)13C(2) (N-term); 2 Phospho (ST)	4.00000006600000000000000.0	QGTESRSSTPLPT;GTESRSSTPLPTI;	6.22	S158;S159;	Yes
P42167	Lamina-associated polypeptide 2 isoforms beta/gamma OS=Homo sapiens GN=TMPO PE=1 SV=2	670.306	4	1	51.76	GPPDFSSDEEREPTPVLGSGAAAAGR	Dimethyl (N-term); Phospho (ST)	2.00000000000006000000000000.0	DEEREPTPVLGSG	17.6	T74	Yes
P42167	Lamina-associated polypeptide 2 isoforms beta/gamma OS=Homo sapiens GN=TMPO PE=1 SV=2	670.306	4	1	41.4	GPPDFSSDEEREPTPVLGSGAAAAGR	Dimethyl (N-term); Phospho (ST)	2.00000060000000000000000000.0	GPPDFSSDEEREP	0	S67	Yes
P42167	Lamina-associated polypeptide 2 isoforms beta/gamma OS=Homo sapiens GN=TMPO PE=1 SV=2	893.406	3	1	58.92	GPPDFSSDEEREPTPVLGSGAAAAGR	Dimethyl (N-term); Phospho (ST)	2.00000000000006000000000000.0	DEEREPTPVLGSG	24.88	T74	Yes
P42167	Lamina-associated polypeptide 2 isoforms beta/gamma OS=Homo sapiens GN=TMPO PE=1 SV=2	893.406	3	1	54.16	GPPDFSSDEEREPTPVLGSGAAAAGR	Dimethyl (N-term); Phospho (ST)	2.00000000000006000000000000.0	DEEREPTPVLGSG	15.07	T74	Yes
P42167	Lamina-associated polypeptide 2 isoforms beta/gamma OS=Homo sapiens GN=TMPO PE=1 SV=2	893.406	3	1	54.14	GPPDFSSDEEREPTPVLGSGAAAAGR	Dimethyl (N-term); Phospho (ST)	2.00000000000006000000000000.0	DEEREPTPVLGSG	6	T74	Yes
P42167	Lamina-associated polypeptide 2 isoforms beta/gamma OS=Homo sapiens GN=TMPO PE=1 SV=2	893.407	3	1	67.04	GPPDFSSDEEREPTPVLGSGAAAAGR	Dimethyl (N-term); Phospho (ST)	2.00000000000006000000000000.0	DEEREPTPVLGSG	29.61	T74	Yes
P42167	Lamina-associated polypeptide 2 isoforms beta/gamma OS=Homo sapiens GN=TMPO PE=1 SV=2	893.407	3	1	53.77	GPPDFSSDEEREPTPVLGSGAAAAGR	Dimethyl (N-term); Phospho (ST)	2.00000000000006000000000000.0	DEEREPTPVLGSG	24.11	T74	Yes
P42167	Lamina-associated polypeptide 2 isoforms beta/gamma OS=Homo sapiens GN=TMPO PE=1 SV=2	670.307	4	1	49.99	GPPDFSSDEEREPTPVLGSGAAAAGR	Dimethyl (N-term); Phospho (ST)	2.00000000000006000000000000.0	DEEREPTPVLGSG	7.99	T74	Yes
P42167	Lamina-associated polypeptide 2 isoforms beta/gamma OS=Homo sapiens GN=TMPO PE=1 SV=2	670.307	4	1	49.18	GPPDFSSDEEREPTPVLGSGAAAAGR	Dimethyl (N-term); Phospho (ST)	2.00000000000006000000000000.0	DEEREPTPVLGSG	18.54	T74	Yes
P42167	Lamina-associated polypeptide 2 isoforms beta/gamma OS=Homo sapiens GN=TMPO PE=1 SV=2	893.408	3	1	42.06	GPPDFSSDEEREPTPVLGSGAAAAGR	Dimethyl (N-term); Phospho (ST)	2.00000000000006000000000000.0	DEEREPTPVLGSG	17.53	T74	Yes
P42167	Lamina-associated polypeptide 2 isoforms beta/gamma OS=Homo sapiens GN=TMPO PE=1 SV=2	893.409	3	1	97.87	GPPDFSSDEEREPTPVLGSGAAAAGR	Dimethyl (N-term); Phospho (ST)	2.00000000000006000000000000.0	DEEREPTPVLGSG	34.69	T74	Yes
P42167	Lamina-associated polypeptide 2 isoforms beta/gamma OS=Homo sapiens GN=TMPO PE=1 SV=2	893.41	3	1	64.23	GPPDFSSDEEREPTPVLGSGAAAAGR	Dimethyl (N-term); Phospho (ST)	2.00000000000006000000000000.0	DEEREPTPVLGSG	12.28	T74	Yes
P42167	Lamina-associated polypeptide 2 isoforms beta/gamma OS=Homo sapiens GN=TMPO PE=1 SV=2	671.81	4	1	50.19	GPPDFSSDEEREPTPVLGSGAAAAGR	Dimethyl:2H(4)13C(2) (N-term); Phospho (ST)	4.00000060000000000000000000.0	GPPDFSSDEEREP	0	S67	Yes
P42167	Lamina-associated polypeptide 2 isoforms beta/gamma OS=Homo sapiens GN=TMPO PE=1 SV=2	671.812	4	1	44.38	GPPDFSSDEEREPTPVLGSGAAAAGR	Dimethyl:2H(4)13C(2) (N-term); Phospho (ST)	4.00000000000006000000000000.0	DEEREPTPVLGSG	1.54	T74	Yes
P42167	Lamina-associated polypeptide 2 isoforms beta/gamma OS=Homo sapiens GN=TMPO PE=1 SV=2	671.814	4	1	60.21	GPPDFSSDEEREPTPVLGSGAAAAGR	Dimethyl:2H(4)13C(2) (N-term); Phospho (ST)	4.00000000000006000000000000.0	DEEREPTPVLGSG	24.12	T74	Yes
P42167	Lamina-associated polypeptide 2 isoforms beta/gamma OS=Homo sapiens GN=TMPO PE=1 SV=2	671.814	4	1	49.86	GPPDFSSDEEREPTPVLGSGAAAAGR	Dimethyl:2H(4)13C(2) (N-term); Phospho (ST)	4.00000060000000000000000000.0	GPPDFSSDEEREP	0	S67	Yes
P42167	Lamina-associated polypeptide 2 isoforms beta/gamma OS=Homo sapiens GN=TMPO PE=1 SV=2	671.814	4	1	69.96	GPPDFSSDEEREPTPVLGSGAAAAGR	Dimethyl:2H(4)13C(2) (N-term); Phospho (ST)	4.00000000000006000000000000.0	DEEREPTPVLGSG	18.71	T74	Yes
P42167	Lamina-associated polypeptide 2 isoforms beta/gamma OS=Homo sapiens GN=TMPO PE=1 SV=2	671.814	4	1	51.6	GPPDFSSDEEREPTPVLGSGAAAAGR	Dimethyl:2H(4)13C(2) (N-term); Phospho (ST)	4.00000000000006000000000000.0	DEEREPTPVLGSG	7.38	T74	Yes
P42167	Lamina-associated polypeptide 2 isoforms beta/gamma OS=Homo sapiens GN=TMPO PE=1 SV=2	671.815	4	1	41.78	GPPDFSSDEEREPTPVLGSGAAAAGR	Dimethyl:2H(4)13C(2) (N-term); Phospho (ST)	4.00000000000006000000000000.0	DEEREPTPVLGSG	6.72	T74	Yes
P42167	Lamina-associated polypeptide 2 isoforms beta/gamma OS=Homo sapiens GN=TMPO PE=1 SV=2	671.815	4	1	49.86	GPPDFSSDEEREPTPVLGSGAAAAGR	Dimethyl:2H(4)13C(2) (N-term); Phospho (ST)	4.00000000000006000000000000.0	DEEREPTPVLGSG	0	T74	Yes
P42167	Lamina-associated polypeptide 2 isoforms beta/gamma OS=Homo sapiens GN=TMPO PE=1 SV=2	895.419	3	1	49.28	GPPDFSSDEEREPTPVLGSGAAAAGR	Dimethyl:2H(4)13C(2) (N-term); Phospho (ST)	4.00000000000006000000000000.0	DEEREPTPVLGSG	17.58	T74	Yes
P42167	Lamina-associated polypeptide 2 isoforms beta/gamma OS=Homo sapiens GN=TMPO PE=1 SV=2	895.419	3	1	82.79	GPPDFSSDEEREPTPVLGSGAAAAGR	Dimethyl:2H(4)13C(2) (N-term); Phospho (ST)	4.00000000000006000000000000.0	DEEREPTPVLGSG	21.34	T74	Yes
P42167	Lamina-associated polypeptide 2 isoforms beta/gamma OS=Homo sapiens GN=TMPO PE=1 SV=2	895.419	3	1	65.21	GPPDFSSDEEREPTPVLGSGAAAAGR	Dimethyl:2H(4)13C(2) (N-term); Phospho (ST)	4.00000000000006000000000000.0	DEEREPTPVLGSG	20.91	T74	Yes
P42167	Lamina-associated polypeptide 2 isoforms beta/gamma OS=Homo sapiens GN=TMPO PE=1 SV=2	895.419	3	1	51.9	GPPDFSSDEEREPTPVLGSGAAAAGR	Dimethyl:2H(4)13C(2) (N-term); Phospho (ST)	4.00000000000006000000000000.0	DEEREPTPVLGSG	17.9	T74	Yes
P42167	Lamina-associated polypeptide 2 isoforms beta/gamma OS=Homo sapiens GN=TMPO PE=1 SV=2	895.42	3	1	65.62	GPPDFSSDEEREPTPVLGSGAAAAGR	Dimethyl:2H(4)13C(2) (N-term); Phospho (ST)	4.00000000000006000000000000.0	DEEREPTPVLGSG	16.32	T74	Yes
P42167	Lamina-associated polypeptide 2 isoforms beta/gamma OS=Homo sapiens GN=TMPO PE=1 SV=2	895.42	3	1	57.05	GPPDFSSDEEREPTPVLGSGAAAAGR	Dimethyl:2H(4)13C(2) (N-term); Phospho (ST)	4.00000600000000000000000000.0	KGPPDFSSDEERE	4.75	S66	Yes
P42167	Lamina-associated polypeptide 2 isoforms beta/gamma OS=Homo sapiens GN=TMPO PE=1 SV=2	895.42	3	1	53.89	GPPDFSSDEEREPTPVLGSGAAAAGR	Dimethyl:2H(4)13C(2) (N-term); Phospho (ST)	4.00000000000006000000000000.0	DEEREPTPVLGSG	21.47	T74	Yes
P42167	Lamina-associated polypeptide 2 isoforms beta/gamma OS=Homo sapiens GN=TMPO PE=1 SV=2	895.42	3	1	73.16	GPPDFSSDEEREPTPVLGSGAAAAGR	Dimethyl:2H(4)13C(2) (N-term); Phospho (ST)	4.00000000000006000000000000.0	DEEREPTPVLGSG	31.22	T74	Yes
P42167	Lamina-associated polypeptide 2 isoforms beta/gamma OS=Homo sapiens GN=TMPO PE=1 SV=2	895.42	3	1	60.08	GPPDFSSDEEREPTPVLGSGAAAAGR	Dimethyl:2H(4)13C(2) (N-term); Phospho (ST)	4.00000000000006000000000000.0	DEEREPTPVLGSG	17.41	T74	Yes
P42167	Lamina-associated polypeptide 2 isoforms beta/gamma OS=Homo sapiens GN=TMPO PE=1 SV=2	895.42	3	1	59.9	GPPDFSSDEEREPTPVLGSGAAAAGR	Dimethyl:2H(4)13C(2) (N-term); Phospho (ST)	4.00000600000000000000000000.0	KGPPDFSSDEERE	0.6	S66	Yes
P42167	Lamina-associated polypeptide 2 isoforms beta/gamma OS=Homo sapiens GN=TMPO PE=1 SV=2	671.817	4	1	44.06	GPPDFSSDEEREPTPVLGSGAAAAGR	Dimethyl:2H(4)13C(2) (N-term); Phospho (ST)	4.00000000000006000000000000.0	DEEREPTPVLGSG	8.06	T74	Yes
P42167	Lamina-associated polypeptide 2 isoforms beta/gamma OS=Homo sapiens GN=TMPO PE=1 SV=2	895.421	3	1	82.88	GPPDFSSDEEREPTPVLGSGAAAAGR	Dimethyl:2H(4)13C(2) (N-term); Phospho (ST)	4.00000000000006000000000000.0	DEEREPTPVLGSG	31.37	T74	Yes
P42167	Lamina-associated polypeptide 2 isoforms beta/gamma OS=Homo sapiens GN=TMPO PE=1 SV=2	725.348	4	2	45.29	LREQGTESRSSTPLPTISSSAENTR	Dimethyl:2H(4)13C(2) (N-term); 2 Phospho (ST)	4.0000000000660000000000000.0	GTESRSSTPLPTI;TESRSSTPLPTIS;	0	S159;T160;	Yes
P42167	Lamina-associated polypeptide 2 isoforms beta/gamma OS=Homo sapiens GN=TMPO PE=1 SV=2	725.348	4	2	43.77	LREQGTESRSSTPLPTISSSAENTR	Dimethyl:2H(4)13C(2) (N-term); 2 Phospho (ST)	4.0000000000660000000000000.0	GTESRSSTPLPTI;TESRSSTPLPTIS;	0	S159;T160;	Yes
Q8IYB3	Serine/arginine repetitive matrix protein 1 OS=Homo sapiens GN=SRRM1 PE=1 SV=2	513.262	2	0	37.36	LSPSASPPR	Dimethyl:2H(4)13C(2) (N-term); Phospho (ST)	4.000006000.0	RLSPSASPPRRRH	0	S393	Yes
Q8IYB3	Serine/arginine repetitive matrix protein 1 OS=Homo sapiens GN=SRRM1 PE=1 SV=2	415.562	3	0	38.63	TPELPEPSVK	Dimethyl:2H(4)13C(2) (K); Dimethyl:2H(4)13C(2) (N-term); Phospho (ST)	4.6000000003.0	PEKKEKTPELPEP	19.55	T220	Yes
Q8IYB3	Serine/arginine repetitive matrix protein 1 OS=Homo sapiens GN=SRRM1 PE=1 SV=2	656.809	2	0	39.57	VELSESEEDK	Dimethyl:2H(4)13C(2) (K); Dimethyl:2H(4)13C(2) (N-term); Phospho (ST)	4.0000060003.0	KVELSESEEDKGG	3.07	S465	Yes
Q8IYB3	Serine/arginine repetitive matrix protein 1 OS=Homo sapiens GN=SRRM1 PE=1 SV=2	656.811	2	0	66.38	VELSESEEDK	Dimethyl:2H(4)13C(2) (K); Dimethyl:2H(4)13C(2) (N-term); Phospho (ST)	4.0000060003.0	KVELSESEEDKGG	23.4	S465	Yes
Q8IYB3	Serine/arginine repetitive matrix protein 1 OS=Homo sapiens GN=SRRM1 PE=1 SV=2	656.812	2	0	68.34	VELSESEEDK	Dimethyl:2H(4)13C(2) (K); Dimethyl:2H(4)13C(2) (N-term); Phospho (ST)	4.0000060003.0	KVELSESEEDKGG	22.69	S465	Yes
Q8IYB3	Serine/arginine repetitive matrix protein 1 OS=Homo sapiens GN=SRRM1 PE=1 SV=2	477.265	3	0	59.04	HRPSPPATPPPK	Dimethyl:2H(4)13C(2) (K); Dimethyl:2H(4)13C(2) (N-term); Phospho (ST)	4.000600000003.0	RRRHRPSPPATPP	40.62	S402	Yes
Q8IYB3	Serine/arginine repetitive matrix protein 1 OS=Homo sapiens GN=SRRM1 PE=1 SV=2	477.267	3	0	61.16	HRPSPPATPPPK	Dimethyl:2H(4)13C(2) (K); Dimethyl:2H(4)13C(2) (N-term); Phospho (ST)	4.000000060003.0	RPSPPATPPPKTR	42.34	T406	Yes
Q8IYB3	Serine/arginine repetitive matrix protein 1 OS=Homo sapiens GN=SRRM1 PE=1 SV=2	477.267	3	0	62.31	HRPSPPATPPPK	Dimethyl:2H(4)13C(2) (K); Dimethyl:2H(4)13C(2) (N-term); Phospho (ST)	4.000000060003.0	RPSPPATPPPKTR	43.13	T406	Yes
Q8IYB3	Serine/arginine repetitive matrix protein 1 OS=Homo sapiens GN=SRRM1 PE=1 SV=2	477.267	3	0	52.75	HRPSPPATPPPK	Dimethyl:2H(4)13C(2) (K); Dimethyl:2H(4)13C(2) (N-term); Phospho (ST)	4.000000060003.0	RPSPPATPPPKTR	29.37	T406	Yes
Q8IYB3	Serine/arginine repetitive matrix protein 1 OS=Homo sapiens GN=SRRM1 PE=1 SV=2	477.267	3	0	49.43	HRPSPPATPPPK	Dimethyl:2H(4)13C(2) (K); Dimethyl:2H(4)13C(2) (N-term); Phospho (ST)	4.000000060003.0	RPSPPATPPPKTR	28.88	T406	Yes
Q8IYB3	Serine/arginine repetitive matrix protein 1 OS=Homo sapiens GN=SRRM1 PE=1 SV=2	477.267	3	0	57.26	HRPSPPATPPPK	Dimethyl:2H(4)13C(2) (K); Dimethyl:2H(4)13C(2) (N-term); Phospho (ST)	4.000000060003.0	RPSPPATPPPKTR	24.43	T406	Yes
Q8IYB3	Serine/arginine repetitive matrix protein 1 OS=Homo sapiens GN=SRRM1 PE=1 SV=2	477.268	3	0	55.31	HRPSPPATPPPK	Dimethyl:2H(4)13C(2) (K); Dimethyl:2H(4)13C(2) (N-term); Phospho (ST)	4.000000060003.0	RPSPPATPPPKTR	28.95	T406	Yes
Q8IYB3	Serine/arginine repetitive matrix protein 1 OS=Homo sapiens GN=SRRM1 PE=1 SV=2	477.269	3	0	57	HRPSPPATPPPK	Dimethyl:2H(4)13C(2) (K); Dimethyl:2H(4)13C(2) (N-term); Phospho (ST)	4.000000060003.0	RPSPPATPPPKTR	39.44	T406	Yes
Q8IYB3	Serine/arginine repetitive matrix protein 1 OS=Homo sapiens GN=SRRM1 PE=1 SV=2	477.269	3	0	49.07	HRPSPPATPPPK	Dimethyl:2H(4)13C(2) (K); Dimethyl:2H(4)13C(2) (N-term); Phospho (ST)	4.000600000003.0	RRRHRPSPPATPP	36.42	S402	Yes
Q8IYB3	Serine/arginine repetitive matrix protein 1 OS=Homo sapiens GN=SRRM1 PE=1 SV=2	477.269	3	0	72.08	HRPSPPATPPPK	Dimethyl:2H(4)13C(2) (K); Dimethyl:2H(4)13C(2) (N-term); Phospho (ST)	4.000000060003.0	RPSPPATPPPKTR	49.8	T406	Yes
Q8IYB3	Serine/arginine repetitive matrix protein 1 OS=Homo sapiens GN=SRRM1 PE=1 SV=2	477.269	3	0	58.04	HRPSPPATPPPK	Dimethyl:2H(4)13C(2) (K); Dimethyl:2H(4)13C(2) (N-term); Phospho (ST)	4.000000060003.0	RPSPPATPPPKTR	33.9	T406	Yes
Q8IYB3	Serine/arginine repetitive matrix protein 1 OS=Homo sapiens GN=SRRM1 PE=1 SV=2	477.269	3	0	71.72	HRPSPPATPPPK	Dimethyl:2H(4)13C(2) (K); Dimethyl:2H(4)13C(2) (N-term); Phospho (ST)	4.000000060003.0	RPSPPATPPPKTR	45.98	T406	Yes
Q8IYB3	Serine/arginine repetitive matrix protein 1 OS=Homo sapiens GN=SRRM1 PE=1 SV=2	503.922	3	0	58.86	HRPSPPATPPPK	Dimethyl:2H(4)13C(2) (K); Dimethyl:2H(4)13C(2) (N-term); 2 Phospho (ST)	4.000600060003.0	RRRHRPSPPATPP;RPSPPATPPPKTR;	45.29	S402;T406;	Yes
Q8IYB3	Serine/arginine repetitive matrix protein 1 OS=Homo sapiens GN=SRRM1 PE=1 SV=2	503.922	3	0	70.4	HRPSPPATPPPK	Dimethyl:2H(4)13C(2) (K); Dimethyl:2H(4)13C(2) (N-term); 2 Phospho (ST)	4.000600060003.0	RRRHRPSPPATPP;RPSPPATPPPKTR;	53.8	S402;T406;	Yes
Q8IYB3	Serine/arginine repetitive matrix protein 1 OS=Homo sapiens GN=SRRM1 PE=1 SV=2	503.922	3	0	44.91	HRPSPPATPPPK	Dimethyl:2H(4)13C(2) (K); Dimethyl:2H(4)13C(2) (N-term); 2 Phospho (ST)	4.000600060003.0	RRRHRPSPPATPP;RPSPPATPPPKTR;	26.78	S402;T406;	Yes
Q8IYB3	Serine/arginine repetitive matrix protein 1 OS=Homo sapiens GN=SRRM1 PE=1 SV=2	503.922	3	0	52.02	HRPSPPATPPPK	Dimethyl:2H(4)13C(2) (K); Dimethyl:2H(4)13C(2) (N-term); 2 Phospho (ST)	4.000600060003.0	RRRHRPSPPATPP;RPSPPATPPPKTR;	35.74	S402;T406;	Yes
Q8IYB3	Serine/arginine repetitive matrix protein 1 OS=Homo sapiens GN=SRRM1 PE=1 SV=2	503.922	3	0	61.5	HRPSPPATPPPK	Dimethyl:2H(4)13C(2) (K); Dimethyl:2H(4)13C(2) (N-term); 2 Phospho (ST)	4.000600060003.0	RRRHRPSPPATPP;RPSPPATPPPKTR;	49.4	S402;T406;	Yes
Q8IYB3	Serine/arginine repetitive matrix protein 1 OS=Homo sapiens GN=SRRM1 PE=1 SV=2	503.923	3	0	44.51	HRPSPPATPPPK	Dimethyl:2H(4)13C(2) (K); Dimethyl:2H(4)13C(2) (N-term); 2 Phospho (ST)	4.000600060003.0	RRRHRPSPPATPP;RPSPPATPPPKTR;	35.45	S402;T406;	Yes
[truncated: 5,681 more rows]

## Sheet: Motif targeting
prot_acc	prot_desc	pep_exp_mz	pep_exp_z	pep_miss	pep_score	pep_seq	pep_var_mod	pep_var_mod_pos	prealign-idealq	Site	Delta score	Check DB	Exp. Title
[truncated: 12,733 more rows]
