# Supplementary material for: Large-scale determination of absolute phosphorylation stoichiometries in human cells by motif-targeting quantitative proteomics
Source: Nat Commun. 2015 Mar 27;6:6622. doi: 10.1038/ncomms7622 (PMC4389224; doi:10.1038/ncomms7622)
Supplement: Supplementary Data 2 — Summary of stoichiometry of motif-targeting phosphopeptides after kinase reaction by CK2, MAPK and EGFR in PC9 and PC9/gef cells. [file ncomms7622-s3.xlsx]

## Sheet: caption
Supplementary Data File 2. Summary of stoichiometry of motif-targeting phosphopeptides after kinase reaction by CK2, MAPK and EGFR in PC9 and PC9/gef Cells.
Name of Sheet	Experiment
PC9-kinase	This worksheet list the quantitation result of motif targeting peptides in class 3 after kinase reaction by CK2, MAPK and EGFR
PC9-Gef.-kinase
Note 1: The "Yes" in column "Check DB" means that this sites has been reported in public database

## Sheet: PC9-kinase
Peptide index	Peptide sequence	BaseModification	BaseModification site	Score	Missed cleavages	ACC. No.	Stoichiometry (%)	prealign-idealq	S/T/Y	Site	Kinase motif	Uniprot_AC	kinase	Phosphatase	Check DB	General Motif Classes	Exp. Title
1726	LPLLPPESPGPLR	Phospho (ST)	LPLLPPES[Phospho (ST)]PGPLR	74.09	0	Q14160	Nan	PLLPPESPGPLRQ	S	853	E2PGP - b-Adrenergic Receptor kinase substrate motif ; PE2P - ERK1/2 Kinase substrate motif ; 2P - ERK1/2 Kinase substrate motif ; PE2P - GSK-3/ ERK1/ ERK2/ CDK5 substrate motif ; E2P - GSK-3/ ERK1/ ERK2/ CDK5 substrate motif ;	SCRIB_HUMAN	No	No	Yes	Pro-directed (1)	PC9-MAPK
426	LTPVSPESSSTEEK	Phospho (ST)	LTPVS[Phospho (ST)]PESSSTEEK	56.48	0	Q13501	Nan	SRLTPVSPESSST	S	272	2PES - Casein Kinase I substrate motif ; 2PE - Casein Kinase II substrate motif ; PV2P - ERK1/2 Kinase substrate motif ; 2P - ERK1/2 Kinase substrate motif ; V2PESS - G protein-coupled receptor kinase 1 substrate motif ; PV2P - GSK-3/ ERK1/ ERK2/ CDK5 substrate motif ; V2P - GSK-3/ ERK1/ ERK2/ CDK5 substrate motif ;	SQSTM_HUMAN	No	No	Yes	Pro-directed (1)	PC9-MAPK
1864	FHDTSSPLLISGTSAAELPWAVKPEDK	Phospho (ST)	FHDTSS[Phospho (ST)]PLLISGTSAAELPWAVKPEDK	49	0	P42566	Nan	RFHDTSSPLLISG	S	108	FHDTS2PLLI - AMP-activated protein kinase substrate motif ; DTS2 - Casein Kinase I substrate motif ; 2P - ERK1/2 Kinase substrate motif ; S2P - GSK-3/ ERK1/ ERK2/ CDK5 substrate motif ; TS2P - GSK-3/ ERK1/ ERK2/ CDK5 substrate motif ; FHDTS2PLL - HMGCoA Reductase kinase substrate motif ;	EPS15_HUMAN	No	No	Yes	Pro-directed (1)	PC9-MAPK
1468	LDNVPHTPSSYIETLPK	Phospho (ST)	LDNVPHT[Phospho (ST)]PSSYIETLPK	55.38	0	Q99733	Nan	LDNVPHTPSSYIE	T	51	4PSS - Casein Kinase I substrate motif ; PH4P - ERK1/2 Kinase substrate motif ; PH4P - GSK-3/ ERK1/ ERK2/ CDK5 kinase motif ; H4P - GSK-3/ ERK1/ ERK2/ CDK5 substrate motif ;	NP1L4_HUMAN	No	No	Yes	Pro-directed (1)	PC9-MAPK
2147	TTSGYAGGLSSAYGGLTSPGLSYSLGSSFGSGAGSSSFSR	Phospho (ST)	TTSGYAGGLSSAYGGLTS[Phospho (ST)]PGLSYSLGSSFGSGAGSSSFSR	178.59	0	P05787	Nan	AYGGLTSPGLSYS	S	432	2P - ERK1/2 Kinase substrate motif ; T2PGLS - G protein-coupled receptor kinase 1 substrate motif ; T2P - GSK-3/ ERK1/ ERK2/ CDK5 substrate motif ; LT2P - GSK-3/ ERK1/ ERK2/ CDK5 substrate motif ;	K2C8_HUMAN	No	No	Yes	Pro-directed (1)	PC9-MAPK
696	GDQPAASGDSDDDEPPPLPR	Phospho (ST)	GDQPAASGDS[Phospho (ST)]DDDEPPPLPR	68.82	0	O00264	Nan	PAASGDSDDDEPP	S	57	D2DDD - b-Adrenergic Receptor kinase substrate motif ; 2DDD - Casein Kinase II substrate motif ; D2DDD - Casein Kinase II substrate motif ; D2DDDEP - Pyruvate dehydrogenase kinase substrate motif ;	PGRC1_HUMAN	No	No	Yes	Acidic (4)	PC9-CK2
791	GDQPAASGDSDDDEPPPLPR	2 Phospho (ST)	GDQPAAS[Phospho (ST)]GDS[Phospho (ST)]DDDEPPPLPR	123.17	0	O00264	Nan	PAASGDSDDDEPP	S	57	D2DDD - b-Adrenergic Receptor kinase substrate motif ; 2DDD - Casein Kinase II substrate motif ; D2DDD - Casein Kinase II substrate motif ; D2DDDEP - Pyruvate dehydrogenase kinase substrate motif ;	PGRC1_HUMAN	No	No	Yes	Acidic (4)	PC9-CK2
791	GDQPAASGDSDDDEPPPLPR	2 Phospho (ST)	GDQPAAS[Phospho (ST)]GDS[Phospho (ST)]DDDEPPPLPR	123.17	0	O00264	Nan	GDQPAASGDSDDD	S	54	2GDS - Casein Kinase I substrate motif ;	PGRC1_HUMAN	No	No	Yes	Acidic (4)	PC9-CK2
1511	EPSYPMPVQETQAPESPGENSEQALQTLSPR	Phospho (ST)	EPSYPMPVQETQAPESPGENSEQALQTLS[Phospho (ST)]PR	54.83	0	Q7Z434	Nan	QALQTLSPRAIPR	S	165	2P - ERK1/2 Kinase substrate motif ; 2PR - Growth associated histone HI kinase substrate motif ; L2P - GSK-3/ ERK1/ ERK2/ CDK5 substrate motif ; TL2P - GSK-3/ ERK1/ ERK2/ CDK5 substrate motif ; 2PR - PKA kinase substrate motif ; 2PR - PKC kinase substrate motif ;	MAVS_HUMAN	No	No	Yes	Pro-directed (1)	PC9-MAPK
2000	AQPFGFIDSDTDAEEERIPATPVVIPMK	Phospho (ST)	AQPFGFIDSDTDAEEERIPAT[Phospho (ST)]PVVIPMK	83.34	1	Q14676	Nan	EERIPATPVVIPM	T	341	PA4P - ERK1/2 Kinase substrate motif ; PA4P - GSK-3/ ERK1/ ERK2/ CDK5 kinase motif ; A4P - GSK-3/ ERK1/ ERK2/ CDK5 substrate motif ;	MDC1_HUMAN	No	No	Yes	Pro-directed (1)	PC9-MAPK
2062	MQTPVNIPVPVLR	Oxidation (M); Phospho (ST)	M[Oxidation (M)]QT[Phospho (ST)]PVNIPVPVLR	51.89	0	Q9H840	Nan	XXXXMQTPVNIPV	T	3	Q4P - GSK-3/ ERK1/ ERK2/ CDK5 substrate motif ;	GEMI7_HUMAN	No	No	Yes	Pro-directed (1)	PC9-MAPK
2179	AMQAAGQIPATALLPTMTPDGLAVTPTPVPVVGSQMTR	Oxidation (M); Phospho (ST)	AM[Oxidation (M)]QAAGQIPATALLPTMTPDGLAVT[Phospho (ST)]PTPVPVVGSQMTR	51.44	0	P26368	Nan	PDGLAVTPTPVPV	T	133	V4P - GSK-3/ ERK1/ ERK2/ CDK5 substrate motif ;	U2AF2_HUMAN	No	No	Yes	Pro-directed (1)	PC9-MAPK
2274	DSSSMMQTLLTVTQNVEVPETPK	Phospho (ST)	DSSSMMQTLLTVTQNVEVPET[Phospho (ST)]PK	66.69	0	Q9UNF1	Nan	NVEVPETPKASKA	T	42	E4PKA - b-Adrenergic Receptor kinase substrate motif ; PE4P - ERK1/2 Kinase substrate motif ; E4PKAS - G protein-coupled receptor kinase 1 substrate motif ; 4PK - Growth associated histone HI kinase substrate motif ; PE4P - GSK-3/ ERK1/ ERK2/ CDK5 kinase motif ; E4P - GSK-3/ ERK1/ ERK2/ CDK5 substrate motif ; 4PK - PKA kinase substrate motif ; 4PK - PKC kinase substrate motif ;	MAGD2_HUMAN	No	No	Yes	Pro-directed (1)	PC9-MAPK
116	IEDVGSDEEDDSGK	Phospho (ST)	IEDVGS[Phospho (ST)]DEEDDSGK	62.4	0	P08238	100	KIEDVGSDEEDDS	S	255	DVG2 - Casein Kinase I substrate motif ; 2DE - Casein Kinase II substrate motif ; 2DEE - Casein Kinase II substrate motif ; 2DEEDD - Casein Kinase II substrate motif ;	HS90B_HUMAN	No	No	Yes	Acidic (4)	PC9-CK2
1060	EGMNPSYDEYADSDEDQHDAYLER	Phospho (ST)	EGMNPSYDEYADS[Phospho (ST)]DEDQHDAYLER	101.5	0	Q08945	100	YDEYADSDEDQHD	S	444	D2DED - b-Adrenergic Receptor kinase substrate motif ; 2DE - Casein Kinase II substrate motif ; 2DED - Casein Kinase II substrate motif ; D2DED - Casein Kinase II substrate motif ; D2DEDQH - Pyruvate dehydrogenase kinase substrate motif ;	SSRP1_HUMAN	No	No	Yes	Acidic (4)	PC9-CK2
949	MLPHAPGVQMQAIPEDAVHEDSGDEDGEDPDK	2 Oxidation (M); Phospho (ST)	M[Oxidation (M)]LPHAPGVQM[Oxidation (M)]QAIPEDAVHEDS[Phospho (ST)]GDEDGEDPDK	51	0	Q92769	100	DAVHEDSGDEDGE	S	394	D2GDE - b-Adrenergic Receptor kinase substrate motif ; 2GDE - Casein Kinase II substrate motif ;	HDAC2_HUMAN	No	No	Yes	Acidic (4)	PC9-CK2
999	GPGDTSNFDDYEEEEIR	Phospho (Y)	GPGDTSNFDDY[Phospho (Y)]EEEEIR	68.24	0	P17612	100	TSNFDDYEEEEIR	Y	331	DD6E - EGFR kinase substrate motif ; 6E - Src kinase substrate motif ; DD6EE - Syk kinase substrate motif ; DD6 - SHP1 phosphatase substrate motif ; D6 - TC-PTP phosphatase substrate motif ;	KAPCA_HUMAN	Yes	No	Yes	Acidic (4)	PC282-EGFR
51	ERTESEVPPRPASPK	Phospho (ST)	ERTESEVPPRPAS[Phospho (ST)]PK	40.99	1	Q9Y3L3	99.9023	VPPRPASPKVTRS	S	544	RPA2 - Calmodulin-dependent protein kinase II substrate motif ; PA2P - ERK1/2 Kinase substrate motif ; 2P - ERK1/2 Kinase substrate motif ; A2PKVT - G protein-coupled receptor kinase 1 substrate motif ; 2PK - Growth associated histone HI kinase substrate motif ; PA2P - GSK-3/ ERK1/ ERK2/ CDK5 substrate motif ; A2P - GSK-3/ ERK1/ ERK2/ CDK5 substrate motif ; RPA2 - PKA kinase substrate motif ; 2PK…	3BP1_HUMAN	No	No	Yes	Pro-directed (1)	PC9-MAPK
79	NSSTETDQQPHSPDSSSSVHSIR	Phospho (ST)	NSSTETDQQPHS[Phospho (ST)]PDSSSSVHSIR	48.12	0	Q92613	99.9023	TDQQPHSPDSSSS	S	566	2PDS - Casein Kinase I substrate motif ; PH2P - ERK1/2 Kinase substrate motif ; 2P - ERK1/2 Kinase substrate motif ; H2PDSS - G protein-coupled receptor kinase 1 substrate motif ; PH2P - GSK-3/ ERK1/ ERK2/ CDK5 substrate motif ; H2P - GSK-3/ ERK1/ ERK2/ CDK5 substrate motif ;	JADE3_HUMAN	No	No	Yes	Pro-directed (1)	PC9-MAPK
149	EEPPSPPQSPR	Phospho (ST)	EEPPSPPQS[Phospho (ST)]PR	53.96	0	Q00613	99.9023	PPSPPQSPRVEEA	S	307	PQ2P - ERK1/2 Kinase substrate motif ; 2P - ERK1/2 Kinase substrate motif ; 2PR - Growth associated histone HI kinase substrate motif ; PQ2P - GSK-3/ ERK1/ ERK2/ CDK5 substrate motif ; Q2P - GSK-3/ ERK1/ ERK2/ CDK5 substrate motif ; 2PR - PKA kinase substrate motif ; 2PR - PKC kinase substrate motif ;	HSF1_HUMAN	No	No	Yes	Pro-directed (1)	PC9-MAPK
203	RREEGPPPPSPDGASSDAEPEPPSGR	Phospho (ST)	RREEGPPPPS[Phospho (ST)]PDGASSDAEPEPPSGR	66.46	2	Q9NTJ3	99.9023	EGPPPPSPDGASS	S	22	P2P - DNA dependent Protein kinase substrate motif ; PP2P - ERK1/2 Kinase substrate motif ; 2P - ERK1/2 Kinase substrate motif ; P2PDGA - G protein-coupled receptor kinase 1 substrate motif ; PP2P - GSK-3/ ERK1/ ERK2/ CDK5 substrate motif ; P2P - GSK-3/ ERK1/ ERK2/ CDK5 substrate motif ;	SMC4_HUMAN	No	No	Yes	Pro-directed (1)	PC9-MAPK
234	ESSPIPSPTSDRK	Phospho (ST)	ESSPIPS[Phospho (ST)]PTSDRK	46.94	1	Q01082	99.9023	ESSPIPSPTSDRK	S	2169	2PTS - Casein Kinase I substrate motif ; P2P - DNA dependent Protein kinase substrate motif ; 2P - ERK1/2 Kinase substrate motif ; P2P - GSK-3/ ERK1/ ERK2/ CDK5 substrate motif ; IP2P - GSK-3/ ERK1/ ERK2/ CDK5 substrate motif ;	SPTB2_HUMAN	No	No	Yes	Pro-directed (1)	PC9-MAPK
381	SPRPQQDPARPQEPTMPPPETPSEGR	Phospho (ST)	SPRPQQDPARPQEPTMPPPET[Phospho (ST)]PSEGR	49.38	0	P29590	99.9023	TMPPPETPSEGRQ	T	28	E4PSE - b-Adrenergic Receptor kinase substrate motif ; 4PSE - Casein Kinase II substrate motif ; PE4P - ERK1/2 Kinase substrate motif ; PE4P - GSK-3/ ERK1/ ERK2/ CDK5 kinase motif ; E4P - GSK-3/ ERK1/ ERK2/ CDK5 substrate motif ;	PML_HUMAN	No	No	Yes	Pro-directed (1)	PC9-MAPK
516	VGVEASEETPQTSSSSARPGTPSDHQSQEASQFER	Phospho (ST)	VGVEASEETPQTSSSSARPGT[Phospho (ST)]PSDHQSQEASQFER	66.28	0	Q6Y7W6	99.9023	SSARPGTPSDHQS	T	382	RPG4 - Calmodulin-dependent protein kinase II substrate motif ; 4PSD - Casein Kinase II substrate motif ; PG4P - ERK1/2 Kinase substrate motif ; PG4P - GSK-3/ ERK1/ ERK2/ CDK5 kinase motif ; G4P - GSK-3/ ERK1/ ERK2/ CDK5 substrate motif ; RPG4 - PKC kinase substrate motif ;	PERQ2_HUMAN	No	No	Yes	Pro-directed (1)	PC9-MAPK
521	YLAEDSNMSVPSEPSSPQSSTR	Oxidation (M); Phospho (ST)	YLAEDSNM[Oxidation (M)]SVPSEPSS[Phospho (ST)]PQSSTR	74.19	0	Q13523	99.9023	VPSEPSSPQSSTR	S	569	EPS2 - Casein Kinase I substrate motif ; 2PQS - Casein Kinase I substrate motif ; PS2P - ERK1/2 Kinase substrate motif ; 2P - ERK1/2 Kinase substrate motif ; S2PQSS - G protein-coupled receptor kinase 1 substrate motif ; PS2P - GSK-3/ ERK1/ ERK2/ CDK5 substrate motif ; S2P - GSK-3/ ERK1/ ERK2/ CDK5 substrate motif ;	PRP4B_HUMAN	Yes	No	Yes	Pro-directed (1)	PC9-MAPK
585	TPPSTTVGSHSPPETPVLTR	Phospho (ST)	TPPSTTVGSHSPPET[Phospho (ST)]PVLTR	69.13	0	Q9ULU4	99.9023	SHSPPETPVLTRS	T	760	E4PVL - b-Adrenergic Receptor kinase substrate motif ; PE4P - ERK1/2 Kinase substrate motif ; E4PVLT - G protein-coupled receptor kinase 1 substrate motif ; PE4P - GSK-3/ ERK1/ ERK2/ CDK5 kinase motif ; E4P - GSK-3/ ERK1/ ERK2/ CDK5 substrate motif ;	PKCB1_HUMAN	No	No	Yes	Pro-directed (1)	PC9-MAPK
796	EEGSSDEISSGVGDSESEGLNSPVK	Phospho (ST)	EEGSSDEISSGVGDSESEGLNS[Phospho (ST)]PVK	157.8	0	P52701	99.9023	ESEGLNSPVKVAR	S	292	2PVK - Cdc2 kinase substrate motif ; 2PVK - CDK1/2/4/ 6 kinase substrate motif ; 2PVKV - CDK kinase substrate motif ; 2P - ERK1/2 Kinase substrate motif ; 2PVK - Growth associated histone HI kinase substrate motif ; N2P - GSK-3/ ERK1/ ERK2/ CDK5 substrate motif ; LN2P - GSK-3/ ERK1/ ERK2/ CDK5 substrate motif ;	MSH6_HUMAN	No	No	Yes	Pro-directed (1)	PC9-MAPK
881	SGSMEEDVDTSPGGDYYTSPSSPTSSSR	Phospho (ST)	SGSMEEDVDTSPGGDYYTSPSS[Phospho (ST)]PTSSSR	79.18	0	P08651	99.9023	YYTSPSSPTSSSR	S	305	2PTS - Casein Kinase I substrate motif ; PS2P - ERK1/2 Kinase substrate motif ; 2P - ERK1/2 Kinase substrate motif ; S2PTSS - G protein-coupled receptor kinase 1 substrate motif ; PS2P - GSK-3/ ERK1/ ERK2/ CDK5 substrate motif ; S2P - GSK-3/ ERK1/ ERK2/ CDK5 substrate motif ;	NFIC_HUMAN	No	No	Yes	Pro-directed (1)	PC9-MAPK
989	SSSPLPTVQLHPQSPTAGK	Phospho (ST)	SSSPLPTVQLHPQS[Phospho (ST)]PTAGK	58.35	0	O60245	99.9023	VQLHPQSPTAGKK	S	1011	PQ2P - ERK1/2 Kinase substrate motif ; 2P - ERK1/2 Kinase substrate motif ; PQ2P - GSK-3/ ERK1/ ERK2/ CDK5 substrate motif ; Q2P - GSK-3/ ERK1/ ERK2/ CDK5 substrate motif ;	PCDH7_HUMAN	No	No	Yes	Pro-directed (1)	PC9-MAPK
992	YGGSVGSQPPPVAPEPGPVPSSPSQEPPTK	Phospho (ST)	YGGSVGSQPPPVAPEPGPVPSS[Phospho (ST)]PSQEPPTK	58	0	Q04323	99.9023	PGPVPSSPSQEPP	S	200	PS2P - ERK1/2 Kinase substrate motif ; 2P - ERK1/2 Kinase substrate motif ; PS2P - GSK-3/ ERK1/ ERK2/ CDK5 substrate motif ; S2P - GSK-3/ ERK1/ ERK2/ CDK5 substrate motif ;	UBXN1_HUMAN	No	No	Yes	Pro-directed (1)	PC9-MAPK
1130	GEFSASPMLK	Phospho (ST)	GEFSAS[Phospho (ST)]PMLK	47.42	0	Q9UQ35	99.9023	RGEFSASPMLKSG	S	1124	2P - ERK1/2 Kinase substrate motif ; A2P - GSK-3/ ERK1/ ERK2/ CDK5 substrate motif ; SA2P - GSK-3/ ERK1/ ERK2/ CDK5 substrate motif ;	SRRM2_HUMAN	No	No	Yes	Pro-directed (1)	PC9-MAPK
1139	QGAIVAVTGDGVNDSPALK	Phospho (ST)	QGAIVAVTGDGVNDS[Phospho (ST)]PALK	62.64	0	P05023	99.9023	GDGVNDSPALKKA	S	722	D2PAL - b-Adrenergic Receptor kinase substrate motif ; 2P - ERK1/2 Kinase substrate motif ; D2P - GSK-3/ ERK1/ ERK2/ CDK5 substrate motif ; ND2P - GSK-3/ ERK1/ ERK2/ CDK5 substrate motif ;	AT1A1_HUMAN	No	No	Yes	Pro-directed (1)	PC9-MAPK
1149	KPPAPPSPVQSQSPSTNWSPAVPVK	Phospho (ST)	KPPAPPS[Phospho (ST)]PVQSQSPSTNWSPAVPVK	79.6	0	Q8IYB3	99.9023	KPPAPPSPVQSQS	S	769	P2P - DNA dependent Protein kinase substrate motif ; PP2P - ERK1/2 Kinase substrate motif ; 2P - ERK1/2 Kinase substrate motif ; P2PVQS - G protein-coupled receptor kinase 1 substrate motif ; PP2P - GSK-3/ ERK1/ ERK2/ CDK5 substrate motif ; P2P - GSK-3/ ERK1/ ERK2/ CDK5 substrate motif ;	SRRM1_HUMAN	No	No	Yes	Pro-directed (1)	PC9-MAPK
1277	VQGEAVSNIQENTQTPTVQEESEEEEVDETGVEVK	Phospho (ST)	VQGEAVSNIQENTQT[Phospho (ST)]PTVQEESEEEEVDETGVEVK	98.03	0	Q13765	99.9023	IQENTQTPTVQEE	T	159	Q4P - GSK-3/ ERK1/ ERK2/ CDK5 substrate motif ;	NACA_HUMAN	No	No	Yes	Pro-directed (1)	PC9-MAPK
1278	KPATPAEDDEDDDIDLFGSDNEEEDK	Phospho (ST)	KPAT[Phospho (ST)]PAEDDEDDDIDLFGSDNEEEDK	106	0	P29692	99.9023	PAKKPATPAEDDE	T	147	4PAE - Casein Kinase II substrate motif ; PA4P - ERK1/2 Kinase substrate motif ; PA4P - GSK-3/ ERK1/ ERK2/ CDK5 kinase motif ; A4P - GSK-3/ ERK1/ ERK2/ CDK5 substrate motif ; KPA4 - PKA kinase substrate motif ; KKPA4 - PKA kinase substrate motif ; KPA4 - PKC kinase substrate motif ;	EF1D_HUMAN	No	No	Yes	Pro-directed (1)	PC9-MAPK
1501	EATNTTSEPSAPSQDLLDLSPSPR	Phospho (ST)	EATNTTSEPSAPSQDLLDLSPS[Phospho (ST)]PR	44.11	0	O75674	99.9023	LLDLSPSPRMPRA	S	323	P2P - DNA dependent Protein kinase substrate motif ; 2P - ERK1/2 Kinase substrate motif ; P2PRMP - G protein-coupled receptor kinase 1 substrate motif ; 2PR - Growth associated histone HI kinase substrate motif ; P2P - GSK-3/ ERK1/ ERK2/ CDK5 substrate motif ; SP2P - GSK-3/ ERK1/ ERK2/ CDK5 substrate motif ; 2PR - PKA kinase substrate motif ; 2PR - PKC kinase substrate motif ;	TM1L1_HUMAN	No	No	Yes	Pro-directed (1)	PC9-MAPK
1644	ISYTPPESPVPSYASSTPLHVPVPR	Phospho (ST)	ISYTPPES[Phospho (ST)]PVPSYASSTPLHVPVPR	42.29	0	P41212	99.9023	SYTPPESPVPSYA	S	22	E2PVP - b-Adrenergic Receptor kinase substrate motif ; PE2P - ERK1/2 Kinase substrate motif ; 2P - ERK1/2 Kinase substrate motif ; E2PVPS - G protein-coupled receptor kinase 1 substrate motif ; PE2P - GSK-3/ ERK1/ ERK2/ CDK5 substrate motif ; E2P - GSK-3/ ERK1/ ERK2/ CDK5 substrate motif ;	ETV6_HUMAN	No	No	Yes	Pro-directed (1)	PC9-MAPK
2025	EPTPSIASDISLPIATQELR	Phospho (ST)	EPT[Phospho (ST)]PSIASDISLPIATQELR	43.55	0	A0FGR8	99.9023	ISVKEPTPSIASD	T	753	P4P - DNA dependent Protein kinase substrate motif ; P4PSIA - G protein-coupled receptor kinase 1 substrate motif ; P4P - GSK-3/ ERK1/ ERK2/ CDK5 substrate motif ; KEP4 - PKA kinase substrate motif ; KEP4 - PKC kinase substrate motif ;	ESYT2_HUMAN	No	No	Yes	Pro-directed (1)	PC9-MAPK
2073	MYTAIPQSGSPFPGSVQDPGLHVWR	Oxidation (M); Phospho (ST)	M[Oxidation (M)]YTAIPQSGS[Phospho (ST)]PFPGSVQDPGLHVWR	63.97	0	P40121	99.9023	AIPQSGSPFPGSV	S	10	2P - ERK1/2 Kinase substrate motif ; G2P - GSK-3/ ERK1/ ERK2/ CDK5 substrate motif ; SG2P - GSK-3/ ERK1/ ERK2/ CDK5 substrate motif ;	CAPG_HUMAN	No	No	Yes	Pro-directed (1)	PC9-MAPK
2091	FGQDIISPLLSVK	Phospho (ST)	FGQDIIS[Phospho (ST)]PLLSVK	50.63	0	Q8WVM8	99.9023	FGQDIISPLLSVK	S	57	DII2 - Casein Kinase I substrate motif ; 2PLLSV - Casein Kinase I substrate motif ; 2P - ERK1/2 Kinase substrate motif ; I2PLLS - G protein-coupled receptor kinase 1 substrate motif ; I2P - GSK-3/ ERK1/ ERK2/ CDK5 substrate motif ; II2P - GSK-3/ ERK1/ ERK2/ CDK5 substrate motif ;	SCFD1_HUMAN	No	No	Yes	Pro-directed (1)	PC9-MAPK
2219	QLFHGTPVTIENFLNWK	Phospho (ST)	QLFHGT[Phospho (ST)]PVTIENFLNWK	41.92	0	Q9H446	99.9023	KQLFHGTPVTIEN	T	144	4PVT - Casein Kinase I substrate motif ; G4P - GSK-3/ ERK1/ ERK2/ CDK5 substrate motif ;	RWDD1_HUMAN	No	No	Yes	Pro-directed (1)	PC9-MAPK
15	HSPSPPPPTPTESR	Phospho (ST)	HSPSPPPPT[Phospho (ST)]PTESR	51.24	0	Q92922	99.9023	PSPPPPTPTESRK	T	335	4PTE - Casein Kinase II substrate motif ; P4P - DNA dependent Protein kinase substrate motif ; PP4P - ERK1/2 Kinase substrate motif ; P4PTES - G protein-coupled receptor kinase 1 substrate motif ; PP4P - GSK-3/ Erk1/ Erk2/ CDK5 kinase motif ; P4P - GSK-3/ ERK1/ ERK2/ CDK5 substrate motif ;	SMRC1_HUMAN	No	No	Yes	Pro-directed (1)	PC9-CK2
27	KAEQGSEEEGEGEEEEEEGGESK	Phospho (ST)	KAEQGS[Phospho (ST)]EEEGEGEEEEEEGGESK	96.99	1	Q8NE71	99.9023	KKAEQGSEEEGEG	S	228	EQG2 - Casein Kinase I substrate motif ; 2EE - Casein Kinase II substrate motif ; 2EEE - Casein Kinase II substrate motif ; 2EEEGE - Casein Kinase II substrate motif ; QG2E - G protein-coupled receptor kinase 1 substrate motif ;	ABCF1_HUMAN	No	No	Yes	Acidic (4)	PC9-CK2
29	LVREDENDASDDEDDDEK	Phospho (ST)	LVREDENDAS[Phospho (ST)]DDEDDDEK	50.42	1	Q9Y5B6	99.9023	EDENDASDDEDDD	S	262	2DDE - Casein Kinase II substrate motif ; 2DDEDD - Casein Kinase II substrate motif ;	GCFC1_HUMAN	No	No	Yes	Acidic (2)	PC9-CK2
37	GRGPSPEGSSSTESSPEHPPK	2 Phospho (ST)	GRGPSPEGSS[Phospho (ST)]S[Phospho (ST)]TESSPEHPPK	38.52	1	Q9UQ35	99.9023	PSPEGSSSTESSP	S	1653	EGS2 - Casein Kinase I substrate motif ; 2STE - Casein Kinase II substrate motif ; S2STES - G protein-coupled receptor kinase 1 substrate motif ;	SRRM2_HUMAN	No	No	Yes	Acidic (4)	PC9-CK2
37	GRGPSPEGSSSTESSPEHPPK	2 Phospho (ST)	GRGPSPEGSS[Phospho (ST)]S[Phospho (ST)]TESSPEHPPK	38.52	1	Q9UQ35	99.9023	SPEGSSSTESSPE	S	1654	2TES - Casein Kinase I substrate motif ; 2TE - Casein Kinase II substrate motif ; S2TESS - G protein-coupled receptor kinase 1 substrate motif ;	SRRM2_HUMAN	No	No	Yes	Acidic (4)	PC9-CK2
56	LIHGEDSDSEGEEEGR	2 Phospho (ST)	LIHGEDS[Phospho (ST)]DS[Phospho (ST)]EGEEEGR	79.54	0	Q9C0C9	99.9023	LIHGEDSDSEGEE	S	87	D2DSE - b-Adrenergic Receptor kinase substrate motif ; 2DSE - Casein Kinase II substrate motif ; 2DSEGE - Casein Kinase II substrate motif ; D2DSE - Casein Kinase II substrate motif ;	UBE2O_HUMAN	No	No	Yes	Acidic (4)	PC9-CK2
56	LIHGEDSDSEGEEEGR	2 Phospho (ST)	LIHGEDS[Phospho (ST)]DS[Phospho (ST)]EGEEEGR	79.54	0	Q9C0C9	99.9023	HGEDSDSEGEEEG	S	89	D2EGE - b-Adrenergic Receptor kinase substrate motif ; DSD2 - Casein Kinase I substrate motif ; 2EGE - Casein Kinase II substrate motif ; 2EGEEE - Casein Kinase II substrate motif ; D2EGE - Casein Kinase II substrate motif ; SD2E - G protein-coupled receptor kinase 1 substrate motif ;	UBE2O_HUMAN	No	No	Yes	Acidic (4)	PC9-CK2
60	EEEESDEDFAHHSDNEQNR	2 Phospho (ST)	EEEES[Phospho (ST)]DEDFAHHS[Phospho (ST)]DNEQNR	33.85	0	Q5SNT6	99.9023	EKEEEESDEDFAH	S	142	E2DED - b-Adrenergic Receptor kinase substrate motif ; EEE2 - Casein Kinase I substrate motif ; 2DE - Casein Kinase II substrate motif ; 2DED - Casein Kinase II substrate motif ; E2DED - Casein Kinase II substrate motif ; E2DEDFA - Pyruvate dehydrogenase kinase substrate motif ;	FA21B_HUMAN	No	No	Yes	Acidic (4)	PC9-CK2
60	EEEESDEDFAHHSDNEQNR	2 Phospho (ST)	EEEES[Phospho (ST)]DEDFAHHS[Phospho (ST)]DNEQNR	33.85	0	Q5SNT6	99.9023	EDFAHHSDNEQNR	S	150	2DNE - Casein Kinase II substrate motif ;	FA21B_HUMAN	No	No	Yes	Acidic (4)	PC9-CK2
65	FSDEEDGRDSDEEGAEGHR	2 Phospho (ST)	FS[Phospho (ST)]DEEDGRDS[Phospho (ST)]DEEGAEGHR	50.81	1	P48634	99.9023	TEKLKFSDEEDGR	S	342	2DE - Casein Kinase II substrate motif ; 2DEE - Casein Kinase II substrate motif ; KF2 - PKA kinase substrate motif ; KLKF2 - PKA kinase substrate motif ; KF2 - PKC kinase substrate motif ;	PRC2A_HUMAN	No	No	Yes	Acidic (4)	PC9-CK2
65	FSDEEDGRDSDEEGAEGHR	2 Phospho (ST)	FS[Phospho (ST)]DEEDGRDS[Phospho (ST)]DEEGAEGHR	50.81	1	P48634	99.9023	EEDGRDSDEEGAE	S	350	D2DEE - b-Adrenergic Receptor kinase substrate motif ; 2DE - Casein Kinase II substrate motif ; 2DEE - Casein Kinase II substrate motif ; D2DEE - Casein Kinase II substrate motif ; RD2 - PKA kinase substrate motif ; RD2 - PKC kinase substrate motif ;	PRC2A_HUMAN	No	No	Yes	Acidic (4)	PC9-CK2
92	SRPTSEGSDIESTEPQK	Phospho (ST)	SRPTSEGS[Phospho (ST)]DIESTEPQK	83.23	0	Q4G0J3	99.9023	RPTSEGSDIESTE	S	261	2DIE - Casein Kinase II substrate motif ; G2DIES - G protein-coupled receptor kinase 1 substrate motif ;	LARP7_HUMAN	No	No	Yes	Acidic (4)	PC9-CK2
106	KEQESDEEEEEEEEDEPSGATTR	Phospho (ST)	KEQES[Phospho (ST)]DEEEEEEEEDEPSGATTR	40.95	1	Q8NFC6	99.9023	DKKEQESDEEEEE	S	2986	E2DEE - b-Adrenergic Receptor kinase substrate motif ; EQE2 - Casein Kinase I substrate motif ; 2DE - Casein Kinase II substrate motif ; 2DEE - Casein Kinase II substrate motif ; 2DEEEE - Casein Kinase II substrate motif ; E2DEE - Casein Kinase II substrate motif ; KEQE2 - PKA kinase substrate motif ;	BD1L1_HUMAN	No	No	Yes	Acidic (2)	PC9-CK2
123	LQEEGGGSDEEETGSPSEDGMQSAR	Oxidation (M); Phospho (ST)	LQEEGGGS[Phospho (ST)]DEEETGSPSEDGM[Oxidation (M)]QSAR	80.36	0	Q13610	99.9023	QEEGGGSDEEETG	S	50	2DE - Casein Kinase II substrate motif ; 2DEE - Casein Kinase II substrate motif ;	PWP1_HUMAN	No	No	Yes	Acidic (4)	PC9-CK2
150	AKPVVSDDDSEEEQEEDR	2 Phospho (ST)	AKPVVS[Phospho (ST)]DDDS[Phospho (ST)]EEEQEEDR	51.92	0	P51532	99.9023	RAKPVVSDDDSEE	S	1627	2DDD - Casein Kinase II substrate motif ; 2DDDSE - Casein Kinase II substrate motif ; V2DDDS - G protein-coupled receptor kinase 1 substrate motif ; KPVV2 - PKA kinase substrate motif ; V2DDDSE - Pyruvate dehydrogenase kinase substrate motif ;	SMCA4_HUMAN	No	No	Yes	Acidic (4)	PC9-CK2
150	AKPVVSDDDSEEEQEEDR	2 Phospho (ST)	AKPVVS[Phospho (ST)]DDDS[Phospho (ST)]EEEQEEDR	51.92	0	P51532	99.9023	VVSDDDSEEEQEE	S	1631	D2EEE - b-Adrenergic Receptor kinase substrate motif ; DDD2 - Casein Kinase I substrate motif ; 2EE - Casein Kinase II substrate motif ; 2EEE - Casein Kinase II substrate motif ; 2EEEQE - Casein Kinase II substrate motif ; D2EEE - Casein Kinase II substrate motif ; DD2E - G protein-coupled receptor kinase 1 substrate motif ;	SMCA4_HUMAN	No	No	Yes	Acidic (4)	PC9-CK2
159	STDEYSEADEEEEEEEGKPSRK	Phospho (ST)	STDEYS[Phospho (ST)]EADEEEEEEEGKPSRK	49.08	1	Q96T23	99.9023	RSTDEYSEADEEE	S	1282	DEY2 - Casein Kinase I substrate motif ; 2EAD - Casein Kinase II substrate motif ; 2EADEE - Casein Kinase II substrate motif ; EY2E - G protein-coupled receptor kinase 1 substrate motif ; Y2EADEE - Pyruvate dehydrogenase kinase substrate motif ;	RSF1_HUMAN	No	No	Yes	Acidic (4)	PC9-CK2
169	AEDSDSEPEPEDNVR	2 Phospho (ST)	AEDS[Phospho (ST)]DS[Phospho (ST)]EPEPEDNVR	75.09	0	Q9H0D6	99.9023	KRKAEDSDSEPEP	S	499	D2DSE - b-Adrenergic Receptor kinase substrate motif ; 2DSE - Casein Kinase II substrate motif ; 2DSEPE - Casein Kinase II substrate motif ; D2DSE - Casein Kinase II substrate motif ; D2DSEP - G protein-coupled receptor kinase 1 substrate motif ; KAED2 - PKA kinase substrate motif ;	XRN2_HUMAN	No	No	Yes	Acidic (4)	PC9-CK2
169	AEDSDSEPEPEDNVR	2 Phospho (ST)	AEDS[Phospho (ST)]DS[Phospho (ST)]EPEPEDNVR	75.09	0	Q9H0D6	99.9023	KAEDSDSEPEPED	S	501	D2EPE - b-Adrenergic Receptor kinase substrate motif ; DSD2 - Casein Kinase I substrate motif ; 2EPE - Casein Kinase II substrate motif ; 2EPEPE - Casein Kinase II substrate motif ; D2EPE - Casein Kinase II substrate motif ; SD2E - G protein-coupled receptor kinase 1 substrate motif ; D2EPEP - G protein-coupled receptor kinase 1 substrate motif ;	XRN2_HUMAN	No	No	Yes	Acidic (4)	PC9-CK2
237	QQTEKPESEDEWER	Phospho (ST)	QQTEKPES[Phospho (ST)]EDEWER	63.36	0	O60231	99.9023	QTEKPESEDEWER	S	160	E2EDE - b-Adrenergic Receptor kinase substrate motif ; 2EDE - Casein Kinase II substrate motif ; 2EDEWE - Casein Kinase II substrate motif ; E2EDE - Casein Kinase II substrate motif ; PE2E - G protein-coupled receptor kinase 1 substrate motif ; KPE2 - PKA kinase substrate motif ; KPE2 - PKC kinase substrate motif ;	DHX16_HUMAN	No	No	Yes	Basic (3)	PC9-CK2
284	STDEYSEADEEEEEEEGKPSR	Phospho (ST)	STDEYS[Phospho (ST)]EADEEEEEEEGKPSR	69.04	0	Q96T23	99.9023	RSTDEYSEADEEE	S	1282	DEY2 - Casein Kinase I substrate motif ; 2EAD - Casein Kinase II substrate motif ; 2EADEE - Casein Kinase II substrate motif ; EY2E - G protein-coupled receptor kinase 1 substrate motif ; Y2EADEE - Pyruvate dehydrogenase kinase substrate motif ;	RSF1_HUMAN	No	No	Yes	Acidic (4)	PC9-CK2
305	MLAESDESGDEESVSQTDK	Oxidation (M); 2 Phospho (ST)	M[Oxidation (M)]LAES[Phospho (ST)]DES[Phospho (ST)]GDEESVSQTDK	39.73	0	P22059	99.9023	VKMLAESDESGDE	S	190	E2DES - b-Adrenergic Receptor kinase substrate motif ; 2DES - Casein Kinase I substrate motif ; 2DE - Casein Kinase II substrate motif ;	OSBP1_HUMAN	No	No	Yes	Acidic (4)	PC9-CK2
305	MLAESDESGDEESVSQTDK	Oxidation (M); 2 Phospho (ST)	M[Oxidation (M)]LAES[Phospho (ST)]DES[Phospho (ST)]GDEESVSQTDK	39.73	0	P22059	99.9023	LAESDESGDEESV	S	193	E2GDE - b-Adrenergic Receptor kinase substrate motif ; 2GDE - Casein Kinase II substrate motif ;	OSBP1_HUMAN	No	No	Yes	Acidic (4)	PC9-CK2
349	ERDHSPTPSVFNSDEER	Phospho (ST)	ERDHSPTPSVFNS[Phospho (ST)]DEER	90.97	1	Q6UN15	99.9023	TPSVFNSDEERYR	S	500	2DE - Casein Kinase II substrate motif ; 2DEE - Casein Kinase II substrate motif ;	FIP1_HUMAN	No	No	Yes	Acidic (4)	PC9-CK2
451	YSHSYLSDSDTEAK	2 Phospho (ST)	YSHSYLS[Phospho (ST)]DS[Phospho (ST)]DTEAK	40.25	0	Q92614	99.9023	YSHSYLSDSDTEA	S	2041	2DSD - Casein Kinase II substrate motif ; 2DSDTE - Casein Kinase II substrate motif ; L2DSDT - G protein-coupled receptor kinase 1 substrate motif ; L2DSDTE - Pyruvate dehydrogenase kinase substrate motif ;	MY18A_HUMAN	No	No	Yes	Acidic (4)	PC9-CK2
451	YSHSYLSDSDTEAK	2 Phospho (ST)	YSHSYLS[Phospho (ST)]DS[Phospho (ST)]DTEAK	40.25	0	Q92614	99.9023	HSYLSDSDTEAKL	S	2043	D2DTE - b-Adrenergic Receptor kinase substrate motif ; 2DTE - Casein Kinase II substrate motif ; D2DTE - Casein Kinase II substrate motif ; D2DTEA - G protein-coupled receptor kinase 1 substrate motif ;	MY18A_HUMAN	No	No	Yes	Acidic (4)	PC9-CK2
466	GAVAAEGASDTEREEPTESQGLAAR	2 Phospho (ST)	GAVAAEGAS[Phospho (ST)]DT[Phospho (ST)]EREEPTESQGLAAR	39.28	1	Q9P1Y6	99.9023	VAAEGASDTEREE	S	915	EGA2 - Casein Kinase I substrate motif ; 2DTE - Casein Kinase II substrate motif ; 2DTERE - Casein Kinase II substrate motif ;	PHRF1_HUMAN	No	No	Yes	Acidic (4)	PC9-CK2
466	GAVAAEGASDTEREEPTESQGLAAR	2 Phospho (ST)	GAVAAEGAS[Phospho (ST)]DT[Phospho (ST)]EREEPTESQGLAAR	39.28	1	Q9P1Y6	99.9023	AEGASDTEREEPT	T	917	D4ERE - b-Adrenergic Receptor kinase substrate motif ; 4ERE - Casein Kinase II substrate motif ; SD4E - G protein-coupled receptor kinase 1 substrate motif ; 4ER - PKA kinase substrate motif ; 4ER - PKC kinase substrate motif ;	PHRF1_HUMAN	No	No	Yes	Acidic (4)	PC9-CK2
539	TPQRGDEEGLGGEEEEEEEEEEEDDSAEEGGAAR	Phospho (ST)	TPQRGDEEGLGGEEEEEEEEEEEDDS[Phospho (ST)]AEEGGAAR	114.39	1	Q9Y2K7	99.9023	EEEEDDSAEEGGA	S	869	D2AEE - b-Adrenergic Receptor kinase substrate motif ; EDD2 - Casein Kinase I substrate motif ; 2AE - Casein Kinase II substrate motif ; 2AEE - Casein Kinase II substrate motif ;	KDM2A_HUMAN	No	No	Yes	Acidic (4)	PC9-CK2
550	FSGEEGEIEDDESGTENREEK	2 Phospho (ST)	FS[Phospho (ST)]GEEGEIEDDES[Phospho (ST)]GTENREEK	45.67	1	Q9Y2W1	99.9023	WAHDKFSGEEGEI	S	928	DKF2 - Casein Kinase I substrate motif ; 2GE - Casein Kinase II substrate motif ; 2GEE - Casein Kinase II substrate motif ; KF2 - PKA kinase substrate motif ; KF2 - PKC kinase substrate motif ;	TR150_HUMAN	No	No	Yes	Acidic (4)	PC9-CK2
550	FSGEEGEIEDDESGTENREEK	2 Phospho (ST)	FS[Phospho (ST)]GEEGEIEDDES[Phospho (ST)]GTENREEK	45.67	1	Q9Y2W1	99.9023	EIEDDESGTENRE	S	939	E2GTE - b-Adrenergic Receptor kinase substrate motif ; DDE2 - Casein Kinase I substrate motif ; 2GTE - Casein Kinase II substrate motif ;	TR150_HUMAN	No	No	Yes	Acidic (4)	PC9-CK2
606	AEEPPSQLDQDTQVQDMDEGSDDEEEGQK	Oxidation (M); Phospho (ST)	AEEPPSQLDQDTQVQDM[Oxidation (M)]DEGS[Phospho (ST)]DDEEEGQK	102.55	0	Q15459	99.9023	QDMDEGSDDEEEG	S	359	DEG2 - Casein Kinase I substrate motif ; 2DDE - Casein Kinase II substrate motif ; 2DDEEE - Casein Kinase II substrate motif ;	SF3A1_HUMAN	No	No	Yes	Acidic (4)	PC9-CK2
789	YEDDGISDDEIEGK	Phospho (ST)	YEDDGIS[Phospho (ST)]DDEIEGK	38.74	0	Q9Y2K7	99.9023	YEDDGISDDEIEG	S	28	DGI2 - Casein Kinase I substrate motif ; 2DDE - Casein Kinase II substrate motif ; 2DDEIE - Casein Kinase II substrate motif ;	KDM2A_HUMAN	No	No	Yes	Acidic (4)	PC9-CK2
827	RSVAVSDEEEVEEEAER	Phospho (ST)	RSVAVS[Phospho (ST)]DEEEVEEEAER	78.32	1	Q9Y6X9	99.9023	KRSVAVSDEEEVE	S	743	2DE - Casein Kinase II substrate motif ; 2DEE - Casein Kinase II substrate motif ;	MORC2_HUMAN	No	No	Yes	Acidic (4)	PC9-CK2
848	REVLYDSEGLSGEER	2 Phospho (ST)	REVLYDS[Phospho (ST)]EGLS[Phospho (ST)]GEER	54.78	1	Q9H7N4	99.9023	YDSEGLSGEERGG	S	738	EGL2 - Casein Kinase I substrate motif ; 2GE - Casein Kinase II substrate motif ; 2GEE - Casein Kinase II substrate motif ;	SFR19_HUMAN	No	No	Yes	Acidic (4)	PC9-CK2
903	AEEPPSQLDQDTQVQDMDEGSDDEEEGQK	Phospho (ST)	AEEPPSQLDQDTQVQDMDEGS[Phospho (ST)]DDEEEGQK	118.89	0	Q15459	99.9023	QDMDEGSDDEEEG	S	359	DEG2 - Casein Kinase I substrate motif ; 2DDE - Casein Kinase II substrate motif ; 2DDEEE - Casein Kinase II substrate motif ;	SF3A1_HUMAN	No	No	Yes	Acidic (4)	PC9-CK2
942	TDDEDFVPSDASPPK	Phospho (ST)	TDDEDFVPS[Phospho (ST)]DASPPK	41.51	0	P11388	99.9023	DEDFVPSDASPPK	S	1351	2DAS - Casein Kinase I substrate motif ; P2D - DNA dependent Protein kinase substrate motif ; P2DASP - G protein-coupled receptor kinase 1 substrate motif ;	TOP2A_HUMAN	No	No	Yes	Acidic (4)	PC9-CK2
946	TPTGNAPSSESDIDISSPNVSHDESIAK	Phospho (ST)	TPTGNAPSSES[Phospho (ST)]DIDISSPNVSHDESIAK	103.1	0	O95251	99.9023	NAPSSESDIDISS	S	138	E2DID - b-Adrenergic Receptor kinase substrate motif ; 2DID - Casein Kinase II substrate motif ; E2DID - Casein Kinase II substrate motif ; E2DIDIS - Pyruvate dehydrogenase kinase substrate motif ;	KAT7_HUMAN	No	No	Yes	Acidic (4)	PC9-CK2
1028	MLPHAPGVQMQAIPEDAVHEDSGDEDGEDPDK	Oxidation (M); Phospho (ST)	MLPHAPGVQM[Oxidation (M)]QAIPEDAVHEDS[Phospho (ST)]GDEDGEDPDK	73.56	0	Q92769	99.9023	DAVHEDSGDEDGE	S	394	D2GDE - b-Adrenergic Receptor kinase substrate motif ; 2GDE - Casein Kinase II substrate motif ;	HDAC2_HUMAN	No	No	Yes	Acidic (4)	PC9-CK2
1072	VDSEGDFSENDDAAGDFR	2 Phospho (ST)	VDS[Phospho (ST)]EGDFS[Phospho (ST)]ENDDAAGDFR	38.53	0	O43823	99.9023	KLARVDSEGDFSE	S	323	D2EGD - b-Adrenergic Receptor kinase substrate motif ; LARVD2EGDF - Calmodulin-dependent protein kinase I substrate motif ; RVD2 - Calmodulin-dependent protein kinase II substrate motif ; LARVD2EG - Calmodulin-dependent protein kinase II substrate motif ; LARVD2 - Calmodulin-dependent protein kinase IV substrate motif ; 2EGD - Casein Kinase II substrate motif ; D2EGD - Casein Kinase II substrate …	AKAP8_HUMAN	No	No	Yes	Basic (3)	PC9-CK2
1072	VDSEGDFSENDDAAGDFR	2 Phospho (ST)	VDS[Phospho (ST)]EGDFS[Phospho (ST)]ENDDAAGDFR	38.53	0	O43823	99.9023	DSEGDFSENDDAA	S	328	2END - Casein Kinase II substrate motif ; DF2E - G protein-coupled receptor kinase 1 substrate motif ; F2ENDDA - Pyruvate dehydrogenase kinase substrate motif ;	AKAP8_HUMAN	No	No	Yes	Acidic (4)	PC9-CK2
1190	QEAIPDLEDSPPVSDSEEQQESAR	Phospho (ST)	QEAIPDLEDSPPVS[Phospho (ST)]DSEEQQESAR	86.27	0	Q9BTC0	99.9023	EDSPPVSDSEEQQ	S	809	2DSE - Casein Kinase II substrate motif ;	DIDO1_HUMAN	No	No	Yes	Acidic (4)	PC9-CK2
1216	EMLMEDVGSEEEQEEEDEAPFQEK	2 Oxidation (M); Phospho (ST)	EM[Oxidation (M)]LM[Oxidation (M)]EDVGS[Phospho (ST)]EEEQEEEDEAPFQEK	100.83	0	Q9H1E3	99.9023	LMEDVGSEEEQEE	S	113	DVG2 - Casein Kinase I substrate motif ; 2EE - Casein Kinase II substrate motif ; 2EEE - Casein Kinase II substrate motif ; 2EEEQE - Casein Kinase II substrate motif ; VG2E - G protein-coupled receptor kinase 1 substrate motif ;	NUCKS_HUMAN	No	No	Yes	Acidic (4)	PC9-CK2
1224	CGSGPVHISGQHLVAVEEDAESEDEEEEDVK	3 Phospho (ST)	CGS[Phospho (ST)]GPVHIS[Phospho (ST)]GQHLVAVEEDAES[Phospho (ST)]EDEEEEDVK	40.88	0	P06748	99.9023	VEEDAESEDEEEE	S	125	E2EDE - b-Adrenergic Receptor kinase substrate motif ; DAE2 - Casein Kinase I substrate motif ; 2EDE - Casein Kinase II substrate motif ; 2EDEEE - Casein Kinase II substrate motif ; E2EDE - Casein Kinase II substrate motif ; AE2E - G protein-coupled receptor kinase 1 substrate motif ;	NPM_HUMAN	No	No	Yes	Acidic (2)	PC9-CK2
1230	MLPHAPGVQMQAIPEDAVHEDSGDEDGEDPDK	Oxidation (M); Phospho (ST)	M[Oxidation (M)]LPHAPGVQMQAIPEDAVHEDS[Phospho (ST)]GDEDGEDPDK	51.75	0	Q92769	99.9023	DAVHEDSGDEDGE	S	394	D2GDE - b-Adrenergic Receptor kinase substrate motif ; 2GDE - Casein Kinase II substrate motif ;	HDAC2_HUMAN	No	No	Yes	Acidic (4)	PC9-CK2
1263	DWEDDSDEDMSNFDR	Phospho (ST)	DWEDDS[Phospho (ST)]DEDMSNFDR	78.94	0	Q15185	99.9023	KDWEDDSDEDMSN	S	113	D2DED - b-Adrenergic Receptor kinase substrate motif ; EDD2 - Casein Kinase I substrate motif ; 2DE - Casein Kinase II substrate motif ; 2DED - Casein Kinase II substrate motif ; D2DED - Casein Kinase II substrate motif ; D2DEDMS - Pyruvate dehydrogenase kinase substrate motif ;	TEBP_HUMAN	No	No	Yes	Acidic (4)	PC9-CK2
1300	MLPHAPGVQMQAIPEDAVHEDSGDEDGEDPDK	Phospho (ST)	MLPHAPGVQMQAIPEDAVHEDS[Phospho (ST)]GDEDGEDPDK	52.2	0	Q92769	99.9023	DAVHEDSGDEDGE	S	394	D2GDE - b-Adrenergic Receptor kinase substrate motif ; 2GDE - Casein Kinase II substrate motif ;	HDAC2_HUMAN	No	No	Yes	Acidic (4)	PC9-CK2
1305	GQESSSDQEQVDVESIDFSK	Phospho (ST)	GQESSS[Phospho (ST)]DQEQVDVESIDFSK	84.75	0	Q96JM3	99.9023	KGQESSSDQEQVD	S	653	ESS2 - Casein Kinase I substrate motif ; 2DQE - Casein Kinase II substrate motif ;	CHAP1_HUMAN	No	No	Yes	Acidic (4)	PC9-CK2
1345	EEGSLSDTEADAVSGQLPDPTTNPSAGK	Phospho (ST)	EEGS[Phospho (ST)]LSDTEADAVSGQLPDPTTNPSAGK	83.55	0	Q8N1G4	99.9023	ENKEEGSLSDTEA	S	518	EEG2 - Casein Kinase I substrate motif ; 2LSD - Casein Kinase II substrate motif ; G2LSDT - G protein-coupled receptor kinase 1 substrate motif ; KEEG2 - PKA kinase substrate motif ; EG2LSD - Plk1 kinase substrate motif ; G2LSDTE - Pyruvate dehydrogenase kinase substrate motif ;	LRC47_HUMAN	No	No	Yes	Acidic (4)	PC9-CK2
1445	SASPDDDLGSSNWEAADLGNEER	Phospho (ST)	SASPDDDLGSS[Phospho (ST)]NWEAADLGNEER	56.88	0	O00193	99.9023	DDDLGSSNWEAAD	S	25	2NWE - Casein Kinase II substrate motif ; S2NWEA - G protein-coupled receptor kinase 1 substrate motif ;	SMAP_HUMAN	No	No	Yes	Acidic (4)	PC9-CK2
1495	GRAEGEWEDQEALDYFSDK	Phospho (ST)	GRAEGEWEDQEALDYFS[Phospho (ST)]DK	57.39	1	Q9NYF8	99.9023	EALDYFSDKESGK	S	385	DYF2 - Casein Kinase I substrate motif ; 2DKE - Casein Kinase II substrate motif ; F2DKES - G protein-coupled receptor kinase 1 substrate motif ; 2DK - PKA kinase substrate motif ; 2DK - PKC kinase substrate motif ;	BCLF1_HUMAN	No	No	Yes	Acidic (4)	PC9-CK2
1531	ADVQLFMDDDSYSHHSGLEYADPEK	Phospho (ST)	ADVQLFMDDDSYSHHS[Phospho (ST)]GLEYADPEK	56.01	0	P51636	99.9023	DSYSHHSGLEYAD	S	23	2GLE - Casein Kinase II substrate motif ;	CAV2_HUMAN	No	No	Yes	Acidic (4)	PC9-CK2
1549	SLTDPSQESHTEAISDAETSSSDISFSGIATR	Phospho (ST)	SLTDPSQESHTEAIS[Phospho (ST)]DAETSSSDISFSGIATR	69.62	0	Q5QJE6	99.9023	SHTEAISDAETSS	S	184	EAI2 - Casein Kinase I substrate motif ; 2DAE - Casein Kinase II substrate motif ; I2DAET - G protein-coupled receptor kinase 1 substrate motif ;	TDIF2_HUMAN	No	No	Yes	Acidic (4)	PC9-CK2
1809	SIITVEELTEIER	Phospho (ST)	SIITVEELT[Phospho (ST)]EIER	39.95	0	Q5VZK9	99.9023	ITVEELTEIERLE	T	902	EEL4 - Casein Kinase I substrate motif ; 4EIE - Casein Kinase II substrate motif ; EL4E - G protein-coupled receptor kinase 1 substrate motif ;	LR16A_HUMAN	No	No	Yes	Acidic (4)	PC9-CK2
1980	VFPEPTESGDEGEELGLPLLSTR	Phospho (ST)	VFPEPTES[Phospho (ST)]GDEGEELGLPLLSTR	60.02	0	Q9BUR4	99.9023	FPEPTESGDEGEE	S	491	E2GDE - b-Adrenergic Receptor kinase substrate motif ; 2GDE - Casein Kinase II substrate motif ;	WAP53_HUMAN	No	No	Yes	Acidic (4)	PC9-CK2
1799	GRELPTAFDYVEFTR	Phospho (Y)	GRELPTAFDY[Phospho (Y)]VEFTR	60.1	1	Q13813	99.9023	LPTAFDYVEFTRS	Y	2462	FD6V - EGFR kinase substrate motif ; D6 - TC-PTP phosphatase substrate motif ;	SPTN1_HUMAN	No	No	Yes	Acidic (4)	PC9-EGFR
3	HRPSPPATPPPK	Phospho (ST)	HRPSPPAT[Phospho (ST)]PPPK	63.99	0	Q8IYB3	99.7336	RPSPPATPPPKTR	T	406	PA4PP - ERK1/2 kinase substrate motif ; SPPA4PPPK - ERK1/2 kinase substrate motif ; PA4P - ERK1/2 Kinase substrate motif ; PA4P - GSK-3/ ERK1/ ERK2/ CDK5 kinase motif ; A4P - GSK-3/ ERK1/ ERK2/ CDK5 substrate motif ;	SRRM1_HUMAN	No	No	Yes	Pro-directed (1)	PC9-MAPK
122	KKDELSDYAEK	Phospho (ST)	KKDELS[Phospho (ST)]DYAEK	38.77	2	P46100	99.469	KKKDELSDYAEKS	S	1061	DEL2 - Casein Kinase I substrate motif ; KDEL2 - PKA kinase substrate motif ;	ATRX_HUMAN	No	No	Yes	Acidic (4)	PC9-CK2
1483	DGDSYDPYDFSDTEEEMPQVHTPK	Phospho (ST)	DGDSYDPYDFSDTEEEMPQVHT[Phospho (ST)]PK	68.85	0	P25205	99.3942	EMPQVHTPKTADS	T	722	4PKT - Casein Kinase I substrate motif ; H4PKTA - G protein-coupled receptor kinase 1 substrate motif ; 4PK - Growth associated histone HI kinase substrate motif ; H4P - GSK-3/ ERK1/ ERK2/ CDK5 substrate motif ; 4PK - PKA kinase substrate motif ; 4PK - PKC kinase substrate motif ;	MCM3_HUMAN	No	No	Yes	Pro-directed (1)	PC9-MAPK
599	ELEENDSENSEFEDDGSEK	2 Phospho (ST)	ELEENDS[Phospho (ST)]ENS[Phospho (ST)]EFEDDGSEK	33.21	0	O43719	99.0214	ENDSENSEFEDDG	S	600	2EFE - Casein Kinase II substrate motif ; 2EFEDD - Casein Kinase II substrate motif ; EN2E - G protein-coupled receptor kinase 1 substrate motif ;	HTSF1_HUMAN	No	No	Yes	Acidic (4)	PC9-CK2
599	ELEENDSENSEFEDDGSEK	2 Phospho (ST)	ELEENDS[Phospho (ST)]ENS[Phospho (ST)]EFEDDGSEK	33.21	0	O43719	99.0214	ELEENDSENSEFE	S	597	D2ENS - b-Adrenergic Receptor kinase substrate motif ; END2 - Casein Kinase I substrate motif ; 2ENS - Casein Kinase I substrate motif ; ND2E - G protein-coupled receptor kinase 1 substrate motif ;	HTSF1_HUMAN	No	No	Yes	Acidic (4)	PC9-CK2
27	HSPSPPPPTPTESR	Phospho (ST)	HSPSPPPPT[Phospho (ST)]PTESR	72	0	Q92922	98.5187	PSPPPPTPTESRK	T	335	4PTE - Casein Kinase II substrate motif ; P4P - DNA dependent Protein kinase substrate motif ; PP4P - ERK1/2 Kinase substrate motif ; P4PTES - G protein-coupled receptor kinase 1 substrate motif ; PP4P - GSK-3/ ERK1/ ERK2/ CDK5 kinase motif ; P4P - GSK-3/ ERK1/ ERK2/ CDK5 substrate motif ;	SMRC1_HUMAN	No	No	Yes	Pro-directed (1)	PC9-MAPK
6	GPSQEEEDNHSDEEDRASEPK	Phospho (ST)	GPSQEEEDNHS[Phospho (ST)]DEEDRASEPK	60.83	1	Q86VM9	98.4234	EEEDNHSDEEDRA	S	67	DNH2 - Casein Kinase I substrate motif ; 2DE - Casein Kinase II substrate motif ; 2DEE - Casein Kinase II substrate motif ;	ZCH18_HUMAN	No	No	Yes	Acidic (4)	PC9-CK2
988	IESDEEEDFENVGK	Phospho (ST)	IES[Phospho (ST)]DEEEDFENVGK	125.88	0	Q96T23	98.0195	KPYRIESDEEEDF	S	1345	E2DEE - b-Adrenergic Receptor kinase substrate motif ; RIE2 - Calmodulin-dependent protein kinase II substrate motif ; 2DE - Casein Kinase II substrate motif ; 2DEE - Casein Kinase II substrate motif ; 2DEEED - Casein Kinase II substrate motif ; E2DEE - Casein Kinase II substrate motif ; RIE2 - PKA kinase substrate motif ; RIE2 - PKC kinase substrate motif ;	RSF1_HUMAN	No	No	Yes	Basic (3)	PC9-CK2
3	SHSGVSENDSRPASPSAESDHESER	Phospho (ST)	SHSGVSENDSRPASPSAES[Phospho (ST)]DHESER	120.42	0	Q6PD62	98.0126	ASPSAESDHESER	S	1130	E2DHE - b-Adrenergic Receptor kinase substrate motif ; 2DHE - Casein Kinase II substrate motif ; 2DHESE - Casein Kinase II substrate motif ; E2DHE - Casein Kinase II substrate motif ; E2DHES - G protein-coupled receptor kinase 1 substrate motif ;	CTR9_HUMAN	No	No	Yes	Acidic (4)	PC9-CK2
992	LQESIEYEDLGK	Phospho (Y)	LQESIEY[Phospho (Y)]EDLGK	53.71	0	P32780	97.921	LQESIEYEDLGKN	Y	360	6EDL - ALK kinase substrate motif ; IE6E - EGFR kinase substrate motif ; 6EDL - JAK2 kinase substrate motif ; IE6EDL - Src family kinase substrate motif ; 6E - Src kinase substrate motif ; ESIE6EDL - SHP1 phosphatase substrate motif ; E6 - TC-PTP phosphatase substrate motif ;	TF2H1_HUMAN	No	No	Yes	Acidic (4)	PC10-EGFR
119	LPQSSSSESSPPSPQPTK	Phospho (ST)	LPQSSSSESSPPS[Phospho (ST)]PQPTK	60.51	0	Q9UQ35	97.9167	SESSPPSPQPTKV	S	424	P2P - DNA dependent Protein kinase substrate motif ; PP2P - ERK1/2 Kinase substrate motif ; 2P - ERK1/2 Kinase substrate motif ; P2PQPT - G protein-coupled receptor kinase 1 substrate motif ; PP2P - GSK-3/ ERK1/ ERK2/ CDK5 substrate motif ; P2P - GSK-3/ ERK1/ ERK2/ CDK5 substrate motif ;	SRRM2_HUMAN	No	No	Yes	Pro-directed (1)	PC9-MAPK
1155	LSTEHSSVSEYHPADGYAFSSNIYTR	Phospho (Y)	LSTEHSSVSEY[Phospho (Y)]HPADGYAFSSNIYTR	70.43	0	Q12929	97.8222	HSSVSEYHPADGY	Y	485	SE6H - EGFR kinase substrate motif ; E6 - TC-PTP phosphatase substrate motif ;	EPS8_HUMAN	No	No	Yes	Other	PC11-EGFR
257	SDGESDGDEFVHR	Phospho (ST)	SDGES[Phospho (ST)]DGDEFVHR	84.7	0	Q9Y2W2	97.7718	DKSDGESDGDEFV	S	283	E2DGD - b-Adrenergic Receptor kinase substrate motif ; DGE2 - Casein Kinase I substrate motif ; 2DGD - Casein Kinase II substrate motif ; E2DGD - Casein Kinase II substrate motif ; E2DGDEF - Pyruvate dehydrogenase kinase substrate motif ;	WBP11_HUMAN	No	No	Yes	Acidic (4)	PC9-CK2
548	VFDDESDEKEDEEYADEK	Phospho (ST)	VFDDES[Phospho (ST)]DEKEDEEYADEK	41.83	1	O43719	97.7329	KVFDDESDEKEDE	S	642	E2DEK - b-Adrenergic Receptor kinase substrate motif ; DDE2 - Casein Kinase I substrate motif ; 2DE - Casein Kinase II substrate motif ;	HTSF1_HUMAN	No	No	Yes	Acidic (4)	PC9-CK2
49	RPDPDSDEDEDYER	Phospho (ST)	RPDPDS[Phospho (ST)]DEDEDYER	74.49	0	Q96I25	97.7044	RRPDPDSDEDEDY	S	155	D2DED - b-Adrenergic Receptor kinase substrate motif ; DPD2 - Casein Kinase I substrate motif ; 2DE - Casein Kinase II substrate motif ; 2DED - Casein Kinase II substrate motif ; 2DEDED - Casein Kinase II substrate motif ; D2DED - Casein Kinase II substrate motif ; D2DEDED - Pyruvate dehydrogenase kinase substrate motif ;	SPF45_HUMAN	No	No	Yes	Acidic (4)	PC9-CK2
1074	QAHDLSPAAESSSTFSFSGR	Phospho (ST)	QAHDLS[Phospho (ST)]PAAESSSTFSFSGR	94.34	0	O95425	97.5836	RQAHDLSPAAESS	S	221	2P - ERK1/2 Kinase substrate motif ; L2P - GSK-3/ ERK1/ ERK2/ CDK5 substrate motif ; DL2P - GSK-3/ ERK1/ ERK2/ CDK5 substrate motif ;	SVIL_HUMAN	No	No	Yes	Pro-directed (1)	PC9-MAPK
818	YSGSYNDYLR	Phospho (Y)	YSGSYNDY[Phospho (Y)]LR	38.12	0	Q96PK6	97.5311	SGSYNDYLRAAQM	Y	655	ND6L - EGFR kinase substrate motif ; D6 - TC-PTP phosphatase substrate motif ;	RBM14_HUMAN	No	No	Yes	Other	PC12-EGFR
628	IEPIPGESPK	Phospho (ST)	IEPIPGES[Phospho (ST)]PK	59.47	0	O60841	97.5174	EPIPGESPKMFGR	S	1168	E2PKM - b-Adrenergic Receptor kinase substrate motif ; 2P - ERK1/2 Kinase substrate motif ; 2PK - Growth associated histone HI kinase substrate motif ; E2P - GSK-3/ ERK1/ ERK2/ CDK5 substrate motif ; GE2P - GSK-3/ ERK1/ ERK2/ CDK5 substrate motif ; 2PK - PKA kinase substrate motif ; 2PK - PKC kinase substrate motif ;	IF2P_HUMAN	No	No	Yes	Pro-directed (1)	PC9-MAPK
1287	KPATPAEDDEDDDIDLFGSDNEEEDK	Phospho (ST)	KPATPAEDDEDDDIDLFGS[Phospho (ST)]DNEEEDK	119.47	0	P29692	97	DIDLFGSDNEEED	S	162	2DNE - Casein Kinase II substrate motif ; 2DNEEE - Casein Kinase II substrate motif ;	EF1D_HUMAN	No	No	Yes	Acidic (4)	PC9-CK2
8	HSTPSNSSNPSGPPSPNSPHR	Phospho (ST)	HSTPSNSSNPSGPPS[Phospho (ST)]PNSPHR	111.02	0	Q9Y5S2	96.9689	NPSGPPSPNSPHR	S	1690	2PNS - Casein Kinase I substrate motif ; P2P - DNA dependent Protein kinase substrate motif ; PP2P - ERK1/2 Kinase substrate motif ; 2P - ERK1/2 Kinase substrate motif ; P2PNSP - G protein-coupled receptor kinase 1 substrate motif ; PP2P - GSK-3/ ERK1/ ERK2/ CDK5 substrate motif ; P2P - GSK-3/ ERK1/ ERK2/ CDK5 substrate motif ;	MRCKB_HUMAN	Yes	No	Yes	Pro-directed (1)	PC9-MAPK
618	AVSPPHLDGPPSPR	Phospho (ST)	AVSPPHLDGPPS[Phospho (ST)]PR	94.89	0	P29590	96.8858	HLDGPPSPRSPVI	S	527	2PRS - Casein Kinase I substrate motif ; P2P - DNA dependent Protein kinase substrate motif ; PP2P - ERK1/2 Kinase substrate motif ; 2P - ERK1/2 Kinase substrate motif ; P2PRSP - G protein-coupled receptor kinase 1 substrate motif ; 2PR - Growth associated histone HI kinase substrate motif ; PP2P - GSK-3/ ERK1/ ERK2/ CDK5 substrate motif ; P2P - GSK-3/ ERK1/ ERK2/ CDK5 substrate motif ; 2PR - PKA…	PML_HUMAN	No	No	Yes	Pro-directed (1)	PC9-MAPK
1209	DDYEIFVK	Phospho (Y)	DDY[Phospho (Y)]EIFVK	37.08	0	P18583	96.4964	SEEKDDYEIFVKV	Y	1790	DD6E - EGFR kinase substrate motif ; 6E - Src kinase substrate motif ; DD6 - SHP1 phosphatase substrate motif ; D6 - TC-PTP phosphatase substrate motif ;	SON_HUMAN	No	No	Yes	Basic (3)	PC13-EGFR
326	ESEDKPEIEDVGSDEEEEKK	Phospho (ST)	ESEDKPEIEDVGS[Phospho (ST)]DEEEEKK	111.56	1	P07900	96.4671	EIEDVGSDEEEEK	S	263	DVG2 - Casein Kinase I substrate motif ; 2DE - Casein Kinase II substrate motif ; 2DEE - Casein Kinase II substrate motif ; 2DEEEE - Casein Kinase II substrate motif ;	HS90A_HUMAN	No	No	Yes	Acidic (4)	PC9-CK2
1568	KGGEFDEFVNDDTDDDLPISK	Phospho (ST)	KGGEFDEFVNDDT[Phospho (ST)]DDDLPISK	45.61	1	Q6PD62	96.4474	EFVNDDTDDDLPI	T	925	D4DDD - b-Adrenergic Receptor kinase substrate motif ; 4DDD - Casein Kinase II substrate motif ;	CTR9_HUMAN	No	No	Yes	Acidic (4)	PC9-CK2
70	QSPGHQSPLASPK	Phospho (ST)	QSPGHQSPLAS[Phospho (ST)]PK	57.05	0	Q8N1G0	96.4178	HQSPLASPKVPVC	S	275	2P - ERK1/2 Kinase substrate motif ; A2PKVP - G protein-coupled receptor kinase 1 substrate motif ; 2PK - Growth associated histone HI kinase substrate motif ; A2P - GSK-3/ ERK1/ ERK2/ CDK5 substrate motif ; LA2P - GSK-3/ ERK1/ ERK2/ CDK5 substrate motif ; 2PK - PKA kinase substrate motif ; 2PK - PKC kinase substrate motif ;	ZN687_HUMAN	No	No	Yes	Pro-directed (1)	PC9-MAPK
518	LLKPGEEPSEYTDEEDTK	Phospho (ST)	LLKPGEEPSEYT[Phospho (ST)]DEEDTK	74.62	0	O15173	96.0854	EEPSEYTDEEDTK	T	211	4DEE - Casein Kinase II substrate motif ;	PGRC2_HUMAN	No	No	Yes	Acidic (4)	PC9-CK2
475	ESEDKPEIEDVGSDEEEEK	Phospho (ST)	ESEDKPEIEDVGS[Phospho (ST)]DEEEEK	96.6	0	P07900	95.8594	EIEDVGSDEEEEK	S	263	DVG2 - Casein Kinase I substrate motif ; 2DE - Casein Kinase II substrate motif ; 2DEE - Casein Kinase II substrate motif ; 2DEEEE - Casein Kinase II substrate motif ;	HS90A_HUMAN	No	No	Yes	Acidic (4)	PC9-CK2
613	EPEMPGPREESEEEEDEDDEEEEEEEK	Phospho (ST)	EPEMPGPREES[Phospho (ST)]EEEEDEDDEEEEEEEK	37.57	1	P35659	95.7694	PGPREESEEEEDE	S	32	E2EEE - b-Adrenergic Receptor kinase substrate motif ; REE2 - Calmodulin-dependent protein kinase II substrate motif ; 2EE - Casein Kinase II substrate motif ; 2EEE - Casein Kinase II substrate motif ; 2EEEED - Casein Kinase II substrate motif ; E2EEE - Casein Kinase II substrate motif ; EE2E - G protein-coupled receptor kinase 1 substrate motif ; REE2 - PKA kinase substrate motif ; REE2 - PKC ep…	DEK_HUMAN	No	No	Yes	Acidic (2)	PC9-CK2
250	KVEEEQEADEEDVSEEEAESK	Phospho (ST)	KVEEEQEADEEDVS[Phospho (ST)]EEEAESK	108.57	1	Q9H3N1	95.6475	ADEEDVSEEEAES	S	247	EDV2 - Casein Kinase I substrate motif ; 2EE - Casein Kinase II substrate motif ; 2EEE - Casein Kinase II substrate motif ; 2EEEAE - Casein Kinase II substrate motif ; DV2E - G protein-coupled receptor kinase 1 substrate motif ; V2EEEA - G protein-coupled receptor kinase 1 substrate motif ;	TMX1_HUMAN	No	No	Yes	Acidic (4)	PC9-CK2
46	RPDPDSDEDEDYERER	Phospho (ST)	RPDPDS[Phospho (ST)]DEDEDYERER	65.54	1	Q96I25	95.5928	RRPDPDSDEDEDY	S	155	D2DED - b-Adrenergic Receptor kinase substrate motif ; DPD2 - Casein Kinase I substrate motif ; 2DE - Casein Kinase II substrate motif ; 2DED - Casein Kinase II substrate motif ; 2DEDED - Casein Kinase II substrate motif ; D2DED - Casein Kinase II substrate motif ; D2DEDED - Pyruvate dehydrogenase kinase substrate motif ;	SPF45_HUMAN	No	No	Yes	Acidic (4)	PC9-CK2
774	LEEGVASDEEAEEAQPGSGPSPEPEGSPPAHPQ	Phospho (ST)	LEEGVAS[Phospho (ST)]DEEAEEAQPGSGPSPEPEGSPPAHPQ	81.8	0	Q7Z406	95.3737	LEEGVASDEEAEE	S	1969	2DE - Casein Kinase II substrate motif ; 2DEE - Casein Kinase II substrate motif ; 2DEEAE - Casein Kinase II substrate motif ; A2DEEA - G protein-coupled receptor kinase 1 substrate motif ;	MYH14_HUMAN	No	No	Yes	Acidic (4)	PC9-CK2
278	EPEMPGPREESEEEEDEDDEEEEEEEK	Oxidation (M); Phospho (ST)	EPEM[Oxidation (M)]PGPREES[Phospho (ST)]EEEEDEDDEEEEEEEK	39.02	1	P35659	95.3705	PGPREESEEEEDE	S	32	E2EEE - b-Adrenergic Receptor kinase substrate motif ; REE2 - Calmodulin-dependent protein kinase II substrate motif ; 2EE - Casein Kinase II substrate motif ; 2EEE - Casein Kinase II substrate motif ; 2EEEED - Casein Kinase II substrate motif ; E2EEE - Casein Kinase II substrate motif ; EE2E - G protein-coupled receptor kinase 1 substrate motif ; REE2 - PKA kinase substrate motif ; REE2 - PKC ep…	DEK_HUMAN	No	No	Yes	Acidic (2)	PC9-CK2
945	HGGSPQPLATTPLSQEPVNPPSEASPTR	Phospho (ST)	HGGSPQPLATT[Phospho (ST)]PLSQEPVNPPSEASPTR	70.13	0	Q9UQ35	95.2634	PQPLATTPLSQEP	T	384	4PLS - Casein Kinase I substrate motif ; T4P - GSK-3/ ERK1/ ERK2/ CDK5 substrate motif ;	SRRM2_HUMAN	No	No	Yes	Pro-directed (1)	PC9-MAPK
636	HPASDSEIEELQK	2 Phospho (ST)	HPAS[Phospho (ST)]DS[Phospho (ST)]EIEELQK	38.09	0	Q96ST2	94.544	VGKHPASDSEIEE	S	157	2DSE - Casein Kinase II substrate motif ; 2DSEIE - Casein Kinase II substrate motif ; KHPA2 - PKA kinase substrate motif ;	IWS1_HUMAN	No	No	Yes	Acidic (4)	PC9-CK2
636	HPASDSEIEELQK	2 Phospho (ST)	HPAS[Phospho (ST)]DS[Phospho (ST)]EIEELQK	38.09	0	Q96ST2	94.544	KHPASDSEIEELQ	S	159	D2EIE - b-Adrenergic Receptor kinase substrate motif ; 2EIE - Casein Kinase II substrate motif ; D2EIE - Casein Kinase II substrate motif ; SD2E - G protein-coupled receptor kinase 1 substrate motif ;	IWS1_HUMAN	No	No	Yes	Acidic (4)	PC9-CK2
60	LVEPHSPSPSSK	Phospho (ST)	LVEPHS[Phospho (ST)]PSPSSK	64.91	0	O15014	94.3359	RLVEPHSPSPSSK	S	576	EPH2 - Casein Kinase I substrate motif ; PH2P - ERK1/2 Kinase substrate motif ; 2P - ERK1/2 Kinase substrate motif ; H2PSPS - G protein-coupled receptor kinase 1 substrate motif ; PH2P - GSK-3/ ERK1/ ERK2/ CDK5 substrate motif ; H2P - GSK-3/ ERK1/ ERK2/ CDK5 substrate motif ;	ZN609_HUMAN	No	No	Yes	Pro-directed (1)	PC9-MAPK
53	LVEPHSPSPSSK	Phospho (ST)	LVEPHSPS[Phospho (ST)]PSSK	53.12	0	O15014	94.2925	VEPHSPSPSSKFS	S	578	2PSS - Casein Kinase I substrate motif ; P2P - DNA dependent Protein kinase substrate motif ; 2P - ERK1/2 Kinase substrate motif ; P2P - GSK-3/ ERK1/ ERK2/ CDK5 substrate motif ; SP2P - GSK-3/ ERK1/ ERK2/ CDK5 substrate motif ;	ZN609_HUMAN	No	No	Yes	Pro-directed (1)	PC9-MAPK
221	GSGGSSGDELREDDEPVK	Phospho (ST)	GSGGSS[Phospho (ST)]GDELREDDEPVK	38.64	1	Q7Z4V5	94.2568	RGSGGSSGDELRE	S	370	2GDE - Casein Kinase II substrate motif ;	HDGR2_HUMAN	No	No	Yes	Acidic (4)	PC9-CK2
51	SKPPPTYESEEEDK	Phospho (ST)	SKPPPTYES[Phospho (ST)]EEEDK	83.19	0	O60885	94.2209	PPPTYESEEEDKC	S	601	E2EEE - b-Adrenergic Receptor kinase substrate motif ; 2EE - Casein Kinase II substrate motif ; 2EEE - Casein Kinase II substrate motif ; E2EEE - Casein Kinase II substrate motif ; YE2E - G protein-coupled receptor kinase 1 substrate motif ;	BRD4_HUMAN	No	No	Yes	Acidic (4)	PC9-CK2
1261	LFTNAVESLDEEEK	Phospho (ST)	LFTNAVES[Phospho (ST)]LDEEEK	44.84	0	Q6P0N0	94.2008	FTNAVESLDEEEK	S	1116	E2LDE - b-Adrenergic Receptor kinase substrate motif ; 2LDE - Casein Kinase II substrate motif ;	M18BP_HUMAN	No	No	Yes	Acidic (4)	PC9-CK2
515	EFDEDSDEKEEEEDTYEK	Phospho (ST)	EFDEDS[Phospho (ST)]DEKEEEEDTYEK	71.42	1	O43719	94.1968	REFDEDSDEKEEE	S	624	D2DEK - b-Adrenergic Receptor kinase substrate motif ; DED2 - Casein Kinase I substrate motif ; 2DE - Casein Kinase II substrate motif ;	HTSF1_HUMAN	No	No	Yes	Acidic (4)	PC9-CK2
410	SLDSDESEDEEDDYQQK	2 Phospho (ST)	SLDS[Phospho (ST)]DES[Phospho (ST)]EDEEDDYQQK	75.25	0	Q13442	94.1524	EKKSLDSDESEDE	S	60	D2DES - b-Adrenergic Receptor kinase substrate motif ; 2DES - Casein Kinase I substrate motif ; 2DE - Casein Kinase II substrate motif ; KSLD2 - PKA kinase substrate motif ;	HAP28_HUMAN	No	No	Yes	Acidic (4)	PC9-CK2
410	SLDSDESEDEEDDYQQK	2 Phospho (ST)	SLDS[Phospho (ST)]DES[Phospho (ST)]EDEEDDYQQK	75.25	0	Q13442	94.1524	SLDSDESEDEEDD	S	63	E2EDE - b-Adrenergic Receptor kinase substrate motif ; 2EDE - Casein Kinase II substrate motif ; 2EDEED - Casein Kinase II substrate motif ; E2EDE - Casein Kinase II substrate motif ; DE2E - G protein-coupled receptor kinase 1 substrate motif ;	HAP28_HUMAN	No	No	Yes	Acidic (2)	PC9-CK2
76	HQYSDYDYHSSSEK	2 Phospho (ST)	HQYS[Phospho (ST)]DYDYHS[Phospho (ST)]SSEK	38.2	0	Q9UDY2	93.9209	ERRHQYSDYDYHS	S	424	2DYD - Casein Kinase II substrate motif ; Y2DYDYH - Pyruvate dehydrogenase kinase substrate motif ;	ZO2_HUMAN	No	No	Yes	Acidic (4)	PC9-CK2
76	HQYSDYDYHSSSEK	2 Phospho (ST)	HQYS[Phospho (ST)]DYDYHS[Phospho (ST)]SSEK	38.2	0	Q9UDY2	93.9209	SDYDYHSSSEKLK	S	430	DYH2 - Casein Kinase I substrate motif ; 2SSE - Casein Kinase II substrate motif ;	ZO2_HUMAN	No	No	Yes	Acidic (4)	PC9-CK2
160	SYTPEYR	Phospho (Y)	SYTPEY[Phospho (Y)]R	37.72	0	Q13595	93.9125	RSYTPEYRRRRSR	Y	91	PE6R - EGFR kinase substrate motif ; E6 - TC-PTP phosphatase substrate motif ;	TRA2A_HUMAN	No	No	Yes	Other	PC14-EGFR
1882	YGLTLDPEADSEYLSR	Phospho (Y)	YGLTLDPEADSEY[Phospho (Y)]LSR	70.5	0	O95425	93.552	PEADSEYLSRYTK	Y	132	DSE6 - ALK kinase substrate motif ; SE6L - EGFR kinase substrate motif ; E6 - TC-PTP phosphatase substrate motif ;	SVIL_HUMAN	No	No	Yes	Other	PC15-EGFR
678	LHDFLAHSSEESEETSSPPR	Phospho (ST)	LHDFLAHS[Phospho (ST)]SEESEETSSPPR	75.09	0	P46100	93.5475	HDFLAHSSEESEE	S	25	2SE - Casein Kinase II substrate motif ; 2SEE - Casein Kinase II substrate motif ; H2SEES - G protein-coupled receptor kinase 1 substrate motif ;	ATRX_HUMAN	No	No	Yes	Acidic (4)	PC9-CK2
551	RDNEVDGQDYHFVVSR	Phospho (Y)	RDNEVDGQDY[Phospho (Y)]HFVVSR	60.93	1	Q92796	93.4347	EVDGQDYHFVVSR	Y	673	QD6H - EGFR kinase substrate motif ; 6HFV - JAK2 kinase substrate motif ; D6 - TC-PTP phosphatase substrate motif ;	DLG3_HUMAN	No	No	Yes	Other	PC16-EGFR
853	DWEDDSDEDMSNFDR	Oxidation (M); Phospho (ST)	DWEDDS[Phospho (ST)]DEDM[Oxidation (M)]SNFDR	124.37	0	Q15185	93.4119	KDWEDDSDEDMSN	S	113	D2DED - b-Adrenergic Receptor kinase substrate motif ; EDD2 - Casein Kinase I substrate motif ; 2DE - Casein Kinase II substrate motif ; 2DED - Casein Kinase II substrate motif ; D2DED - Casein Kinase II substrate motif ; D2DEDMS - Pyruvate dehydrogenase kinase substrate motif ;	TEBP_HUMAN	No	No	Yes	Acidic (4)	PC9-CK2
20	SDAEEDGGTVSQEEEDRKPK	Phospho (ST)	SDAEEDGGTVS[Phospho (ST)]QEEEDRKPK	91.73	1	P27824	93.3891	EDGGTVSQEEEDR	S	564	2Q - ATM kinase substrate motif ; 2QE - Casein Kinase II substrate motif ; 2QEE - Casein Kinase II substrate motif ; V2Q - DNA dependent Protein kinase substrate motif ;	CALX_HUMAN	No	No	Yes	Acidic (4)	PC9-CK2
1533	GSPHYFSPFRPY	Phospho (ST)	GSPHYFS[Phospho (ST)]PFRPY	59.02	0	Q13242	93.3107	GSPHYFSPFRPYX	S	216	2PFR - Cdc2 kinase substrate motif ; 2PFR - CDK1/2/4/ 6 kinase substrate motif ; 2PFRP - CDK kinase substrate motif ; 2P - ERK1/2 Kinase substrate motif ; F2PFRP - G protein-coupled receptor kinase 1 substrate motif ; 2PFR - Growth associated histone HI kinase substrate motif ; F2P - GSK-3/ ERK1/ ERK2/ CDK5 substrate motif ; YF2P - GSK-3/ ERK1/ ERK2/ CDK5 substrate motif ;	SRSF9_HUMAN	No	No	Yes	Pro-directed (1)	PC9-MAPK
70	SDAEEDGGTVSQEEEDRKPK	2 Phospho (ST)	S[Phospho (ST)]DAEEDGGTVS[Phospho (ST)]QEEEDRKPK	65.11	1	P27824	93.2828	LEEKQKSDAEEDG	S	554	2DAE - Casein Kinase II substrate motif ; 2DAEED - Casein Kinase II substrate motif ; KQK2 - PKA kinase substrate motif ; KQK2 - PKC kinase substrate motif ;	CALX_HUMAN	No	No	Yes	Basic (3)	PC9-CK2
70	SDAEEDGGTVSQEEEDRKPK	2 Phospho (ST)	S[Phospho (ST)]DAEEDGGTVS[Phospho (ST)]QEEEDRKPK	65.11	1	P27824	93.2828	EDGGTVSQEEEDR	S	564	2Q - ATM kinase substrate motif ; 2QE - Casein Kinase II substrate motif ; 2QEE - Casein Kinase II substrate motif ; V2Q - DNA dependent Protein kinase substrate motif ;	CALX_HUMAN	No	No	Yes	Acidic (4)	PC9-CK2
479	FSGEEGEIEDDESGTENR	Phospho (ST)	FSGEEGEIEDDES[Phospho (ST)]GTENR	108.97	0	Q9Y2W1	93.2126	EIEDDESGTENRE	S	939	E2GTE - b-Adrenergic Receptor kinase substrate motif ; DDE2 - Casein Kinase I substrate motif ; 2GTE - Casein Kinase II substrate motif ;	TR150_HUMAN	No	No	Yes	Acidic (4)	PC9-CK2
703	GLLYDSDEEDEERPAR	Phospho (ST)	GLLYDS[Phospho (ST)]DEEDEERPAR	59.09	0	P49736	93.2126	RGLLYDSDEEDEE	S	139	D2DEE - b-Adrenergic Receptor kinase substrate motif ; 2DE - Casein Kinase II substrate motif ; 2DEE - Casein Kinase II substrate motif ; 2DEEDE - Casein Kinase II substrate motif ; D2DEE - Casein Kinase II substrate motif ;	MCM2_HUMAN	No	No	Yes	Acidic (2)	PC9-CK2
2023	LSTPDVVSPFGTPFGSSVMNR	Phospho (ST)	LST[Phospho (ST)]PDVVSPFGTPFGSSVMNR	61.49	0	Q9BTX1	93.2032	FSSKLSTPDVVSP	T	440	S4P - GSK-3/ ERK1/ ERK2/ CDK5 substrate motif ; KLS4 - PKA kinase substrate motif ; KLS4 - PKC kinase substrate motif ;	NDC1_HUMAN	No	No	Yes	Pro-directed (1)	PC9-MAPK
414	SLDSDESEDEEDDYQQK	2 Phospho (ST)	S[Phospho (ST)]LDSDES[Phospho (ST)]EDEEDDYQQK	63.78	0	Q13442	93.1226	SLDSDESEDEEDD	S	63	E2EDE - b-Adrenergic Receptor kinase substrate motif ; 2EDE - Casein Kinase II substrate motif ; 2EDEED - Casein Kinase II substrate motif ; E2EDE - Casein Kinase II substrate motif ; DE2E - G protein-coupled receptor kinase 1 substrate motif ;	HAP28_HUMAN	No	No	Yes	Acidic (2)	PC9-CK2
414	SLDSDESEDEEDDYQQK	2 Phospho (ST)	S[Phospho (ST)]LDSDES[Phospho (ST)]EDEEDDYQQK	63.78	0	Q13442	93.1226	PKKEKKSLDSDES	S	57	EKK2 - Casein Kinase I substrate motif ; 2LDS - Casein Kinase I substrate motif ; KK2 - PKA kinase substrate motif ; KEKK2 - PKA kinase substrate motif ; KK2 - PKC kinase substrate motif ;	HAP28_HUMAN	No	No	Yes	Acidic (4)	PC9-CK2
1393	SESDLEETEPVVIPR	Phospho (ST)	SES[Phospho (ST)]DLEETEPVVIPR	116.71	0	Q02880	93	DESKSESDLEETE	S	1344	E2DLE - b-Adrenergic Receptor kinase substrate motif ; 2DLE - Casein Kinase II substrate motif ; E2DLE - Casein Kinase II substrate motif ; KSE2 - PKA kinase substrate motif ; KSE2 - PKC kinase substrate motif ;	TOP2B_HUMAN	No	No	Yes	Basic (3)	PC9-CK2
89	SDAEEDGGTVSQEEEDR	Phospho (ST)	SDAEEDGGTVS[Phospho (ST)]QEEEDR	137	0	P27824	92.8949	EDGGTVSQEEEDR	S	564	2Q - ATM kinase substrate motif ; 2QE - Casein Kinase II substrate motif ; 2QEE - Casein Kinase II substrate motif ; V2Q - DNA dependent Protein kinase substrate motif ;	CALX_HUMAN	No	No	Yes	Acidic (4)	PC9-CK2
1199	SQLDDHPESDDEENFIDANDDEDMEK	Phospho (ST)	SQLDDHPES[Phospho (ST)]DDEENFIDANDDEDMEK	44.01	0	Q03701	92.6799	LDDHPESDDEENF	S	629	E2DDE - b-Adrenergic Receptor kinase substrate motif ; 2DDE - Casein Kinase II substrate motif ; E2DDE - Casein Kinase II substrate motif ;	CEBPZ_HUMAN	No	No	Yes	Acidic (4)	PC9-CK2
124	ELFGDDSEDEGASHHSGSDNHSER	Phospho (ST)	ELFGDDS[Phospho (ST)]EDEGASHHSGSDNHSER	108.66	0	Q8WVC0	92.6443	ELFGDDSEDEGAS	S	66	D2EDE - b-Adrenergic Receptor kinase substrate motif ; 2EDE - Casein Kinase II substrate motif ; D2EDE - Casein Kinase II substrate motif ; DD2E - G protein-coupled receptor kinase 1 substrate motif ;	LEO1_HUMAN	No	No	Yes	Acidic (4)	PC9-CK2
1239	AFVEDSEDEDGAGEGGSSLLQK	Phospho (ST)	AFVEDS[Phospho (ST)]EDEDGAGEGGSSLLQK	123.86	0	Q8N9T8	92.6034	RAFVEDSEDEDGA	S	177	D2EDE - b-Adrenergic Receptor kinase substrate motif ; 2EDE - Casein Kinase II substrate motif ; D2EDE - Casein Kinase II substrate motif ; ED2E - G protein-coupled receptor kinase 1 substrate motif ;	KRI1_HUMAN	No	No	Yes	Acidic (4)	PC9-CK2
130	SPMSTNSSVHTGSDVEQDAEK	Oxidation (M); Phospho (ST)	SPM[Oxidation (M)]STNSSVHTGS[Phospho (ST)]DVEQDAEK	94.33	0	Q9ULU4	92.3107	SSVHTGSDVEQDA	S	444	2DVE - Casein Kinase II substrate motif ; 2DVEQD - Casein Kinase II substrate motif ;	PKCB1_HUMAN	No	No	Yes	Acidic (4)	PC9-CK2
40	SDAEEDGGTVSQEEEDRKPK	Phospho (ST)	SDAEEDGGT[Phospho (ST)]VSQEEEDRKPK	71.52	1	P27824	92.2465	AEEDGGTVSQEEE	T	562	DGG4 - Casein Kinase I substrate motif ;	CALX_HUMAN	No	No	Yes	Other	PC9-CK2
301	EIAIVHSDAEK	Phospho (ST)	EIAIVHS[Phospho (ST)]DAEK	80.93	0	Q9H307	91.1917	EIAIVHSDAEKEQ	S	347	2DAE - Casein Kinase II substrate motif ; 2DAEKE - Casein Kinase II substrate motif ;	PININ_HUMAN	No	No	Yes	Acidic (4)	PC9-CK2
418	RLEISPDSSPER	Phospho (ST)	RLEISPDS[Phospho (ST)]SPER	65.06	1	Q99959	90.7794	LEISPDSSPERAH	S	154	D2SPE - b-Adrenergic Receptor kinase substrate motif ; 2SPE - Casein Kinase II substrate motif ;	PKP2_HUMAN	No	No	Yes	Acidic (4)	PC9-CK2
473	ASVALTPTAPSR	Phospho (ST)	ASVALT[Phospho (ST)]PTAPSR	70.54	0	P28290	90.5792	RASVALTPTAPSR	T	1156	L4PTAP - G protein-coupled receptor kinase 1 substrate motif ; L4P - GSK-3/ ERK1/ ERK2/ CDK5 substrate motif ; L4P - RAF1 kinase substrate motif ;	SSFA2_HUMAN	No	No	Yes	Pro-directed (1)	PC9-MAPK
568	DHSPTPSVFNSDEER	Phospho (ST)	DHSPT[Phospho (ST)]PSVFNSDEER	46.93	0	Q6UN15	90.5333	ERDHSPTPSVFNS	T	494	P4P - DNA dependent Protein kinase substrate motif ; P4P - GSK-3/ ERK1/ ERK2/ CDK5 substrate motif ;	FIP1_HUMAN	No	No	Yes	Pro-directed (1)	PC9-MAPK
1158	STPFIVPSSPTEQEGR	Phospho (ST)	STPFIVPSS[Phospho (ST)]PTEQEGR	82.75	0	Q12888	90.4807	PFIVPSSPTEQEG	S	380	2PTE - Casein Kinase II substrate motif ; PS2P - ERK1/2 Kinase substrate motif ; 2P - ERK1/2 Kinase substrate motif ; PS2P - GSK-3/ ERK1/ ERK2/ CDK5 substrate motif ; S2P - GSK-3/ ERK1/ ERK2/ CDK5 substrate motif ;	TP53B_HUMAN	No	No	Yes	Pro-directed (1)	PC9-MAPK
851	SPTAPSVFSPTGNR	Phospho (ST)	SPTAPSVFS[Phospho (ST)]PTGNR	45.16	0	Q9H3P2	90.4675	TAPSVFSPTGNRT	S	233	2P - ERK1/2 Kinase substrate motif ; F2P - GSK-3/ ERK1/ ERK2/ CDK5 substrate motif ; VF2P - GSK-3/ ERK1/ ERK2/ CDK5 substrate motif ;	NELFA_HUMAN	No	No	Yes	Pro-directed (1)	PC9-MAPK
1523	SQSLPTTLLSPVR	Phospho (ST)	SQSLPTTLLS[Phospho (ST)]PVR	62.22	0	P28290	90.2941	LPTTLLSPVRVVS	S	746	2PVR - Cdc2 kinase substrate motif ; 2PVR - CDK1/2/4/ 6 kinase substrate motif ; 2PVRV - CDK kinase substrate motif ; 2P - ERK1/2 Kinase substrate motif ; 2PVR - Growth associated histone HI kinase substrate motif ; L2P - GSK-3/ ERK1/ ERK2/ CDK5 substrate motif ; LL2P - GSK-3/ ERK1/ ERK2/ CDK5 substrate motif ;	SSFA2_HUMAN	No	No	Yes	Pro-directed (1)	PC9-MAPK
454	EGEEPTVYSDEEEPK	Phospho (ST)	EGEEPTVYS[Phospho (ST)]DEEEPK	96.17	0	O00264	90.0351	EEPTVYSDEEEPK	S	181	2DE - Casein Kinase II substrate motif ; 2DEE - Casein Kinase II substrate motif ;	PGRC1_HUMAN	No	No	Yes	Acidic (4)	PC9-CK2
221	RTPAPPEPGSPAPGEGPSGR	Phospho (ST)	RTPAPPEPGS[Phospho (ST)]PAPGEGPSGR	45.47	1	P0C1Z6	89.9658	APPEPGSPAPGEG	S	180	EPG2 - Casein Kinase I substrate motif ; PG2P - ERK1/2 Kinase substrate motif ; 2P - ERK1/2 Kinase substrate motif ; PG2P - GSK-3/ ERK1/ ERK2/ CDK5 substrate motif ; G2P - GSK-3/ ERK1/ ERK2/ CDK5 substrate motif ;	TFPT_HUMAN	No	No	Yes	Pro-directed (1)	PC9-MAPK
73	SPTPSPSPPR	Phospho (ST)	S[Phospho (ST)]PTPSPSPPR	38.15	0	Q8IYB3	89.9588	PVKKAKSPTPSPS	S	791	VKKAK2PT - Calmodulin-dependent protein kinase II substrate motif ; VKKAK2 - Chk1 kinase substrate motif ; 2P - ERK1/2 Kinase substrate motif ; K2PTPS - G protein-coupled receptor kinase 1 substrate motif ; K2P - Growth associated histone HI kinase substrate motif ; K2P - GSK-3/ ERK1/ ERK2/ CDK5 substrate motif ; AK2P - GSK-3/ ERK1/ ERK2/ CDK5 substrate motif ; KAK2 - PKA kinase substrate motif ;…	SRRM1_HUMAN	No	No	Yes	Pro-directed (1)	PC9-MAPK
174	LLETTEEDK	Phospho (ST)	LLET[Phospho (ST)]TEEDK	42.35	0	Q7L0Y3	89.6191	NIKLLETTEEDKQ	T	168	E4TEE - b-Adrenergic Receptor kinase substrate motif ; 4TEE - Casein Kinase II substrate motif ; KLLE4 - PKA kinase substrate motif ;	MRRP1_HUMAN	No	No	Yes	Acidic (4)	PC9-CK2
571	EEASDDDMEGDEAVVR	Phospho (ST)	EEAS[Phospho (ST)]DDDMEGDEAVVR	140.05	0	O75643	89.6191	EVREEASDDDMEG	S	225	VREEA2DDDM - AMP-activated protein kinase substrate motif ; EEA2 - Casein Kinase I substrate motif ; 2DDD - Casein Kinase II substrate motif ; 2DDDME - Casein Kinase II substrate motif ; A2DDDME - Pyruvate dehydrogenase kinase substrate motif ;	U520_HUMAN	No	No	Yes	Acidic (4)	PC9-CK2
244	YGLQDSDEEEEEHPSK	Phospho (ST)	YGLQDS[Phospho (ST)]DEEEEEHPSK	84.9	0	P52948	89.4742	KYGLQDSDEEEEE	S	888	D2DEE - b-Adrenergic Receptor kinase substrate motif ; 2DE - Casein Kinase II substrate motif ; 2DEE - Casein Kinase II substrate motif ; 2DEEEE - Casein Kinase II substrate motif ; D2DEE - Casein Kinase II substrate motif ;	NUP98_HUMAN	No	No	Yes	Acidic (2)	PC9-CK2
1172	MVITAPPVTNQPVTPK	Phospho (ST)	MVITAPPVTNQPVT[Phospho (ST)]PK	41.58	0	Q7Z7C8	89.3863	VTNQPVTPKALTA	T	130	PV4P - ERK1/2 Kinase substrate motif ; 4PK - Growth associated histone HI kinase substrate motif ; PV4P - GSK-3/ ERK1/ ERK2/ CDK5 kinase motif ; V4P - GSK-3/ ERK1/ ERK2/ CDK5 substrate motif ; 4PK - PKA kinase substrate motif ; 4PK - PKC kinase substrate motif ;	TAF8_HUMAN	No	No	Yes	Pro-directed (1)	PC9-MAPK
1335	LQAYHTQTTPLIEYYR	Phospho (Y)	LQAYHTQTTPLIEY[Phospho (Y)]YR	63.26	0	P54819	88.9432	TTPLIEYYRKRGI	Y	200	IE6Y - EGFR kinase substrate motif ; E6 - TC-PTP phosphatase substrate motif ;	KAD2_HUMAN	No	No	Yes	Other	PC17-EGFR
964	DATPPVSPINMEDQER	Phospho (ST)	DATPPVS[Phospho (ST)]PINMEDQER	48.81	0	P17275	88.6087	DATPPVSPINMED	S	259	PV2P - ERK1/2 Kinase substrate motif ; 2P - ERK1/2 Kinase substrate motif ; PV2P - GSK-3/ ERK1/ ERK2/ CDK5 substrate motif ; V2P - GSK-3/ ERK1/ ERK2/ CDK5 substrate motif ;	JUNB_HUMAN	No	No	Yes	Pro-directed (1)	PC9-MAPK
566	DGLTNAGELESDSGSDK	Phospho (ST)	DGLTNAGELES[Phospho (ST)]DSGSDK	99.82	0	P35226	88.256	NAGELESDSGSDK	S	251	E2DSG - b-Adrenergic Receptor kinase substrate motif ; ELE2 - Casein Kinase I substrate motif ; E2DSGS - G protein-coupled receptor kinase 1 substrate motif ;	BMI1_HUMAN	No	No	Yes	Acidic (4)	PC9-CK2
325	LFDEEEDSSEK	Phospho (ST)	LFDEEEDSS[Phospho (ST)]EK	61.59	0	O43719	88.125	DEEEDSSEKLFDD	S	714	EDS2 - Casein Kinase I substrate motif ; DS2E - G protein-coupled receptor kinase 1 substrate motif ; 2EK - PKA kinase substrate motif ; 2EK - PKC kinase substrate motif ;	HTSF1_HUMAN	No	No	Yes	Acidic (4)	PC9-CK2
540	TAFYNEDDSEEEQR	Phospho (ST)	TAFYNEDDS[Phospho (ST)]EEEQR	90.77	0	Q8WWQ0	88	FYNEDDSEEEQRQ	S	1783	D2EEE - b-Adrenergic Receptor kinase substrate motif ; EDD2 - Casein Kinase I substrate motif ; 2EE - Casein Kinase II substrate motif ; 2EEE - Casein Kinase II substrate motif ; D2EEE - Casein Kinase II substrate motif ; DD2E - G protein-coupled receptor kinase 1 substrate motif ;	PHIP_HUMAN	No	No	Yes	Acidic (4)	PC9-CK2
43	QHHDEYEDEIR	Phospho (Y)	QHHDEY[Phospho (Y)]EDEIR	46.51	0	O75976	87.7911	RQHHDEYEDEIRM	Y	1344	DE6E - EGFR kinase substrate motif ; 6E - Src kinase substrate motif ; DE6 - SHP1 phosphatase substrate motif ; E6 - TC-PTP phosphatase substrate motif ;	CBPD_HUMAN	No	No	Yes	Acidic (4)	PC18-EGFR
233	YFDSGDYNMAK	Oxidation (M); Phospho (Y)	YFDSGDY[Phospho (Y)]NM[Oxidation (M)]AK	52.97	0	O43768	87.7233	YFDSGDYNMAKAK	Y	70	GD6N - EGFR kinase substrate motif ; D6 - TC-PTP phosphatase substrate motif ;	ENSA_HUMAN	No	No	Yes	Other	PC19-EGFR
1589	LTPSPDIIVLSDNEASSPR	Phospho (ST)	LTPSPDIIVLS[Phospho (ST)]DNEASSPR	81.25	0	Q8WXI9	87.7147	PDIIVLSDNEASS	S	129	2DNE - Casein Kinase II substrate motif ; L2DNEA - G protein-coupled receptor kinase 1 substrate motif ;	P66B_HUMAN	No	No	Yes	Acidic (4)	PC9-CK2
204	SRPTSEGSDIESTEPQK	2 Phospho (ST)	SRPTS[Phospho (ST)]EGS[Phospho (ST)]DIESTEPQK	46.12	0	Q4G0J3	87.6892	RPTSEGSDIESTE	S	261	2DIE - Casein Kinase II substrate motif ; G2DIES - G protein-coupled receptor kinase 1 substrate motif ;	LARP7_HUMAN	No	No	Yes	Acidic (4)	PC9-CK2
204	SRPTSEGSDIESTEPQK	2 Phospho (ST)	SRPTS[Phospho (ST)]EGS[Phospho (ST)]DIESTEPQK	46.12	0	Q4G0J3	87.6892	KRSRPTSEGSDIE	S	258	RSRPT2 - Akt kinase substrate motif ; RPT2 - Calmodulin-dependent protein kinase II substrate motif ; 2EGS - Casein Kinase I substrate motif ; PT2E - G protein-coupled receptor kinase 1 substrate motif ; RSRPT2 - MAPKAPK1 kinase substrate motif ; RPT2 - PKA kinase substrate motif ; RPT2 - PKC kinase substrate motif ;	LARP7_HUMAN	No	No	Yes	Basic (3)	PC9-CK2
337	SLAPDRSDDEHDPLDNTSRPR	Phospho (ST)	SLAPDRS[Phospho (ST)]DDEHDPLDNTSRPR	46.37	1	Q92614	87.5691	SLAPDRSDDEHDP	S	2020	2DDE - Casein Kinase II substrate motif ; 2DDEHD - Casein Kinase II substrate motif ;	MY18A_HUMAN	No	No	Yes	Acidic (4)	PC9-CK2
476	SNSPLPVPPSK	Phospho (ST)	SNS[Phospho (ST)]PLPVPPSK	43.73	0	Q13247	87.3518	SQSRSNSPLPVPP	S	303	RSN2 - Calmodulin-dependent protein kinase II substrate motif ; 2P - ERK1/2 Kinase substrate motif ; N2P - GSK-3/ ERK1/ ERK2/ CDK5 substrate motif ; SN2P - GSK-3/ ERK1/ ERK2/ CDK5 substrate motif ; RSN2 - PKA kinase substrate motif ; RSN2 - PKC kinase substrate motif ;	SRSF6_HUMAN	No	No	Yes	Pro-directed (1)	PC9-MAPK
503	RPHTPTPGIYMGRPTYGSSR	Phospho (ST)	RPHT[Phospho (ST)]PTPGIYMGRPTYGSSR	43.52	0	P62995	87.3518	ITKRPHTPTPGIY	T	201	RPH4 - Calmodulin-dependent protein kinase II substrate motif ; PH4P - ERK1/2 Kinase substrate motif ; PH4P - GSK-3/ ERK1/ ERK2/ CDK5 kinase motif ; H4P - GSK-3/ ERK1/ ERK2/ CDK5 substrate motif ; KRPH4 - PKA kinase substrate motif ; RPH4 - PKC kinase substrate motif ;	TRA2B_HUMAN	No	No	Yes	Pro-directed (1)	PC9-MAPK
467	IHSPIPDMSK	Phospho (ST)	IHS[Phospho (ST)]PIPDMSK	51.47	0	Q6NZY4	87.0502	TATKIHSPIPDMS	S	658	2P - ERK1/2 Kinase substrate motif ; H2P - GSK-3/ ERK1/ ERK2/ CDK5 substrate motif ; IH2P - GSK-3/ ERK1/ ERK2/ CDK5 substrate motif ; KIH2 - PKA kinase substrate motif ; KIH2 - PKC kinase substrate motif ;	ZCHC8_HUMAN	No	No	Yes	Pro-directed (1)	PC9-MAPK
972	ADAPDAGAQSDSELPSYHQNDVSLDR	Phospho (ST)	ADAPDAGAQS[Phospho (ST)]DSELPSYHQNDVSLDR	82.13	0	Q92538	86.8239	PDAGAQSDSELPS	S	1298	2DSE - Casein Kinase II substrate motif ;	GBF1_HUMAN	No	No	Yes	Acidic (4)	PC9-CK2
1424	DLFDYSPPLHK	Phospho (Y)	DLFDY[Phospho (Y)]SPPLHK	75.25	0	Q9NYF8	86.6492	LKDLFDYSPPLHK	Y	511	FD6S - EGFR kinase substrate motif ; 6S - Src kinase substrate motif ; D6 - TC-PTP phosphatase substrate motif ;	BCLF1_HUMAN	No	No	Yes	Other	PC20-EGFR
692	GWVHDSIDYR	Phospho (Y)	GWVHDSIDY[Phospho (Y)]R	41.12	0	Q9UIG0	86.5096	VHDSIDYRFNHHC	Y	935	ID6R - EGFR kinase substrate motif ; D6 - TC-PTP phosphatase substrate motif ;	BAZ1B_HUMAN	No	No	Yes	Other	PC21-EGFR
345	TDEEAEGPYSDNEMLTHK	Oxidation (M); Phospho (ST)	TDEEAEGPYS[Phospho (ST)]DNEM[Oxidation (M)]LTHK	67.44	0	Q6NUK4	86.4346	EAEGPYSDNEMLT	S	210	2DNE - Casein Kinase II substrate motif ;	REEP3_HUMAN	No	No	Yes	Acidic (4)	PC9-CK2
1363	SMGTGDTPGLEVPSSPLR	Phospho (ST)	SMGTGDTPGLEVPSS[Phospho (ST)]PLR	60.26	0	Q86WB0	86.4252	GLEVPSSPLRKAK	S	395	2PLR - Cdc2 kinase substrate motif ; 2PLR - CDK1/2/4/ 6 kinase substrate motif ; 2PLRK - CDK kinase substrate motif ; PS2P - ERK1/2 Kinase substrate motif ; 2P - ERK1/2 Kinase substrate motif ; 2PLR - Growth associated histone HI kinase substrate motif ; PS2P - GSK-3/ ERK1/ ERK2/ CDK5 substrate motif ; S2P - GSK-3/ ERK1/ ERK2/ CDK5 substrate motif ;	NIPA_HUMAN	No	No	Yes	Pro-directed (1)	PC9-MAPK
1020	QPLLLSEDEEDTK	Phospho (ST)	QPLLLS[Phospho (ST)]EDEEDTK	78.83	0	Q99613	86.3403	KQPLLLSEDEEDT	S	39	2EDE - Casein Kinase II substrate motif ; 2EDEED - Casein Kinase II substrate motif ; LL2E - G protein-coupled receptor kinase 1 substrate motif ;	EIF3C_HUMAN	No	No	Yes	Acidic (4)	PC9-CK2
150	LPSSPASPSPK	Phospho (ST)	LPSSPAS[Phospho (ST)]PSPK	53.04	0	Q9H4G0	86.1879	LPSSPASPSPKGT	S	544	PA2P - ERK1/2 Kinase substrate motif ; 2P - ERK1/2 Kinase substrate motif ; PA2P - GSK-3/ ERK1/ ERK2/ CDK5 substrate motif ; A2P - GSK-3/ ERK1/ ERK2/ CDK5 substrate motif ;	E41L1_HUMAN	No	No	Yes	Pro-directed (1)	PC9-MAPK
132	QPEYSPESPR	Phospho (ST)	QPEYSPES[Phospho (ST)]PR	47.61	0	Q9H6F5	86.1496	PEYSPESPRCQPK	S	113	E2PRC - b-Adrenergic Receptor kinase substrate motif ; PE2P - ERK1/2 Kinase substrate motif ; 2P - ERK1/2 Kinase substrate motif ; 2PR - Growth associated histone HI kinase substrate motif ; PE2P - GSK-3/ ERK1/ ERK2/ CDK5 substrate motif ; E2P - GSK-3/ ERK1/ ERK2/ CDK5 substrate motif ; 2PR - PKA kinase substrate motif ; 2PR - PKC kinase substrate motif ;	CCD86_HUMAN	No	No	Yes	Pro-directed (1)	PC9-MAPK
919	VDYLSSLGK	Phospho (Y)	VDY[Phospho (Y)]LSSLGK	36.94	0	Q14254	86.1496	VYDKVDYLSSLGK	Y	163	VD6L - EGFR kinase substrate motif ; D6 - TC-PTP phosphatase substrate motif ;	FLOT2_HUMAN	No	No	Yes	Basic (3)	PC22-EGFR
701	TDEEAEGPYSDNEMLTHK	Phospho (ST)	TDEEAEGPYS[Phospho (ST)]DNEMLTHK	87.37	0	Q6NUK4	86.0629	EAEGPYSDNEMLT	S	210	2DNE - Casein Kinase II substrate motif ;	REEP3_HUMAN	No	No	Yes	Acidic (4)	PC9-CK2
576	DHSPTPSVFNSDEER	Phospho (ST)	DHSPTPSVFNS[Phospho (ST)]DEER	72.04	0	Q6UN15	85.9757	TPSVFNSDEERYR	S	500	2DE - Casein Kinase II substrate motif ; 2DEE - Casein Kinase II substrate motif ;	FIP1_HUMAN	No	No	Yes	Acidic (4)	PC9-CK2
768	DSHSSEEDEASSQTDLSQTISK	2 Phospho (ST)	DSHS[Phospho (ST)]S[Phospho (ST)]EEDEASSQTDLSQTISK	91.12	0	Q5JTV8	85.4811	GLRDSHSSEEDEA	S	156	DSH2 - Casein Kinase I substrate motif ; 2SE - Casein Kinase II substrate motif ; 2SEE - Casein Kinase II substrate motif ;	TOIP1_HUMAN	No	No	Yes	Acidic (4)	PC9-CK2
768	DSHSSEEDEASSQTDLSQTISK	2 Phospho (ST)	DSHS[Phospho (ST)]S[Phospho (ST)]EEDEASSQTDLSQTISK	91.12	0	Q5JTV8	85.4811	LRDSHSSEEDEAS	S	157	2EE - Casein Kinase II substrate motif ; 2EED - Casein Kinase II substrate motif ; HS2E - G protein-coupled receptor kinase 1 substrate motif ; S2EEDEA - Pyruvate dehydrogenase kinase substrate motif ;	TOIP1_HUMAN	No	No	Yes	Acidic (4)	PC9-CK2
254	DSGSDQDLDGAGVR	Phospho (ST)	DSGS[Phospho (ST)]DQDLDGAGVR	101.43	0	Q86VM9	85.1143	ILRDSGSDQDLDG	S	34	LRDSG2DQDL - AMP-activated protein kinase substrate motif ; DSG2 - Casein Kinase I substrate motif ; 2DQD - Casein Kinase II substrate motif ; 2DQDLD - Casein Kinase II substrate motif ; G2DQDLD - Pyruvate dehydrogenase kinase substrate motif ;	ZCH18_HUMAN	No	No	Yes	Acidic (4)	PC9-CK2
1803	LIRPEYAWIVQPVSGAVYDRPGASPK	Phospho (ST)	LIRPEYAWIVQPVSGAVYDRPGAS[Phospho (ST)]PK	51.5	0	Q12769	84.99	YDRPGASPKRNHD	S	1157	2PKR - Cdc2 kinase substrate motif ; 2PKR - CDK1/2/4/ 6 kinase substrate motif ; 2PKRN - CDK kinase substrate motif ; 2P - ERK1/2 Kinase substrate motif ; 2PKR - Growth associated histone HI kinase substrate motif ; 2PK - Growth associated histone HI kinase substrate motif ; A2P - GSK-3/ ERK1/ ERK2/ CDK5 substrate motif ; GA2P - GSK-3/ ERK1/ ERK2/ CDK5 substrate motif ; 2PK - PKA kinase substrate…	NU160_HUMAN	No	No	Yes	Pro-directed (1)	PC9-MAPK
1178	IYHLPDAESDEDEDFK	Phospho (ST)	IYHLPDAES[Phospho (ST)]DEDEDFK	85.88	0	Q15019	84.9691	HLPDAESDEDEDF	S	218	E2DED - b-Adrenergic Receptor kinase substrate motif ; DAE2 - Casein Kinase I substrate motif ; 2DE - Casein Kinase II substrate motif ; 2DED - Casein Kinase II substrate motif ; 2DEDED - Casein Kinase II substrate motif ; E2DED - Casein Kinase II substrate motif ; E2DEDED - Pyruvate dehydrogenase kinase substrate motif ;	SEPT2_HUMAN	No	No	Yes	Acidic (4)	PC9-CK2
195	ASDLEDEESAAR	Phospho (ST)	AS[Phospho (ST)]DLEDEESAAR	78.69	0	Q86VM9	84.7064	GAGVRASDLEDEE	S	46	2DLE - Casein Kinase II substrate motif ; 2DLEDE - Casein Kinase II substrate motif ; RA2 - PKA kinase substrate motif ; RA2 - PKC kinase substrate motif ;	ZCH18_HUMAN	No	No	Yes	Acidic (4)	PC9-CK2
872	QLSESESSLEMDDER	2 Phospho (ST)	QLS[Phospho (ST)]ESES[Phospho (ST)]SLEMDDER	35.23	0	Q16204	84.6214	ALCRQLSESESSL	S	323	RQL2 - Calmodulin-dependent protein kinase II substrate motif ; LCRQL2ES - Calmodulin-dependent protein kinase II substrate motif ; LCRQL2 - Calmodulin-dependent protein kinase IV substrate motif ; 2ESE - Casein Kinase II substrate motif ; LCRQL2 - Chk1 kinase substrate motif ; QL2E - G protein-coupled receptor kinase 1 substrate motif ; L2ESES - G protein-coupled receptor kinase 1 substrate moti…	CCDC6_HUMAN	No	No	Yes	Basic (3)	PC9-CK2
872	QLSESESSLEMDDER	2 Phospho (ST)	QLS[Phospho (ST)]ESES[Phospho (ST)]SLEMDDER	35.23	0	Q16204	84.6214	QLSESESSLEMDD	S	327	E2SLE - b-Adrenergic Receptor kinase substrate motif ; ESE2 - Casein Kinase I substrate motif ; 2SLE - Casein Kinase II substrate motif ;	CCDC6_HUMAN	No	No	Yes	Acidic (4)	PC9-CK2
617	DSNELSDSAGEEDSADLK	2 Phospho (ST)	DSNELS[Phospho (ST)]DS[Phospho (ST)]AGEEDSADLK	38.94	0	Q9Y6X9	84.5573	SNELSDSAGEEDS	S	779	D2AGE - b-Adrenergic Receptor kinase substrate motif ; 2AGE - Casein Kinase II substrate motif ;	MORC2_HUMAN	No	No	Yes	Acidic (4)	PC9-CK2
690	REGITAIGGTSTISSEGTQHSYSEEEK	Phospho (ST)	REGITAIGGTSTISSEGTQHSYS[Phospho (ST)]EEEK	108.92	1	Q14651	84.2655	GTQHSYSEEEKVA	S	121	2EE - Casein Kinase II substrate motif ; 2EEE - Casein Kinase II substrate motif ; SY2E - G protein-coupled receptor kinase 1 substrate motif ;	PLSI_HUMAN	No	No	Yes	Acidic (4)	PC9-CK2
265	SSGHSSSELSPDAVEK	Phospho (ST)	SSGHS[Phospho (ST)]SSELSPDAVEK	71.7	0	Q9UQ35	84.2546	TRSSGHSSSELSP	S	1382	2SSE - Casein Kinase II substrate motif ;	SRRM2_HUMAN	No	No	Yes	Acidic (4)	PC9-CK2
1471	TPLSEAEFEEIMNR	Oxidation (M); Phospho (ST)	T[Phospho (ST)]PLSEAEFEEIM[Oxidation (M)]NR	41.83	0	Q16630	84.2437	EMDTARTPLSEAE	T	407	4PLS - Casein Kinase I substrate motif ; R4P - Growth associated histone HI kinase substrate motif ; R4P - GSK-3/ ERK1/ ERK2/ CDK5 substrate motif ;	CPSF6_HUMAN	No	No	Yes	Pro-directed (1)	PC9-CK2
695	GDEEGLGGEEEEEEEEEEEDDSAEEGGAAR	Phospho (ST)	GDEEGLGGEEEEEEEEEEEDDS[Phospho (ST)]AEEGGAAR	148.08	0	Q9Y2K7	84.2328	EEEEDDSAEEGGA	S	869	D2AEE - b-Adrenergic Receptor kinase substrate motif ; EDD2 - Casein Kinase I substrate motif ; 2AE - Casein Kinase II substrate motif ; 2AEE - Casein Kinase II substrate motif ;	KDM2A_HUMAN	No	No	Yes	Acidic (4)	PC9-CK2
18	RHEHPPNPPVSPGK	Phospho (ST)	RHEHPPNPPVS[Phospho (ST)]PGK	52.2	1	Q6VMQ6	84.0127	PPNPPVSPGKTVN	S	673	2PGKTV - Casein Kinase I substrate motif ; 2PGK - Cdc2 kinase substrate motif ; 2PGK - CDK1/2/4/ 6 kinase substrate motif ; 2PGKT - CDK kinase substrate motif ; PV2P - ERK1/2 Kinase substrate motif ; 2P - ERK1/2 Kinase substrate motif ; V2PGKT - G protein-coupled receptor kinase 1 substrate motif ; 2PGK - Growth associated histone HI kinase substrate motif ; PV2P - GSK-3/ ERK1/ ERK2/ CDK5 substra…	MCAF1_HUMAN	No	No	Yes	Pro-directed (1)	PC9-MAPK
987	SFENVSVESVDSSSEK	Phospho (ST)	SFENVSVESVDS[Phospho (ST)]SSEK	84.52	0	Q52LW3	83.9349	SVESVDSSSEKGN	S	182	D2SSE - b-Adrenergic Receptor kinase substrate motif ; 2SSE - Casein Kinase II substrate motif ;	RHG29_HUMAN	No	No	Yes	Acidic (4)	PC9-CK2
763	VLIEDTDDEANT	Phospho (ST)	VLIEDT[Phospho (ST)]DDEANT	46.46	0	Q9UBH6	83.7219	KVLIEDTDDEANT	T	690	D4DDE - b-Adrenergic Receptor kinase substrate motif ; 4DDE - Casein Kinase II substrate motif ; D4DDEA - G protein-coupled receptor kinase 1 substrate motif ;	XPR1_HUMAN	No	No	Yes	Acidic (4)	PC9-CK2
253	VGGSDEEASGIPSR	Phospho (ST)	VGGS[Phospho (ST)]DEEASGIPSR	48.6	0	Q9NQ55	83.6428	KARVGGSDEEASG	S	359	2DE - Casein Kinase II substrate motif ; 2DEE - Casein Kinase II substrate motif ; G2DEEA - G protein-coupled receptor kinase 1 substrate motif ;	SSF1_HUMAN	No	No	Yes	Acidic (4)	PC9-CK2
1450	TGSVQTPPDLESSEEVDAAEGAPEVVGPK	Phospho (ST)	TGSVQTPPDLESS[Phospho (ST)]EEVDAAEGAPEVVGPK	95.7	0	P28290	83.6087	PPDLESSEEVDAA	S	1175	2EE - Casein Kinase II substrate motif ; ES2E - G protein-coupled receptor kinase 1 substrate motif ;	SSFA2_HUMAN	No	No	Yes	Acidic (4)	PC9-CK2
332	LFDEEEDSSEK	Phospho (ST)	LFDEEEDS[Phospho (ST)]SEK	82.43	0	O43719	83.5404	FDEEEDSSEKLFD	S	713	D2SEK - b-Adrenergic Receptor kinase substrate motif ; EED2 - Casein Kinase I substrate motif ; 2SE - Casein Kinase II substrate motif ;	HTSF1_HUMAN	No	No	Yes	Acidic (4)	PC9-CK2
601	QSFDDNDSEELEDK	Phospho (ST)	QSFDDNDS[Phospho (ST)]EELEDK	98.76	0	O60841	83.3453	SFDDNDSEELEDK	S	113	D2EEL - b-Adrenergic Receptor kinase substrate motif ; DND2 - Casein Kinase I substrate motif ; 2EE - Casein Kinase II substrate motif ; ND2E - G protein-coupled receptor kinase 1 substrate motif ;	IF2P_HUMAN	No	No	Yes	Acidic (4)	PC9-CK2
1257	DALGDSLQVPVSPSSTTSSR	Phospho (ST)	DALGDSLQVPVS[Phospho (ST)]PSSTTSSR	67.93	0	Q9Y2D5	82.9008	SLQVPVSPSSTTS	S	152	2PSS - Casein Kinase I substrate motif ; PV2P - ERK1/2 Kinase substrate motif ; 2P - ERK1/2 Kinase substrate motif ; V2PSST - G protein-coupled receptor kinase 1 substrate motif ; PV2P - GSK-3/ ERK1/ ERK2/ CDK5 substrate motif ; V2P - GSK-3/ ERK1/ ERK2/ CDK5 substrate motif ;	AKAP2_HUMAN	No	No	Yes	Pro-directed (1)	PC9-MAPK
102	FASDDEHDEHDENGATGPVK	Phospho (ST)	FAS[Phospho (ST)]DDEHDEHDENGATGPVK	82.26	0	P05455	82.8652	KKTKFASDDEHDE	S	366	2DDE - Casein Kinase II substrate motif ; 2DDEHD - Casein Kinase II substrate motif ; KFA2 - PKA kinase substrate motif ; KFA2 - PKC kinase substrate motif ;	LA_HUMAN	No	No	Yes	Basic (3)	PC9-CK2
812	GNIETTSEDGQVFSPK	Phospho (ST)	GNIETTSEDGQVFS[Phospho (ST)]PK	57.19	0	Q5T200	82.7341	EDGQVFSPKKGQK	S	993	2PKK - Cdc2 kinase substrate motif ; 2PKK - CDK1/2/4/ 6 kinase substrate motif ; 2PKKG - CDK kinase substrate motif ; 2P - ERK1/2 Kinase substrate motif ; 2PKK - Growth associated histone HI kinase substrate motif ; 2PK - Growth associated histone HI kinase substrate motif ; F2P - GSK-3/ ERK1/ ERK2/ CDK5 substrate motif ; VF2P - GSK-3/ ERK1/ ERK2/ CDK5 substrate motif ; 2PK - PKA kinase substrate…	ZC3HD_HUMAN	No	No	Yes	Pro-directed (1)	PC9-MAPK
1042	TESPATAAETASEELDNR	Phospho (ST)	TESPATAAET[Phospho (ST)]ASEELDNR	71.51	0	Q9NTJ3	82.6501	PATAAETASEELD	T	48	E4ASE - b-Adrenergic Receptor kinase substrate motif ; 4ASE - Casein Kinase II substrate motif ;	SMC4_HUMAN	No	No	Yes	Acidic (4)	PC9-CK2
1688	LTPSPDIIVLSDNEASSPR	Phospho (ST)	LTPSPDIIVLSDNEASS[Phospho (ST)]PR	88.31	0	Q8WXI9	82.4688	SDNEASSPRSSSR	S	135	EAS2 - Casein Kinase I substrate motif ; 2PRS - Casein Kinase I substrate motif ; 2P - ERK1/2 Kinase substrate motif ; S2PRSS - G protein-coupled receptor kinase 1 substrate motif ; 2PR - Growth associated histone HI kinase substrate motif ; S2P - GSK-3/ ERK1/ ERK2/ CDK5 substrate motif ; AS2P - GSK-3/ ERK1/ ERK2/ CDK5 substrate motif ; 2PR - PKA kinase substrate motif ; 2PR - PKC kinase substrat…	P66B_HUMAN	No	No	Yes	Pro-directed (1)	PC9-MAPK
1063	TAHNSEADLEESFNEHELEPSSPK	Phospho (ST)	TAHNSEADLEESFNEHELEPSS[Phospho (ST)]PK	54.26	0	Q8IWS0	82.15	HELEPSSPKSKKK	S	155	EPS2 - Casein Kinase I substrate motif ; 2PKS - Casein Kinase I substrate motif ; PS2P - ERK1/2 Kinase substrate motif ; 2P - ERK1/2 Kinase substrate motif ; 2PK - Growth associated histone HI kinase substrate motif ; PS2P - GSK-3/ ERK1/ ERK2/ CDK5 substrate motif ; S2P - GSK-3/ ERK1/ ERK2/ CDK5 substrate motif ; 2PK - PKA kinase substrate motif ; 2PK - PKC kinase substrate motif ;	PHF6_HUMAN	No	No	Yes	Pro-directed (1)	PC9-MAPK
868	HSSETFSSTTTVTPVSPSFAHNPK	Phospho (ST)	HSSETFSSTTTVTPVS[Phospho (ST)]PSFAHNPK	86.2	0	Q9Y4H2	82	TTVTPVSPSFAHN	S	1162	PV2P - ERK1/2 Kinase substrate motif ; 2P - ERK1/2 Kinase substrate motif ; V2PSFA - G protein-coupled receptor kinase 1 substrate motif ; PV2P - GSK-3/ ERK1/ ERK2/ CDK5 substrate motif ; V2P - GSK-3/ ERK1/ ERK2/ CDK5 substrate motif ;	IRS2_HUMAN	No	No	Yes	Pro-directed (1)	PC9-MAPK
727	GYYSPYSVSGSGSTAGSR	Phospho (ST)	GYYS[Phospho (ST)]PYSVSGSGSTAGSR	92.99	0	Q15149	81.7243	STKGYYSPYSVSG	S	4613	2PYS - Casein Kinase I substrate motif ; 2P - ERK1/2 Kinase substrate motif ; Y2P - GSK-3/ ERK1/ ERK2/ CDK5 substrate motif ; YY2P - GSK-3/ ERK1/ ERK2/ CDK5 substrate motif ; KGYY2 - PKA kinase substrate motif ;	PLEC_HUMAN	No	No	Yes	Pro-directed (1)	PC9-MAPK
356	VEEEQEADEEDVSEEEAESK	Phospho (ST)	VEEEQEADEEDVS[Phospho (ST)]EEEAESK	84.41	0	Q9H3N1	81.6862	ADEEDVSEEEAES	S	247	EDV2 - Casein Kinase I substrate motif ; 2EE - Casein Kinase II substrate motif ; 2EEE - Casein Kinase II substrate motif ; 2EEEAE - Casein Kinase II substrate motif ; DV2E - G protein-coupled receptor kinase 1 substrate motif ; V2EEEA - G protein-coupled receptor kinase 1 substrate motif ;	TMX1_HUMAN	No	No	Yes	Acidic (4)	PC9-CK2
161	DSDDERPSFGGK	Phospho (ST)	DS[Phospho (ST)]DDERPSFGGK	38.42	0	Q9UBB9	81.4692	VWAERDSDDERPS	S	59	D2DDE - b-Adrenergic Receptor kinase substrate motif ; ERD2 - Casein Kinase I substrate motif ; 2DDE - Casein Kinase II substrate motif ; D2DDE - Casein Kinase II substrate motif ; RD2 - PKA kinase substrate motif ; RD2 - PKC kinase substrate motif ;	TFP11_HUMAN	No	No	Yes	Acidic (4)	PC9-CK2
267	SSGHSSSELSPDAVEK	Phospho (ST)	SSGHSS[Phospho (ST)]SELSPDAVEK	68.21	0	Q9UQ35	81.4177	RSSGHSSSELSPD	S	1383	2SE - Casein Kinase II substrate motif ; S2SELS - G protein-coupled receptor kinase 1 substrate motif ;	SRRM2_HUMAN	No	No	Yes	Acidic (4)	PC9-CK2
196	IISPGSSTPSSTR	Phospho (ST)	IIS[Phospho (ST)]PGSSTPSSTR	59.4	0	Q5VT52	81.106	LLSKIISPGSSTP	S	758	LSKII2PG - Calmodulin-dependent protein kinase II substrate motif ; 2PGS - Casein Kinase I substrate motif ; LSKII2 - Chk1 kinase substrate motif ; 2P - ERK1/2 Kinase substrate motif ; I2PGSS - G protein-coupled receptor kinase 1 substrate motif ; I2P - GSK-3/ ERK1/ ERK2/ CDK5 substrate motif ; II2P - GSK-3/ ERK1/ ERK2/ CDK5 substrate motif ; KII2 - PKA kinase substrate motif ; KII2 - PKC kinase …	RPRD2_HUMAN	No	No	Yes	Pro-directed (1)	PC9-MAPK
6	RPAEATSSPTSPERPR	Phospho (ST)	RPAEATSS[Phospho (ST)]PTSPERPR	41.33	0	Q9BU76	80.9878	PAEATSSPTSPER	S	217	2PTS - Casein Kinase I substrate motif ; 2P - ERK1/2 Kinase substrate motif ; S2PTSP - G protein-coupled receptor kinase 1 substrate motif ; S2P - GSK-3/ ERK1/ ERK2/ CDK5 substrate motif ; TS2P - GSK-3/ ERK1/ ERK2/ CDK5 substrate motif ;	MMTA2_HUMAN	No	No	Yes	Pro-directed (1)	PC9-MAPK
125	EESEEEEDEDDEEEEEEEK	Phospho (ST)	EES[Phospho (ST)]EEEEDEDDEEEEEEEK	99.57	0	P35659	80.9482	PGPREESEEEEDE	S	32	E2EEE - b-Adrenergic Receptor kinase substrate motif ; REE2 - Calmodulin-dependent protein kinase II substrate motif ; 2EE - Casein Kinase II substrate motif ; 2EEE - Casein Kinase II substrate motif ; 2EEEED - Casein Kinase II substrate motif ; E2EEE - Casein Kinase II substrate motif ; EE2E - G protein-coupled receptor kinase 1 substrate motif ; REE2 - PKA kinase substrate motif ; REE2 - PKC ep…	DEK_HUMAN	No	No	Yes	Acidic (2)	PC9-CK2
1346	SNSPLPSIQLQPQSPSASK	Phospho (ST)	SNSPLPSIQLQPQS[Phospho (ST)]PSASK	41.98	0	Q08174	80.829	IQLQPQSPSASKK	S	984	PQ2P - ERK1/2 Kinase substrate motif ; 2P - ERK1/2 Kinase substrate motif ; Q2PSAS - G protein-coupled receptor kinase 1 substrate motif ; PQ2P - GSK-3/ ERK1/ ERK2/ CDK5 substrate motif ; Q2P - GSK-3/ ERK1/ ERK2/ CDK5 substrate motif ;	PCDH1_HUMAN	No	No	Yes	Pro-directed (1)	PC9-MAPK
175	KGESQTDIEITR	Phospho (ST)	KGESQT[Phospho (ST)]DIEITR	50.2	1	P49368	80.829	KKGESQTDIEITR	T	254	ESQ4 - Casein Kinase I substrate motif ; 4DIE - Casein Kinase II substrate motif ;	TCPG_HUMAN	No	No	Yes	Acidic (4)	PC9-CK2
435	GLVVSPK	Phospho (ST)	GLVVS[Phospho (ST)]PK	41.34	0	P83876	80.2763	GRGLVVSPKDYST	S	132	2PKD - Casein Kinase II substrate motif ; 2P - ERK1/2 Kinase substrate motif ; 2PK - Growth associated histone HI kinase substrate motif ; V2P - GSK-3/ ERK1/ ERK2/ CDK5 substrate motif ; VV2P - GSK-3/ ERK1/ ERK2/ CDK5 substrate motif ; 2PK - PKA kinase substrate motif ; 2PK - PKC kinase substrate motif ; V2PKDYS - Pyruvate dehydrogenase kinase substrate motif ;	TXN4A_HUMAN	No	No	Yes	Pro-directed (1)	PC9-MAPK
281	NFYESDDDQK	Phospho (ST)	NFYES[Phospho (ST)]DDDQK	44.95	0	O00203	80.2627	GKNFYESDDDQKE	S	276	E2DDD - b-Adrenergic Receptor kinase substrate motif ; 2DDD - Casein Kinase II substrate motif ; E2DDD - Casein Kinase II substrate motif ; E2DDDQK - Pyruvate dehydrogenase kinase substrate motif ;	AP3B1_HUMAN	No	No	Yes	Acidic (4)	PC9-CK2
875	IDEDGENTQIEDTEPMSPVLNSK	Oxidation (M); Phospho (ST)	IDEDGENTQIEDTEPM[Oxidation (M)]S[Phospho (ST)]PVLNSK	63.64	0	Q12888	80.249	EDTEPMSPVLNSK	S	552	EPM2 - Casein Kinase I substrate motif ; PM2P - ERK1/2 Kinase substrate motif ; 2P - ERK1/2 Kinase substrate motif ; PM2P - GSK-3/ ERK1/ ERK2/ CDK5 substrate motif ; M2P - GSK-3/ ERK1/ ERK2/ CDK5 substrate motif ;	TP53B_HUMAN	No	No	Yes	Pro-directed (1)	PC9-MAPK
319	SPMSTNSSVHTGSDVEQDAEK	Phospho (ST)	SPMSTNSSVHTGS[Phospho (ST)]DVEQDAEK	62.15	0	Q9ULU4	80.1804	SSVHTGSDVEQDA	S	444	2DVE - Casein Kinase II substrate motif ; 2DVEQD - Casein Kinase II substrate motif ;	PKCB1_HUMAN	No	No	Yes	Acidic (4)	PC9-CK2
239	QEDSESSEEESDSEEAAASPAQVK	Phospho (ST)	QEDSESSEEESDSEEAAAS[Phospho (ST)]PAQVK	127.95	0	Q13428	79.7499	SEEAAASPAQVKT	S	777	2P - ERK1/2 Kinase substrate motif ; A2P - GSK-3/ ERK1/ ERK2/ CDK5 substrate motif ; AA2P - GSK-3/ ERK1/ ERK2/ CDK5 substrate motif ;	TCOF_HUMAN	No	No	Yes	Pro-directed (1)	PC9-MAPK
680	AIPGDQHPESPVHTEPMGIQGR	Phospho (ST)	AIPGDQHPES[Phospho (ST)]PVHTEPMGIQGR	54.56	0	Q14676	79.5383	GDQHPESPVHTEP	S	793	E2PVH - b-Adrenergic Receptor kinase substrate motif ; PE2P - ERK1/2 Kinase substrate motif ; 2P - ERK1/2 Kinase substrate motif ; E2PVHT - G protein-coupled receptor kinase 1 substrate motif ; PE2P - GSK-3/ ERK1/ ERK2/ CDK5 substrate motif ; E2P - GSK-3/ ERK1/ ERK2/ CDK5 substrate motif ;	MDC1_HUMAN	No	No	Yes	Pro-directed (1)	PC9-MAPK
1692	EMLMEDVGSEEEQEEEDEAPFQEK	Phospho (ST)	EMLMEDVGS[Phospho (ST)]EEEQEEEDEAPFQEK	149.47	0	Q9H1E3	79.3959	LMEDVGSEEEQEE	S	113	DVG2 - Casein Kinase I substrate motif ; 2EE - Casein Kinase II substrate motif ; 2EEE - Casein Kinase II substrate motif ; 2EEEQE - Casein Kinase II substrate motif ; VG2E - G protein-coupled receptor kinase 1 substrate motif ;	NUCKS_HUMAN	No	No	Yes	Acidic (4)	PC9-CK2
1512	EMLMEDVGSEEEQEEEDEAPFQEK	Oxidation (M); Phospho (ST)	EM[Oxidation (M)]LMEDVGS[Phospho (ST)]EEEQEEEDEAPFQEK	110.12	0	Q9H1E3	79.2382	LMEDVGSEEEQEE	S	113	DVG2 - Casein Kinase I substrate motif ; 2EE - Casein Kinase II substrate motif ; 2EEE - Casein Kinase II substrate motif ; 2EEEQE - Casein Kinase II substrate motif ; VG2E - G protein-coupled receptor kinase 1 substrate motif ;	NUCKS_HUMAN	No	No	Yes	Acidic (4)	PC9-CK2
1413	TSSLLILTENENEK	Phospho (ST)	TSSLLILT[Phospho (ST)]ENENEK	67.24	0	Q9Y5S2	79.0938	SSLLILTENENEK	T	1196	4ENE - Casein Kinase II substrate motif ; IL4E - G protein-coupled receptor kinase 1 substrate motif ;	MRCKB_HUMAN	Yes	No	Yes	Acidic (4)	PC9-CK2
1396	EMLMEDVGSEEEQEEEDEAPFQEK	Oxidation (M); Phospho (ST)	EMLM[Oxidation (M)]EDVGS[Phospho (ST)]EEEQEEEDEAPFQEK	114.46	0	Q9H1E3	79.0213	LMEDVGSEEEQEE	S	113	DVG2 - Casein Kinase I substrate motif ; 2EE - Casein Kinase II substrate motif ; 2EEE - Casein Kinase II substrate motif ; 2EEEQE - Casein Kinase II substrate motif ; VG2E - G protein-coupled receptor kinase 1 substrate motif ;	NUCKS_HUMAN	No	No	Yes	Acidic (4)	PC9-CK2
1506	GEEAFQMSEVDEESGLK	Phospho (ST)	GEEAFQMS[Phospho (ST)]EVDEESGLK	69.83	0	Q14966	78.802	EEAFQMSEVDEES	S	1882	2EVD - Casein Kinase II substrate motif ; 2EVDEE - Casein Kinase II substrate motif ; QM2E - G protein-coupled receptor kinase 1 substrate motif ; M2EVDEE - Pyruvate dehydrogenase kinase substrate motif ;	ZN638_HUMAN	No	No	Yes	Acidic (4)	PC9-CK2
130	METVSNASSSSNPSSPGR	Phospho (ST)	METVSNASSSSNPSS[Phospho (ST)]PGR	88.89	0	Q9NTI5	78.6693	SSSNPSSPGRIKG	S	1166	2PGR - Cdc2 kinase substrate motif ; 2PGR - CDK1/2/4/ 6 kinase substrate motif ; 2PGRI - CDK kinase substrate motif ; PS2P - ERK1/2 Kinase substrate motif ; 2P - ERK1/2 Kinase substrate motif ; 2PGR - Growth associated histone HI kinase substrate motif ; PS2P - GSK-3/ ERK1/ ERK2/ CDK5 substrate motif ; S2P - GSK-3/ ERK1/ ERK2/ CDK5 substrate motif ;	PDS5B_HUMAN	No	No	Yes	Pro-directed (1)	PC9-MAPK
1044	SVAVSDEEEVEEEAER	Phospho (ST)	SVAVS[Phospho (ST)]DEEEVEEEAER	94.93	0	Q9Y6X9	78.3416	KRSVAVSDEEEVE	S	743	2DE - Casein Kinase II substrate motif ; 2DEE - Casein Kinase II substrate motif ;	MORC2_HUMAN	No	No	Yes	Acidic (4)	PC9-CK2
837	RESVASGDDRAEEDMDEAIEK	Phospho (ST)	RESVAS[Phospho (ST)]GDDRAEEDMDEAIEK	78.63	2	P46821	78.2362	KRESVASGDDRAE	S	995	2GDD - Casein Kinase II substrate motif ; A2GDDRA - Pyruvate dehydrogenase kinase substrate motif ;	MAP1B_HUMAN	No	No	Yes	Acidic (4)	PC9-CK2
292	LAEDEGDSEPEAVGQSR	Phospho (ST)	LAEDEGDS[Phospho (ST)]EPEAVGQSR	100.31	0	Q9UIG0	78	AEDEGDSEPEAVG	S	1468	D2EPE - b-Adrenergic Receptor kinase substrate motif ; EGD2 - Casein Kinase I substrate motif ; 2EPE - Casein Kinase II substrate motif ; D2EPE - Casein Kinase II substrate motif ; GD2E - G protein-coupled receptor kinase 1 substrate motif ; D2EPEA - G protein-coupled receptor kinase 1 substrate motif ;	BAZ1B_HUMAN	No	No	Yes	Acidic (4)	PC9-CK2
996	NNAYLAQSPQLYK	Phospho (ST)	NNAYLAQS[Phospho (ST)]PQLYK	53.08	0	P14868	77.9171	NAYLAQSPQLYKQ	S	249	2P - ERK1/2 Kinase substrate motif ; Q2P - GSK-3/ ERK1/ ERK2/ CDK5 substrate motif ; AQ2P - GSK-3/ ERK1/ ERK2/ CDK5 substrate motif ;	SYDC_HUMAN	No	No	Yes	Pro-directed (1)	PC9-MAPK
88	GNSRPGTPSAEGGSTSSTLR	Phospho (ST)	GNSRPGT[Phospho (ST)]PSAEGGSTSSTLR	112.92	0	P35269	77.4531	GNSRPGTPSAEGG	T	389	RPG4 - Calmodulin-dependent protein kinase II substrate motif ; PG4P - ERK1/2 Kinase substrate motif ; PG4P - GSK-3/ ERK1/ ERK2/ CDK5 kinase motif ; G4P - GSK-3/ ERK1/ ERK2/ CDK5 substrate motif ; RPG4 - PKC kinase substrate motif ;	T2FA_HUMAN	No	No	Yes	Pro-directed (1)	PC9-MAPK
457	SPSPVPQEEHSDPEMTEEEK	2 Phospho (ST)	SPSPVPQEEHS[Phospho (ST)]DPEMT[Phospho (ST)]EEEK	41.51	0	Q8TF01	77.4218	VPQEEHSDPEMTE	S	321	EEH2 - Casein Kinase I substrate motif ; 2DPE - Casein Kinase II substrate motif ;	PNISR_HUMAN	No	No	Yes	Acidic (4)	PC9-CK2
457	SPSPVPQEEHSDPEMTEEEK	2 Phospho (ST)	SPSPVPQEEHS[Phospho (ST)]DPEMT[Phospho (ST)]EEEK	41.51	0	Q8TF01	77.4218	HSDPEMTEEEKEY	T	326	4EEE - Casein Kinase II substrate motif ; EM4E - G protein-coupled receptor kinase 1 substrate motif ;	PNISR_HUMAN	No	No	Yes	Acidic (4)	PC9-CK2
140	VHDRSEEEEEEEEEEEEEQPR	Phospho (ST)	VHDRS[Phospho (ST)]EEEEEEEEEEEEEQPR	82.87	1	Q5TAQ9	77.2963	NRVHDRSEEEEEE	S	99	2EE - Casein Kinase II substrate motif ; 2EEE - Casein Kinase II substrate motif ; 2EEEEE - Casein Kinase II substrate motif ; DR2E - G protein-coupled receptor kinase 1 substrate motif ;	DCAF8_HUMAN	No	No	Yes	Acidic (2)	PC9-CK2
178	TSSLPNHSEPDHDTDAGLER	Phospho (ST)	TSSLPNHSEPDHDT[Phospho (ST)]DAGLER	65.1	0	Q69YN4	77.2963	SEPDHDTDAGLER	T	590	D4DAG - b-Adrenergic Receptor kinase substrate motif ; DHD4 - Casein Kinase I substrate motif ;	VIR_HUMAN	No	No	Yes	Acidic (4)	PC9-CK2
1832	SSSPAPADIAQTVQEDLR	Phospho (ST)	SSS[Phospho (ST)]PAPADIAQTVQEDLR	132.71	0	Q13283	77.1542	DAQKSSSPAPADI	S	232	2P - ERK1/2 Kinase substrate motif ; S2PAPA - G protein-coupled receptor kinase 1 substrate motif ; S2P - GSK-3/ ERK1/ ERK2/ CDK5 substrate motif ; SS2P - GSK-3/ ERK1/ ERK2/ CDK5 substrate motif ; KSS2 - PKA kinase substrate motif ; KSS2 - PKC kinase substrate motif ;	G3BP1_HUMAN	No	No	Yes	Pro-directed (1)	PC9-MAPK
354	TAPSSPLTSPSDTR	Phospho (ST)	TAPSS[Phospho (ST)]PLTSPSDTR	40.59	0	Q8IWB9	76.9474	SKTAPSSPLTSPS	S	266	2PLT - Casein Kinase I substrate motif ; PS2P - ERK1/2 Kinase substrate motif ; 2P - ERK1/2 Kinase substrate motif ; S2PLTS - G protein-coupled receptor kinase 1 substrate motif ; PS2P - GSK-3/ ERK1/ ERK2/ CDK5 substrate motif ; S2P - GSK-3/ ERK1/ ERK2/ CDK5 substrate motif ;	TEX2_HUMAN	No	No	Yes	Pro-directed (1)	PC9-MAPK
1000	KETESEAEDNLDDLEK	2 Phospho (ST)	KET[Phospho (ST)]ES[Phospho (ST)]EAEDNLDDLEK	56.27	1	Q8IYB3	76.8994	PEPKKETESEAED	T	872	E4ESE - b-Adrenergic Receptor kinase substrate motif ; 4ESE - Casein Kinase II substrate motif ; KE4E - G protein-coupled receptor kinase 1 substrate motif ; E4ESEA - G protein-coupled receptor kinase 1 substrate motif ; KE4 - PKA kinase substrate motif ; KKE4 - PKA kinase substrate motif ; KKE4 - PKC kinase substrate motif ; KE4 - PKC kinase substrate motif ;	SRRM1_HUMAN	No	No	Yes	Basic (3)	PC9-CK2
1000	KETESEAEDNLDDLEK	2 Phospho (ST)	KET[Phospho (ST)]ES[Phospho (ST)]EAEDNLDDLEK	56.27	1	Q8IYB3	76.8994	PKKETESEAEDNL	S	874	E2EAE - b-Adrenergic Receptor kinase substrate motif ; ETE2 - Casein Kinase I substrate motif ; 2EAE - Casein Kinase II substrate motif ; E2EAE - Casein Kinase II substrate motif ; TE2E - G protein-coupled receptor kinase 1 substrate motif ; KETE2 - PKA kinase substrate motif ;	SRRM1_HUMAN	No	No	Yes	Acidic (4)	PC9-CK2
524	FNDSEGDDTEETEDYR	2 Phospho (ST)	FNDS[Phospho (ST)]EGDDT[Phospho (ST)]EETEDYR	56.23	0	Q9NYF8	76.6903	KQKFNDSEGDDTE	S	397	D2EGD - b-Adrenergic Receptor kinase substrate motif ; 2EGD - Casein Kinase II substrate motif ; D2EGD - Casein Kinase II substrate motif ; ND2E - G protein-coupled receptor kinase 1 substrate motif ; KFND2 - PKA kinase substrate motif ; D2EGDDT - Pyruvate dehydrogenase kinase substrate motif ;	BCLF1_HUMAN	No	No	Yes	Acidic (4)	PC9-CK2
524	FNDSEGDDTEETEDYR	2 Phospho (ST)	FNDS[Phospho (ST)]EGDDT[Phospho (ST)]EETEDYR	56.23	0	Q9NYF8	76.6903	DSEGDDTEETEDY	T	402	D4EET - b-Adrenergic Receptor kinase substrate motif ; 4EET - Casein Kinase I substrate motif ; DD4E - G protein-coupled receptor kinase 1 substrate motif ;	BCLF1_HUMAN	No	No	Yes	Acidic (4)	PC9-CK2
238	NPEPDSDEHTPVEDEEPK	Phospho (ST)	NPEPDS[Phospho (ST)]DEHTPVEDEEPK	38.4	0	Q8N5F7	76.6418	KNPEPDSDEHTPV	S	157	D2DEH - b-Adrenergic Receptor kinase substrate motif ; EPD2 - Casein Kinase I substrate motif ; 2DE - Casein Kinase II substrate motif ; D2DEHT - G protein-coupled receptor kinase 1 substrate motif ;	NKAP_HUMAN	No	No	Yes	Acidic (4)	PC9-CK2
771	SQSESSDEVTELDLSHGK	Phospho (ST)	SQSESS[Phospho (ST)]DEVTELDLSHGK	60.06	0	Q86YS7	76.6256	RSQSESSDEVTEL	S	662	2DE - Casein Kinase II substrate motif ; S2DEVT - G protein-coupled receptor kinase 1 substrate motif ;	K0528_HUMAN	No	No	Yes	Acidic (4)	PC9-CK2
78	SPTPSPSPPR	Phospho (ST)	SPT[Phospho (ST)]PSPSPPR	35.23	0	Q8IYB3	76.577	KKAKSPTPSPSPP	T	793	P4P - DNA dependent Protein kinase substrate motif ; P4PSPS - G protein-coupled receptor kinase 1 substrate motif ; P4P - GSK-3/ ERK1/ ERK2/ CDK5 substrate motif ; KSP4 - PKA kinase substrate motif ; KSP4 - PKC kinase substrate motif ;	SRRM1_HUMAN	No	No	Yes	Pro-directed (1)	PC9-MAPK
666	VLGSEGEEEDEALSPAK	Phospho (ST)	VLGSEGEEEDEALS[Phospho (ST)]PAK	49.1	0	P18858	76.2993	EEDEALSPAKGQK	S	76	EAL2 - Casein Kinase I substrate motif ; 2PAK - Cdc2 kinase substrate motif ; 2PAK - CDK1/2/4/ 6 kinase substrate motif ; 2PAKG - CDK kinase substrate motif ; 2P - ERK1/2 Kinase substrate motif ; 2PAK - Growth associated histone HI kinase substrate motif ; L2P - GSK-3/ ERK1/ ERK2/ CDK5 substrate motif ; AL2P - GSK-3/ ERK1/ ERK2/ CDK5 substrate motif ;	DNLI1_HUMAN	No	No	Yes	Pro-directed (1)	PC9-MAPK
769	SQSESSDEVTELDLSHGK	Phospho (ST)	SQSES[Phospho (ST)]SDEVTELDLSHGK	78.71	0	Q86YS7	76.25	LRSQSESSDEVTE	S	661	E2SDE - b-Adrenergic Receptor kinase substrate motif ; 2SDE - Casein Kinase II substrate motif ;	K0528_HUMAN	No	No	Yes	Acidic (4)	PC9-CK2
172	DYSSGFGGK	Phospho (Y)	DY[Phospho (Y)]SSGFGGK	47.08	0	Q14247	76.25	HASQKDYSSGFGG	Y	154	KD6S - EGFR kinase substrate motif ; 6S - Src kinase substrate motif ; D6 - TC-PTP phosphatase substrate motif ;	SRC8_HUMAN	No	No	Yes	Other	PC24-EGFR
739	AVGMPSPVSPK	Phospho (ST)	AVGMPSPVS[Phospho (ST)]PK	47.81	0	Q9UHB7	76	GMPSPVSPKLSPG	S	1058	PV2P - ERK1/2 Kinase substrate motif ; 2P - ERK1/2 Kinase substrate motif ; V2PKLS - G protein-coupled receptor kinase 1 substrate motif ; 2PK - Growth associated histone HI kinase substrate motif ; PV2P - GSK-3/ ERK1/ ERK2/ CDK5 substrate motif ; V2P - GSK-3/ ERK1/ ERK2/ CDK5 substrate motif ; 2PK - PKA kinase substrate motif ; 2PK - PKC kinase substrate motif ;	AFF4_HUMAN	No	No	Yes	Pro-directed (1)	PC9-MAPK
393	YEPQSPGYEPR	Phospho (ST)	YEPQS[Phospho (ST)]PGYEPR	67.81	0	Q9H5H4	75.2414	PRYEPQSPGYEPR	S	125	EPQ2 - Casein Kinase I substrate motif ; PQ2P - ERK1/2 Kinase substrate motif ; 2P - ERK1/2 Kinase substrate motif ; PQ2P - GSK-3/ ERK1/ ERK2/ CDK5 substrate motif ; Q2P - GSK-3/ ERK1/ ERK2/ CDK5 substrate motif ;	ZN768_HUMAN	No	No	Yes	Pro-directed (1)	PC9-MAPK
1508	GSPHYFSPFRPY	Phospho (ST)	GS[Phospho (ST)]PHYFSPFRPY	52.95	0	Q13242	74.7387	PYQSRGSPHYFSP	S	211	2P - ERK1/2 Kinase substrate motif ; G2P - GSK-3/ ERK1/ ERK2/ CDK5 substrate motif ; RG2P - GSK-3/ ERK1/ ERK2/ CDK5 substrate motif ; RG2 - PKA kinase substrate motif ; RG2 - PKC kinase substrate motif ;	SRSF9_HUMAN	No	No	Yes	Pro-directed (1)	PC9-MAPK
2195	FLEVQYLTGGLIEPDTPGRVPLDEALQR	Phospho (ST)	FLEVQYLTGGLIEPDT[Phospho (ST)]PGRVPLDEALQR	53.08	1	Q15149	74.457	GLIEPDTPGRVPL	T	4539	D4PGR - b-Adrenergic Receptor kinase substrate motif ; EPD4 - Casein Kinase I substrate motif ; 4PGR - Cdc2 kinase substrate motif ; 4PGR - CDK1/2/4/ 6 kinase substrate motif ; PD4P - ERK1/2 Kinase substrate motif ; 4PGR - Growth associated histone HI kinase substrate motif ; PD4P - GSK-3/ ERK1/ ERK2/ CDK5 kinase motif ; D4P - GSK-3/ ERK1/ ERK2/ CDK5 substrate motif ;	PLEC_HUMAN	No	No	Yes	Pro-directed (1)	PC9-MAPK
10	EKEDDEEEEDEDASGGDQDQEERR	Phospho (ST)	EKEDDEEEEDEDAS[Phospho (ST)]GGDQDQEERR	37.9	2	O60216	73.9745	EEDEDASGGDQDQ	S	545	EDA2 - Casein Kinase I substrate motif ; 2GGD - Casein Kinase II substrate motif ; A2GGDQD - Pyruvate dehydrogenase kinase substrate motif ;	RAD21_HUMAN	No	No	Yes	Acidic (4)	PC9-CK2
312	EIQNGNLHESDSESVPR	Phospho (ST)	EIQNGNLHES[Phospho (ST)]DSESVPR	86.72	0	Q86UP2	73.9564	NGNLHESDSESVP	S	75	E2DSE - b-Adrenergic Receptor kinase substrate motif ; 2DSESV - Casein Kinase I substrate motif ; 2DSE - Casein Kinase II substrate motif ; E2DSE - Casein Kinase II substrate motif ; E2DSES - G protein-coupled receptor kinase 1 substrate motif ;	KTN1_HUMAN	No	No	Yes	Acidic (4)	PC9-CK2
527	TMFAQVESDDEEAK	Oxidation (M); Phospho (ST)	TM[Oxidation (M)]FAQVES[Phospho (ST)]DDEEAK	59.11	0	Q9NW82	73.9384	MFAQVESDDEEAK	S	638	E2DDE - b-Adrenergic Receptor kinase substrate motif ; 2DDE - Casein Kinase II substrate motif ; E2DDE - Casein Kinase II substrate motif ;	WDR70_HUMAN	No	No	Yes	Acidic (4)	PC9-CK2
193	GTQGATAGASSELDASK	Phospho (ST)	GTQGATAGASS[Phospho (ST)]ELDASK	77.13	0	O76094	73.2613	ATAGASSELDASK	S	611	2ELD - Casein Kinase II substrate motif ; AS2E - G protein-coupled receptor kinase 1 substrate motif ; S2ELDA - G protein-coupled receptor kinase 1 substrate motif ; S2ELDAS - Pyruvate dehydrogenase kinase substrate motif ;	SRP72_HUMAN	No	No	Yes	Acidic (4)	PC9-CK2
865	YLAEDSNMSVPSEPSSPQSSTR	Phospho (ST)	YLAEDSNMSVPSEPSS[Phospho (ST)]PQSSTR	53.63	0	Q13523	73.2242	VPSEPSSPQSSTR	S	569	EPS2 - Casein Kinase I substrate motif ; 2PQS - Casein Kinase I substrate motif ; PS2P - ERK1/2 Kinase substrate motif ; 2P - ERK1/2 Kinase substrate motif ; S2PQSS - G protein-coupled receptor kinase 1 substrate motif ; PS2P - GSK-3/ ERK1/ ERK2/ CDK5 substrate motif ; S2P - GSK-3/ ERK1/ ERK2/ CDK5 substrate motif ;	PRP4B_HUMAN	Yes	No	Yes	Pro-directed (1)	PC9-MAPK
1096	YVIDYYDGGEVNK	Phospho (Y)	YVIDY[Phospho (Y)]YDGGEVNK	59.35	0	P53701	73.094	VRYVIDYYDGGEV	Y	228	ID6Y - EGFR kinase substrate motif ; D6 - TC-PTP phosphatase substrate motif ;	CCHL_HUMAN	No	No	Yes	Acidic (4)	PC25-EGFR
559	MLQALSPK	Phospho (ST)	MLQALS[Phospho (ST)]PK	43.15	0	Q9Y5K3	73.038	RMLQALSPKQSPV	S	315	2P - ERK1/2 Kinase substrate motif ; L2PKQS - G protein-coupled receptor kinase 1 substrate motif ; 2PK - Growth associated histone HI kinase substrate motif ; L2P - GSK-3/ ERK1/ ERK2/ CDK5 substrate motif ; AL2P - GSK-3/ ERK1/ ERK2/ CDK5 substrate motif ; 2PK - PKA kinase substrate motif ; 2PK - PKC kinase substrate motif ;	PCY1B_HUMAN	No	No	Yes	Pro-directed (1)	PC9-MAPK
19	RPEGPGAQAPSSPR	Phospho (ST)	RPEGPGAQAPSS[Phospho (ST)]PR	42.81	0	P40222	72.9631	GAQAPSSPRVTEA	S	515	PS2P - ERK1/2 Kinase substrate motif ; 2P - ERK1/2 Kinase substrate motif ; S2PRVT - G protein-coupled receptor kinase 1 substrate motif ; 2PR - Growth associated histone HI kinase substrate motif ; PS2P - GSK-3/ ERK1/ ERK2/ CDK5 substrate motif ; S2P - GSK-3/ ERK1/ ERK2/ CDK5 substrate motif ; 2PR - PKA kinase substrate motif ; 2PR - PKC kinase substrate motif ;	TXLNA_HUMAN	No	No	Yes	Pro-directed (1)	PC9-MAPK
909	SLPTTVPESPNYR	Phospho (ST)	SLPTTVPES[Phospho (ST)]PNYR	62.66	0	Q6PKG0	72.9444	PTTVPESPNYRNT	S	774	E2PNY - b-Adrenergic Receptor kinase substrate motif ; PE2P - ERK1/2 Kinase substrate motif ; 2P - ERK1/2 Kinase substrate motif ; PE2P - GSK-3/ ERK1/ ERK2/ CDK5 substrate motif ; E2P - GSK-3/ ERK1/ ERK2/ CDK5 substrate motif ;	LARP1_HUMAN	No	No	Yes	Pro-directed (1)	PC9-MAPK
1252	ESPRPLQLPGAEGPAISDGEEGGGEPGAGGGAAGAAGAGR	Phospho (ST)	ESPRPLQLPGAEGPAIS[Phospho (ST)]DGEEGGGEPGAGGGAAGAAGAGR	65.52	0	Q6PKG0	72.9444	AEGPAISDGEEGG	S	90	2DGE - Casein Kinase II substrate motif ;	LARP1_HUMAN	No	No	Yes	Acidic (4)	PC9-CK2
1258	ESSPLYSPTFSDSTSAVK	Phospho (ST)	ESSPLYS[Phospho (ST)]PTFSDSTSAVK	129.18	0	P46821	72.4333	ESSPLYSPTFSDS	S	1797	2P - ERK1/2 Kinase substrate motif ; Y2PTFS - G protein-coupled receptor kinase 1 substrate motif ; Y2P - GSK-3/ ERK1/ ERK2/ CDK5 substrate motif ; LY2P - GSK-3/ ERK1/ ERK2/ CDK5 substrate motif ;	MAP1B_HUMAN	No	No	Yes	Pro-directed (1)	PC9-MAPK
2003	KPPEADMNIFEDIGDYVPSTTK	Oxidation (M); Phospho (Y)	KPPEADM[Oxidation (M)]NIFEDIGDY[Phospho (Y)]VPSTTK	42.92	0	Q13123	72.3759	FEDIGDYVPSTTK	Y	325	GD6V - EGFR kinase substrate motif ; D6 - TC-PTP phosphatase substrate motif ;	RED_HUMAN	No	No	Yes	Other	PC26-EGFR
610	SVSEINSDDELSGK	Phospho (ST)	SVSEINS[Phospho (ST)]DDELSGK	93.07	0	P82094	72.1258	SVSEINSDDELSG	S	344	EIN2 - Casein Kinase I substrate motif ; 2DDE - Casein Kinase II substrate motif ;	TMF1_HUMAN	No	No	Yes	Acidic (4)	PC9-CK2
277	STPLASPSPSPGR	Phospho (ST)	STPLAS[Phospho (ST)]PSPSPGR	67.65	0	Q8WYP5	71.5401	RSTPLASPSPSPG	S	1214	2P - ERK1/2 Kinase substrate motif ; A2PSPS - G protein-coupled receptor kinase 1 substrate motif ; A2P - GSK-3/ ERK1/ ERK2/ CDK5 substrate motif ; LA2P - GSK-3/ ERK1/ ERK2/ CDK5 substrate motif ;	ELYS_HUMAN	No	No	Yes	Pro-directed (1)	PC9-MAPK
854	SEVSSDEDIQFR	Phospho (ST)	SEVSS[Phospho (ST)]DEDIQFR	46.19	0	P40939	71.0627	PKSEVSSDEDIQF	S	669	EVS2 - Casein Kinase I substrate motif ; 2DE - Casein Kinase II substrate motif ; 2DED - Casein Kinase II substrate motif ; S2DEDIQ - Pyruvate dehydrogenase kinase substrate motif ;	ECHA_HUMAN	No	No	Yes	Acidic (4)	PC9-CK2
907	VLGSEGEEEDEALSPAK	Phospho (ST)	VLGS[Phospho (ST)]EGEEEDEALSPAK	84.54	0	P18858	71	AARVLGSEGEEED	S	66	2EGE - Casein Kinase II substrate motif ; 2EGEEE - Casein Kinase II substrate motif ; LG2E - G protein-coupled receptor kinase 1 substrate motif ;	DNLI1_HUMAN	No	No	Yes	Acidic (4)	PC9-CK2
50	SPGSTPTTPTSSQAPQK	Phospho (ST)	SPGSTPTT[Phospho (ST)]PTSSQAPQK	71.58	0	P35658	70.8817	PGSTPTTPTSSQA	T	437	4PTS - Casein Kinase I substrate motif ; PT4P - ERK1/2 Kinase substrate motif ; T4PTSS - G protein-coupled receptor kinase 1 substrate motif ; PT4P - GSK-3/ ERK1/ ERK2/ CDK5 kinase motif ; T4P - GSK-3/ ERK1/ ERK2/ CDK5 substrate motif ;	NU214_HUMAN	No	No	Yes	Pro-directed (1)	PC9-MAPK
504	NKPGPNIESGNEDDDASFK	Phospho (ST)	NKPGPNIES[Phospho (ST)]GNEDDDASFK	104.03	0	O60841	70.3521	PGPNIESGNEDDD	S	214	E2GNE - b-Adrenergic Receptor kinase substrate motif ; 2GNE - Casein Kinase II substrate motif ;	IF2P_HUMAN	No	No	Yes	Acidic (4)	PC9-CK2
988	VPLSPLPGPK	Phospho (ST)	VPLS[Phospho (ST)]PLPGPK	38.11	0	Q8NHU6	70.0838	TEKVPLSPLPGPK	S	319	PL2P - ERK1/2 Kinase substrate motif ; 2P - ERK1/2 Kinase substrate motif ; PL2P - GSK-3/ ERK1/ ERK2/ CDK5 substrate motif ; L2P - GSK-3/ ERK1/ ERK2/ CDK5 substrate motif ; KVPL2 - PKA kinase substrate motif ;	TDRD7_HUMAN	No	No	Yes	Pro-directed (1)	PC9-MAPK
247	DYDEEEQGYDSEK	Phospho (ST)	DYDEEEQGYDS[Phospho (ST)]EK	77.06	0	Q05519	69.8966	EEQGYDSEKEKKE	S	434	D2EKE - b-Adrenergic Receptor kinase substrate motif ; 2EKE - Casein Kinase II substrate motif ; D2EKE - Casein Kinase II substrate motif ; YD2E - G protein-coupled receptor kinase 1 substrate motif ; 2EK - PKA kinase substrate motif ; 2EK - PKC kinase substrate motif ;	SRS11_HUMAN	No	No	Yes	Acidic (4)	PC9-CK2
692	SEGSEYEEIPK	Phospho (ST)	SEGS[Phospho (ST)]EYEEIPK	54.79	0	P48634	69.7711	ETRSEGSEYEEIP	S	1092	2EYE - Casein Kinase II substrate motif ; EG2E - G protein-coupled receptor kinase 1 substrate motif ;	PRC2A_HUMAN	No	No	Yes	Acidic (4)	PC9-CK2
1619	SPEPEVLSTQEDLFDQSNK	Phospho (ST)	SPEPEVLS[Phospho (ST)]TQEDLFDQSNK	99.61	0	Q12888	69.6872	PEPEVLSTQEDLF	S	301	EVL2 - Casein Kinase I substrate motif ; 2TQE - Casein Kinase II substrate motif ;	TP53B_HUMAN	No	No	Yes	Acidic (4)	PC9-CK2
1616	SPEPEVLSTQEDLFDQSNK	Phospho (ST)	SPEPEVLST[Phospho (ST)]QEDLFDQSNK	55.93	0	Q12888	69.5608	EPEVLSTQEDLFD	T	302	4QED - Casein Kinase II substrate motif ;	TP53B_HUMAN	No	No	Yes	Acidic (4)	PC9-CK2
595	DSLITPHVSR	Phospho (ST)	DSLIT[Phospho (ST)]PHVSR	40	0	P49792	69.5186	EKDSLITPHVSRS	T	2450	I4PHVS - G protein-coupled receptor kinase 1 substrate motif ; I4P - GSK-3/ ERK1/ ERK2/ CDK5 substrate motif ;	RBP2_HUMAN	No	No	Yes	Pro-directed (1)	PC9-MAPK
1380	SSLSGDEEDELFK	Phospho (ST)	SSLS[Phospho (ST)]GDEEDELFK	90.62	0	Q5T1M5	69.434	SQRSSLSGDEEDE	S	1164	2GDE - Casein Kinase II substrate motif ;	FKB15_HUMAN	No	Yes	Yes	Acidic (2)	PC9-CK2
908	GSGTASDDEFENLR	Phospho (ST)	GSGTAS[Phospho (ST)]DDEFENLR	105.76	0	Q7Z6Z7	69.3704	RGSGTASDDEFEN	S	1907	2DDE - Casein Kinase II substrate motif ; 2DDEFE - Casein Kinase II substrate motif ;	HUWE1_HUMAN	No	No	Yes	Acidic (4)	PC9-CK2
1065	HGGSPQPLATTPLSQEPVNPPSEASPTR	Phospho (ST)	HGGSPQPLATTPLSQEPVNPPSEAS[Phospho (ST)]PTR	86.12	0	Q9UQ35	69.3279	NPPSEASPTRDRS	S	398	2PTR - Cdc2 kinase substrate motif ; 2PTR - CDK1/2/4/ 6 kinase substrate motif ; 2PTRD - CDK kinase substrate motif ; 2P - ERK1/2 Kinase substrate motif ; 2PTR - Growth associated histone HI kinase substrate motif ; A2P - GSK-3/ ERK1/ ERK2/ CDK5 substrate motif ; EA2P - GSK-3/ ERK1/ ERK2/ CDK5 substrate motif ;	SRRM2_HUMAN	No	No	Yes	Pro-directed (1)	PC9-MAPK
1123	ALVEFESNPEETREPGSPPSVQR	Phospho (ST)	ALVEFESNPEETREPGS[Phospho (ST)]PPSVQR	64.42	1	Q9H6F5	68.9643	ETREPGSPPSVQR	S	47	EPG2 - Casein Kinase I substrate motif ; 2PPS - Casein Kinase I substrate motif ; PG2PP - ERK1/2 kinase substrate motif ; PG2P - ERK1/2 Kinase substrate motif ; 2P - ERK1/2 Kinase substrate motif ; PG2P - GSK-3/ ERK1/ ERK2/ CDK5 substrate motif ; G2P - GSK-3/ ERK1/ ERK2/ CDK5 substrate motif ;	CCD86_HUMAN	No	No	Yes	Pro-directed (1)	PC9-MAPK
85	VAAAAGSGPSPPGSPGHDR	Phospho (ST)	VAAAAGSGPSPPGS[Phospho (ST)]PGHDR	107.2	0	Q9BTU6	68.8781	GPSPPGSPGHDRE	S	51	PG2P - ERK1/2 Kinase substrate motif ; 2P - ERK1/2 Kinase substrate motif ; PG2P - GSK-3/ ERK1/ ERK2/ CDK5 substrate motif ; G2P - GSK-3/ ERK1/ ERK2/ CDK5 substrate motif ;	P4K2A_HUMAN	No	No	Yes	Pro-directed (1)	PC9-MAPK
2020	EVLATPSLSASFNAPLLDTK	Phospho (ST)	EVLAT[Phospho (ST)]PSLSASFNAPLLDTK	60.82	0	O75923	68.7701	LREVLATPSLSAS	T	94	A4PSLS - G protein-coupled receptor kinase 1 substrate motif ; A4P - GSK-3/ ERK1/ ERK2/ CDK5 substrate motif ;	DYSF_HUMAN	No	No	Yes	Pro-directed (1)	PC9-MAPK
607	DIEISTEEEK	2 Phospho (ST)	DIEIS[Phospho (ST)]T[Phospho (ST)]EEEK	44.76	0	Q4G0J3	68.5093	NRDIEISTEEEKD	S	337	2TE - Casein Kinase II substrate motif ; 2TEE - Casein Kinase II substrate motif ;	LARP7_HUMAN	No	No	Yes	Acidic (4)	PC9-CK2
607	DIEISTEEEK	2 Phospho (ST)	DIEIS[Phospho (ST)]T[Phospho (ST)]EEEK	44.76	0	Q4G0J3	68.5093	RDIEISTEEEKDT	T	338	EIS4 - Casein Kinase I substrate motif ; 4EEE - Casein Kinase II substrate motif ; IS4E - G protein-coupled receptor kinase 1 substrate motif ;	LARP7_HUMAN	No	No	Yes	Acidic (4)	PC9-CK2
1200	VETPSHPGGVSEEFWER	Phospho (ST)	VET[Phospho (ST)]PSHPGGVSEEFWER	75.45	0	Q92620	68.4874	RSARVETPSHPGG	T	117	E4PSH - b-Adrenergic Receptor kinase substrate motif ; RVE4 - Calmodulin-dependent protein kinase II substrate motif ; E4PSHP - G protein-coupled receptor kinase 1 substrate motif ; E4P - GSK-3/ ERK1/ ERK2/ CDK5 substrate motif ; RVE4 - PKC kinase substrate motif ;	PRP16_HUMAN	No	No	Yes	Pro-directed (1)	PC9-MAPK
563	DIEISTEEEK	Phospho (ST)	DIEIST[Phospho (ST)]EEEK	53.58	0	Q4G0J3	67.9144	RDIEISTEEEKDT	T	338	EIS4 - Casein Kinase I substrate motif ; 4EEE - Casein Kinase II substrate motif ; IS4E - G protein-coupled receptor kinase 1 substrate motif ;	LARP7_HUMAN	No	No	Yes	Acidic (4)	PC9-CK2
23	GRGPSPEGSSSTESSPEHPPK	Phospho (ST)	GRGPSPEGSS[Phospho (ST)]STESSPEHPPK	63.65	1	Q9UQ35	67.8253	PSPEGSSSTESSP	S	1653	EGS2 - Casein Kinase I substrate motif ; 2STE - Casein Kinase II substrate motif ; S2STES - G protein-coupled receptor kinase 1 substrate motif ;	SRRM2_HUMAN	No	No	Yes	Acidic (4)	PC9-CK2
969	LLPEGEETLESDDEK	Phospho (ST)	LLPEGEETLES[Phospho (ST)]DDEK	44.49	0	Q8N6N3	67.8253	GEETLESDDEKDE	S	158	E2DDE - b-Adrenergic Receptor kinase substrate motif ; 2DDE - Casein Kinase II substrate motif ; 2DDEKD - Casein Kinase II substrate motif ; E2DDE - Casein Kinase II substrate motif ;	CA052_HUMAN	No	No	Yes	Acidic (4)	PC9-CK2
640	EENPESDGEPVVEDGTSVK	Phospho (ST)	EENPES[Phospho (ST)]DGEPVVEDGTSVK	53.6	0	Q13439	67.7583	KEENPESDGEPVV	S	266	E2DGE - b-Adrenergic Receptor kinase substrate motif ; 2DGE - Casein Kinase II substrate motif ; E2DGE - Casein Kinase II substrate motif ; E2DGEP - G protein-coupled receptor kinase 1 substrate motif ;	GOGA4_HUMAN	No	No	Yes	Acidic (4)	PC9-CK2
310	LASTSDIEEK	Phospho (ST)	LASTS[Phospho (ST)]DIEEK	42.04	0	O14974	67.6912	RRLASTSDIEEKE	S	509	2DIE - Casein Kinase II substrate motif ;	MYPT1_HUMAN	No	Yes	Yes	Acidic (4)	PC9-CK2
1152	TGSPGPELLFHEGQQK	Phospho (ST)	TGS[Phospho (ST)]PGPELLFHEGQQK	81.91	0	Q14202	67.6015	IYTKTGSPGPELL	S	464	2P - ERK1/2 Kinase substrate motif ; G2P - GSK-3/ ERK1/ ERK2/ CDK5 substrate motif ; TG2P - GSK-3/ ERK1/ ERK2/ CDK5 substrate motif ; KTG2 - PKA kinase substrate motif ; KTG2 - PKC kinase substrate motif ;	ZMYM3_HUMAN	No	No	Yes	Pro-directed (1)	PC9-MAPK
1802	VQSGSESVIQEYVDLR	Phospho (ST)	VQS[Phospho (ST)]GSESVIQEYVDLR	122.5	0	Q15149	67.4665	KKPKVQSGSESVI	S	1444	2GSESV - Casein Kinase I substrate motif ; 2GSE - Casein Kinase II substrate motif ; Q2GSES - G protein-coupled receptor kinase 1 substrate motif ; KVQ2 - PKA kinase substrate motif ; KVQ2 - PKC kinase substrate motif ;	PLEC_HUMAN	No	No	Yes	Basic (3)	PC9-CK2
1294	VTIEYYSQLK	Phospho (Y)	VTIEY[Phospho (Y)]YSQLK	44.67	0	P49189	67.2402	GRVTIEYYSQLKT	Y	476	IE6Y - EGFR kinase substrate motif ; E6 - TC-PTP phosphatase substrate motif ;	AL9A1_HUMAN	No	No	Yes	Other	PC28-EGFR
43	GGHERPPSPGLR	Phospho (ST)	GGHERPPS[Phospho (ST)]PGLR	51.14	0	Q86UU1	67.2174	GHERPPSPGLRGL	S	324	RPP2 - Calmodulin-dependent protein kinase II substrate motif ; P2P - DNA dependent Protein kinase substrate motif ; PP2P - ERK1/2 Kinase substrate motif ; 2P - ERK1/2 Kinase substrate motif ; PP2P - GSK-3/ ERK1/ ERK2/ CDK5 substrate motif ; P2P - GSK-3/ ERK1/ ERK2/ CDK5 substrate motif ; RPP2 - PKA kinase substrate motif ; RPP2 - PKC kinase substrate motif ;	PHLB1_HUMAN	No	No	Yes	Pro-directed (1)	PC9-MAPK
718	SSSVGSSSSYPISPAVSR	Phospho (ST)	SSSVGSSSSYPIS[Phospho (ST)]PAVSR	171.06	0	Q15149	66.8519	SSSYPISPAVSRT	S	4396	PI2P - ERK1/2 Kinase substrate motif ; 2P - ERK1/2 Kinase substrate motif ; I2PAVS - G protein-coupled receptor kinase 1 substrate motif ; PI2P - GSK-3/ ERK1/ ERK2/ CDK5 substrate motif ; I2P - GSK-3/ ERK1/ ERK2/ CDK5 substrate motif ;	PLEC_HUMAN	No	No	Yes	Pro-directed (1)	PC9-MAPK
1365	NGYELSPTAAANFTR	Phospho (ST)	NGYELS[Phospho (ST)]PTAAANFTR	39.22	0	P49721	66.7137	RNGYELSPTAAAN	S	76	2P - ERK1/2 Kinase substrate motif ; L2PTAA - G protein-coupled receptor kinase 1 substrate motif ; L2P - GSK-3/ ERK1/ ERK2/ CDK5 substrate motif ; EL2P - GSK-3/ ERK1/ ERK2/ CDK5 substrate motif ;	PSB2_HUMAN	No	No	Yes	Pro-directed (1)	PC9-MAPK
1857	FDSNEEDSASVFSPSFGLK	Phospho (ST)	FDSNEEDSASVFS[Phospho (ST)]PSFGLK	91.8	0	Q02880	66.6213	DSASVFSPSFGLK	S	1476	2P - ERK1/2 Kinase substrate motif ; F2P - GSK-3/ ERK1/ ERK2/ CDK5 substrate motif ; VF2P - GSK-3/ ERK1/ ERK2/ CDK5 substrate motif ;	TOP2B_HUMAN	No	No	Yes	Pro-directed (1)	PC9-MAPK
50	GHYEVTGSDDETGK	Phospho (ST)	GHYEVTGS[Phospho (ST)]DDETGK	115.43	0	Q09666	66.6213	HYEVTGSDDETGK	S	5841	2DDE - Casein Kinase II substrate motif ; G2DDET - G protein-coupled receptor kinase 1 substrate motif ;	AHNK_HUMAN	No	No	Yes	Acidic (4)	PC9-CK2
922	SLYVAEYHSEPVEDEKP	Phospho (Y)	SLYVAEY[Phospho (Y)]HSEPVEDEKP	51.67	0	P26196	66.5286	SLYVAEYHSEPVE	Y	473	AE6H - EGFR kinase substrate motif ; E6 - TC-PTP phosphatase substrate motif ;	DDX6_HUMAN	No	No	Yes	Acidic (4)	PC29-EGFR
430	VEENPDADSDFDAK	Phospho (ST)	VEENPDADS[Phospho (ST)]DFDAK	64.96	0	Q9H0G5	66.3192	ENPDADSDFDAKS	S	248	D2DFD - b-Adrenergic Receptor kinase substrate motif ; DAD2 - Casein Kinase I substrate motif ; 2DFD - Casein Kinase II substrate motif ; D2DFD - Casein Kinase II substrate motif ; D2DFDA - G protein-coupled receptor kinase 1 substrate motif ; D2DFDAK - Pyruvate dehydrogenase kinase substrate motif ;	NSRP1_HUMAN	No	No	Yes	Acidic (4)	PC9-CK2
123	ALPQTPRPR	Phospho (ST)	ALPQT[Phospho (ST)]PRPR	40.7	0	Q9UQ35	66.2958	PKALPQTPRPRSR	T	1492	PQ4P - ERK1/2 Kinase substrate motif ; 4PR - Growth associated histone HI kinase substrate motif ; PQ4P - GSK-3/ ERK1/ ERK2/ CDK5 kinase motif ; Q4P - GSK-3/ ERK1/ ERK2/ CDK5 substrate motif ; 4PR - PKA kinase substrate motif ; 4PR - PKC kinase substrate motif ;	SRRM2_HUMAN	No	No	Yes	Pro-directed (1)	PC9-MAPK
1405	WLDESDAEMELR	Oxidation (M); Phospho (ST)	WLDES[Phospho (ST)]DAEM[Oxidation (M)]ELR	81.9	0	Q9P035	65.9671	DRWLDESDAEMEL	S	114	E2DAE - b-Adrenergic Receptor kinase substrate motif ; 2DAE - Casein Kinase II substrate motif ; 2DAEME - Casein Kinase II substrate motif ; E2DAE - Casein Kinase II substrate motif ;	HACD3_HUMAN	No	No	Yes	Acidic (4)	PC9-CK2
1214	SDVEAIFSK	Phospho (ST)	S[Phospho (ST)]DVEAIFSK	43.68	0	P07910	65.8963	TLVVKKSDVEAIF	S	31	2DVE - Casein Kinase II substrate motif ; K2DVEA - G protein-coupled receptor kinase 1 substrate motif ; KK2 - PKA kinase substrate motif ; KK2 - PKC kinase substrate motif ;	HNRPC_HUMAN	No	No	Yes	Acidic (4)	PC9-CK2
1243	ASLGSLEGEAEAEASSPK	Phospho (ST)	ASLGSLEGEAEAEASS[Phospho (ST)]PK	123.21	0	Q09666	65.6353	AEAEASSPKGKFS	S	5763	EAS2 - Casein Kinase I substrate motif ; 2P - ERK1/2 Kinase substrate motif ; 2PK - Growth associated histone HI kinase substrate motif ; S2P - GSK-3/ ERK1/ ERK2/ CDK5 substrate motif ; AS2P - GSK-3/ ERK1/ ERK2/ CDK5 substrate motif ; 2PK - PKA kinase substrate motif ; 2PK - PKC kinase substrate motif ;	AHNK_HUMAN	No	No	Yes	Pro-directed (1)	PC9-MAPK
393	HQEVQDQDPVFQGSDSSGYQSDHK	Phospho (ST)	HQEVQDQDPVFQGS[Phospho (ST)]DSSGYQSDHK	51.04	0	Q3B726	65.5637	DPVFQGSDSSGYQ	S	297	2DSS - Casein Kinase I substrate motif ;	RPA43_HUMAN	No	No	Yes	Acidic (4)	PC9-CK2
704	HVDYVADQIVTK	Phospho (Y)	HVDY[Phospho (Y)]VADQIVTK	53.13	0	P11388	65.516	GGRHVDYVADQIV	Y	328	VD6V - EGFR kinase substrate motif ; D6 - TC-PTP phosphatase substrate motif ;	TOP2A_HUMAN	No	No	Yes	Acidic (4)	PC30-EGFR
214	AGLESGAEPGDGDSDTTK	Phospho (ST)	AGLES[Phospho (ST)]GAEPGDGDSDTTK	134.77	0	O60832	65.252	AKAGLESGAEPGD	S	485	E2GAE - b-Adrenergic Receptor kinase substrate motif ; 2GAE - Casein Kinase II substrate motif ; E2GAEP - G protein-coupled receptor kinase 1 substrate motif ;	DKC1_HUMAN	No	No	Yes	Acidic (4)	PC9-CK2
727	ETFSSAEGTVDK	Phospho (ST)	ETFS[Phospho (ST)]SAEGTVDK	39.58	0	P46100	65.2038	QERETFSSAEGTV	S	889	ETF2 - Casein Kinase I substrate motif ; 2SAE - Casein Kinase II substrate motif ;	ATRX_HUMAN	No	No	Yes	Acidic (4)	PC9-CK2
120	QSHSGSISPYPK	Phospho (ST)	QSHSGSIS[Phospho (ST)]PYPK	75.45	0	Q9UQ35	65.1797	SHSGSISPYPKVK	S	994	2P - ERK1/2 Kinase substrate motif ; I2P - GSK-3/ ERK1/ ERK2/ CDK5 substrate motif ; SI2P - GSK-3/ ERK1/ ERK2/ CDK5 substrate motif ;	SRRM2_HUMAN	No	No	Yes	Pro-directed (1)	PC9-MAPK
241	VIPEDASESEEK	Phospho (ST)	VIPEDAS[Phospho (ST)]ESEEK	65.5	0	Q9H2P0	65.1797	VIPEDASESEEKL	S	921	EDA2 - Casein Kinase I substrate motif ; 2ESE - Casein Kinase II substrate motif ; DA2E - G protein-coupled receptor kinase 1 substrate motif ;	ADNP_HUMAN	No	No	Yes	Acidic (4)	PC9-CK2
640	SWDSSSPVDRPEPEAASPTTR	Phospho (ST)	SWDSSSPVDRPEPEAAS[Phospho (ST)]PTTR	49.86	0	Q86WB0	65.0588	PEPEAASPTTRTR	S	370	EAA2 - Casein Kinase I substrate motif ; 2PTT - Casein Kinase I substrate motif ; 2P - ERK1/2 Kinase substrate motif ; A2P - GSK-3/ ERK1/ ERK2/ CDK5 substrate motif ; AA2P - GSK-3/ ERK1/ ERK2/ CDK5 substrate motif ;	NIPA_HUMAN	No	No	Yes	Pro-directed (1)	PC9-MAPK
107	SAQQEASADVATPK	Phospho (ST)	SAQQEASADVAT[Phospho (ST)]PK	72.63	0	Q8WYP5	65.0346	ASADVATPKMPGQ	T	1764	DVA4 - Casein Kinase I substrate motif ; A4PKMP - G protein-coupled receptor kinase 1 substrate motif ; 4PK - Growth associated histone HI kinase substrate motif ; A4P - GSK-3/ ERK1/ ERK2/ CDK5 substrate motif ; 4PK - PKA kinase substrate motif ; 4PK - PKC kinase substrate motif ;	ELYS_HUMAN	No	No	Yes	Pro-directed (1)	PC9-MAPK
291	SGSETPDGPLSPGK	Phospho (ST)	SGSETPDGPLS[Phospho (ST)]PGK	48.54	0	Q8IWI9	65.0104	TPDGPLSPGKMED	S	1422	2PGK - Cdc2 kinase substrate motif ; 2PGK - CDK1/2/4/ 6 kinase substrate motif ; 2PGKM - CDK kinase substrate motif ; PL2PGK - CDK4 kinase substrate motif ; PL2P - ERK1/2 Kinase substrate motif ; 2P - ERK1/2 Kinase substrate motif ; 2PGK - Growth associated histone HI kinase substrate motif ; PL2P - GSK-3/ ERK1/ ERK2/ CDK5 substrate motif ; L2P - GSK-3/ ERK1/ ERK2/ CDK5 substrate motif ;	MGAP_HUMAN	No	No	Yes	Pro-directed (1)	PC9-MAPK
847	TPTPSTPGDTQPNTPAPVPPAEDGIK	Phospho (ST)	TPTPSTPGDTQPNT[Phospho (ST)]PAPVPPAEDGIK	68.49	0	Q14839	65	GDTQPNTPAPVPP	T	1553	PN4P - ERK1/2 Kinase substrate motif ; PN4P - GSK-3/ ERK1/ ERK2/ CDK5 kinase motif ; N4P - GSK-3/ ERK1/ ERK2/ CDK5 substrate motif ;	CHD4_HUMAN	No	No	Yes	Pro-directed (1)	PC9-MAPK
838	SSSNDSVDEETAESDTSPVLEK	Phospho (ST)	SSSNDS[Phospho (ST)]VDEETAESDTSPVLEK	58.69	0	Q99590	64.6201	KSSSNDSVDEETA	S	405	D2VDE - b-Adrenergic Receptor kinase substrate motif ; 2VDE - Casein Kinase II substrate motif ;	SCAFB_HUMAN	No	No	Yes	Acidic (4)	PC9-CK2
738	DDFESEEEDVK	Phospho (ST)	DDFES[Phospho (ST)]EEEDVK	58.4	0	Q7Z6E9	64.5219	DKDDFESEEEDVK	S	1328	E2EEE - b-Adrenergic Receptor kinase substrate motif ; DFE2 - Casein Kinase I substrate motif ; 2EE - Casein Kinase II substrate motif ; 2EEE - Casein Kinase II substrate motif ; E2EEE - Casein Kinase II substrate motif ; FE2E - G protein-coupled receptor kinase 1 substrate motif ;	RBBP6_HUMAN	No	No	Yes	Acidic (4)	PC9-CK2
395	ETPHSPGVEDAPIAK	Phospho (ST)	ETPHS[Phospho (ST)]PGVEDAPIAK	106.1	0	Q9UHB6	63.9518	ARETPHSPGVEDA	S	490	PH2P - ERK1/2 Kinase substrate motif ; 2P - ERK1/2 Kinase substrate motif ; PH2P - GSK-3/ ERK1/ ERK2/ CDK5 substrate motif ; H2P - GSK-3/ ERK1/ ERK2/ CDK5 substrate motif ;	LIMA1_HUMAN	No	No	Yes	Pro-directed (1)	PC9-MAPK
1356	IDELGNLVSPHATGIR	Phospho (ST)	IDELGNLVS[Phospho (ST)]PHATGIR	55.1	0	O75128	63.7513	ELGNLVSPHATGI	S	741	2P - ERK1/2 Kinase substrate motif ; V2PHAT - G protein-coupled receptor kinase 1 substrate motif ; V2P - GSK-3/ ERK1/ ERK2/ CDK5 substrate motif ; LV2P - GSK-3/ ERK1/ ERK2/ CDK5 substrate motif ;	COBL_HUMAN	No	No	Yes	Pro-directed (1)	PC9-MAPK
112	SQGDEAGGHGEDRPEPLSPK	Phospho (ST)	SQGDEAGGHGEDRPEPLS[Phospho (ST)]PK	65.4	0	Q9NZT2	63.701	DRPEPLSPKESKK	S	378	EPL2 - Casein Kinase I substrate motif ; 2PKE - Casein Kinase II substrate motif ; PL2P - ERK1/2 Kinase substrate motif ; 2P - ERK1/2 Kinase substrate motif ; L2PKES - G protein-coupled receptor kinase 1 substrate motif ; 2PK - Growth associated histone HI kinase substrate motif ; PL2P - GSK-3/ ERK1/ ERK2/ CDK5 substrate motif ; L2P - GSK-3/ ERK1/ ERK2/ CDK5 substrate motif ; 2PK - PKA kinase sub…	OGFR_HUMAN	No	No	Yes	Pro-directed (1)	PC9-MAPK
504	LDYGQHVVAGTPGR	Phospho (ST)	LDYGQHVVAGT[Phospho (ST)]PGR	50.45	0	P38919	63.2198	QHVVAGTPGRVFD	T	163	4PGR - Cdc2 kinase substrate motif ; 4PGR - CDK1/2/4/ 6 kinase substrate motif ; 4PGR - Growth associated histone HI kinase substrate motif ; G4P - GSK-3/ ERK1/ ERK2/ CDK5 substrate motif ;	IF4A3_HUMAN	No	No	Yes	Pro-directed (1)	PC9-MAPK
618	VDQSAVGFEYQGK	Phospho (Y)	VDQSAVGFEY[Phospho (Y)]QGK	52.87	0	Q14247	63.0921	SAVGFEYQGKTEK	Y	141	FE6Q - EGFR kinase substrate motif ; E6 - TC-PTP phosphatase substrate motif ;	SRC8_HUMAN	No	No	Yes	Other	PC31-EGFR
1493	EELMSSDLEETAGSTSIPK	Phospho (ST)	EELMSS[Phospho (ST)]DLEETAGSTSIPK	86.15	0	O00567	63.0665	KEELMSSDLEETA	S	520	2DLE - Casein Kinase II substrate motif ;	NOP56_HUMAN	No	No	Yes	Acidic (4)	PC9-CK2
859	TIQEVLEEQSEDEDR	Phospho (ST)	TIQEVLEEQS[Phospho (ST)]EDEDR	67.25	0	P18858	63	EVLEEQSEDEDRE	S	141	EEQ2 - Casein Kinase I substrate motif ; 2EDE - Casein Kinase II substrate motif ; EQ2E - G protein-coupled receptor kinase 1 substrate motif ;	DNLI1_HUMAN	No	No	Yes	Acidic (4)	PC9-CK2
698	TIQEVLEEQSEDEDREAK	Phospho (ST)	TIQEVLEEQS[Phospho (ST)]EDEDREAK	42.48	1	P18858	62.9383	EVLEEQSEDEDRE	S	141	EEQ2 - Casein Kinase I substrate motif ; 2EDE - Casein Kinase II substrate motif ; EQ2E - G protein-coupled receptor kinase 1 substrate motif ;	DNLI1_HUMAN	No	No	Yes	Acidic (4)	PC9-CK2
1588	FAQSAPGSPLSSQPVLITVQR	Phospho (ST)	FAQSAPGS[Phospho (ST)]PLSSQPVLITVQR	47.87	0	Q01167	62.6288	AQSAPGSPLSSQP	S	428	2PLS - Casein Kinase I substrate motif ; PG2P - ERK1/2 Kinase substrate motif ; 2P - ERK1/2 Kinase substrate motif ; G2PLSS - G protein-coupled receptor kinase 1 substrate motif ; PG2P - GSK-3/ ERK1/ ERK2/ CDK5 substrate motif ; G2P - GSK-3/ ERK1/ ERK2/ CDK5 substrate motif ;	FOXK2_HUMAN	No	No	Yes	Pro-directed (1)	PC9-MAPK
1814	EALGLGPPAAQLTPPPAPVGLR	Phospho (ST)	EALGLGPPAAQLT[Phospho (ST)]PPPAPVGLR	58.88	0	Q8IY67	62.525	PPAAQLTPPPAPV	T	463	L4PPPA - G protein-coupled receptor kinase 1 substrate motif ; L4P - GSK-3/ ERK1/ ERK2/ CDK5 substrate motif ; L4P - RAF1 kinase substrate motif ;	RAVR1_HUMAN	No	No	Yes	Pro-directed (1)	PC9-MAPK
689	NVQQDNSEAGTQPQVQTDAQQTSQSPPSPELTSEENK	Phospho (ST)	NVQQDNSEAGTQPQVQTDAQQTSQSPPS[Phospho (ST)]PELTSEENK	88.63	0	Q92598	62.421	TSQSPPSPELTSE	S	557	2PE - Casein Kinase II substrate motif ; P2P - DNA dependent Protein kinase substrate motif ; PP2P - ERK1/2 Kinase substrate motif ; 2P - ERK1/2 Kinase substrate motif ; P2PELT - G protein-coupled receptor kinase 1 substrate motif ; PP2P - GSK-3/ ERK1/ ERK2/ CDK5 substrate motif ; P2P - GSK-3/ ERK1/ ERK2/ CDK5 substrate motif ;	HS105_HUMAN	No	No	Yes	Pro-directed (1)	PC9-MAPK
752	SPPLSPVGTTPVK	Phospho (ST)	SPPLS[Phospho (ST)]PVGTTPVK	76.26	0	Q9BVC5	62.0019	VKSPPLSPVGTTP	S	193	PL2P - ERK1/2 Kinase substrate motif ; 2P - ERK1/2 Kinase substrate motif ; L2PVGT - G protein-coupled receptor kinase 1 substrate motif ; PL2P - GSK-3/ ERK1/ ERK2/ CDK5 substrate motif ; L2P - GSK-3/ ERK1/ ERK2/ CDK5 substrate motif ;	ASHWN_HUMAN	No	No	Yes	Pro-directed (1)	PC9-MAPK
2202	TLEEGHDFIQEFPGSPAFAALTSIAQK	Phospho (ST)	TLEEGHDFIQEFPGS[Phospho (ST)]PAFAALTSIAQK	90.55	0	Q9Y5Y2	61.9492	IQEFPGSPAFAAL	S	249	PG2P - ERK1/2 Kinase substrate motif ; 2P - ERK1/2 Kinase substrate motif ; G2PAFA - G protein-coupled receptor kinase 1 substrate motif ; PG2P - GSK-3/ ERK1/ ERK2/ CDK5 substrate motif ; G2P - GSK-3/ ERK1/ ERK2/ CDK5 substrate motif ;	NUBP2_HUMAN	No	No	Yes	Pro-directed (1)	PC9-MAPK
891	KETESEAEDNLDDLEK	Phospho (ST)	KETES[Phospho (ST)]EAEDNLDDLEK	52.89	1	Q8IYB3	61.8964	PKKETESEAEDNL	S	874	E2EAE - b-Adrenergic Receptor kinase substrate motif ; ETE2 - Casein Kinase I substrate motif ; 2EAE - Casein Kinase II substrate motif ; E2EAE - Casein Kinase II substrate motif ; TE2E - G protein-coupled receptor kinase 1 substrate motif ; KETE2 - PKA kinase substrate motif ;	SRRM1_HUMAN	No	No	Yes	Acidic (4)	PC9-CK2
962	ALVVPEPEPDSDSNQER	Phospho (ST)	ALVVPEPEPDS[Phospho (ST)]DSNQER	51.14	0	Q5VTR2	61.8435	PEPEPDSDSNQER	S	136	D2DSN - b-Adrenergic Receptor kinase substrate motif ; EPD2 - Casein Kinase I substrate motif ;	BRE1A_HUMAN	No	No	Yes	Acidic (4)	PC9-CK2
1290	LTHVDSPLEAPAGPLGQVK	Phospho (ST)	LTHVDS[Phospho (ST)]PLEAPAGPLGQVK	48.47	0	Q9BSJ8	61.8171	RLTHVDSPLEAPA	S	963	D2PLE - b-Adrenergic Receptor kinase substrate motif ; 2PLE - Casein Kinase II substrate motif ; 2P - ERK1/2 Kinase substrate motif ; D2PLEA - G protein-coupled receptor kinase 1 substrate motif ; D2P - GSK-3/ ERK1/ ERK2/ CDK5 substrate motif ; VD2P - GSK-3/ ERK1/ ERK2/ CDK5 substrate motif ;	ESYT1_HUMAN	No	No	Yes	Pro-directed (1)	PC9-MAPK
1982	DVMQQQLAEYQELLDVK	Phospho (Y)	DVMQQQLAEY[Phospho (Y)]QELLDVK	48.09	0	Q03252	61.4981	QQQLAEYQELLDV	Y	354	AE6Q - EGFR kinase substrate motif ; 6QEL - JAK2 kinase substrate motif ; E6 - TC-PTP phosphatase substrate motif ;	LMNB2_HUMAN	No	No	Yes	Acidic (4)	PC32-EGFR
811	FEPESPGFESR	Phospho (ST)	FEPES[Phospho (ST)]PGFESR	46.87	0	Q9H5H4	61.418	PRFEPESPGFESR	S	83	E2PGF - b-Adrenergic Receptor kinase substrate motif ; EPE2 - Casein Kinase I substrate motif ; PE2P - ERK1/2 Kinase substrate motif ; 2P - ERK1/2 Kinase substrate motif ; PE2P - GSK-3/ ERK1/ ERK2/ CDK5 substrate motif ; E2P - GSK-3/ ERK1/ ERK2/ CDK5 substrate motif ;	ZN768_HUMAN	No	No	Yes	Pro-directed (1)	PC9-MAPK
1220	NDYLPLYSSSTK	Phospho (Y)	NDY[Phospho (Y)]LPLYSSSTK	46.34	0	Q9UQR1	61.3377	KKDKNDYLPLYSS	Y	345	ND6L - EGFR kinase substrate motif ; 6LPL - JAK2 kinase substrate motif ; D6 - TC-PTP phosphatase substrate motif ;	ZN148_HUMAN	No	No	Yes	Basic (3)	PC33-EGFR
1013	EDLLQEYTEQR	Phospho (Y)	EDLLQEY[Phospho (Y)]TEQR	63.1	0	O95425	60.9065	EDLLQEYTEQRLN	Y	1378	QE6T - EGFR kinase substrate motif ; 6T - Src kinase substrate motif ; E6 - TC-PTP phosphatase substrate motif ;	SVIL_HUMAN	No	No	Yes	Acidic (4)	PC35-EGFR
577	SGLTVPTSPK	Phospho (ST)	SGLTVPTS[Phospho (ST)]PK	49.03	0	Q53EL6	60.58	GLTVPTSPKGRLL	S	94	PT2P - ERK1/2 Kinase substrate motif ; 2P - ERK1/2 Kinase substrate motif ; 2PK - Growth associated histone HI kinase substrate motif ; PT2P - GSK-3/ ERK1/ ERK2/ CDK5 substrate motif ; T2P - GSK-3/ ERK1/ ERK2/ CDK5 substrate motif ; 2PK - PKA kinase substrate motif ; 2PK - PKC kinase substrate motif ;	PDCD4_HUMAN	No	No	Yes	Pro-directed (1)	PC9-MAPK
187	GLAGPPASPGK	Phospho (ST)	GLAGPPAS[Phospho (ST)]PGK	80.3	0	Q9P206	60.3883	LAGPPASPGKAQP	S	545	2PGK - Cdc2 kinase substrate motif ; 2PGK - CDK1/2/4/ 6 kinase substrate motif ; 2PGKA - CDK kinase substrate motif ; PA2P - ERK1/2 Kinase substrate motif ; 2P - ERK1/2 Kinase substrate motif ; A2PGKA - G protein-coupled receptor kinase 1 substrate motif ; 2PGK - Growth associated histone HI kinase substrate motif ; PA2P - GSK-3/ ERK1/ ERK2/ CDK5 substrate motif ; A2P - GSK-3/ ERK1/ ERK2/ CDK5 su…	K1522_HUMAN	No	No	Yes	Pro-directed (1)	PC9-MAPK
1209	LAEAPSPAPTPSPTPVEDLGPQTSTSPGR	Phospho (ST)	LAEAPS[Phospho (ST)]PAPTPSPTPVEDLGPQTSTSPGR	51.3	0	Q14160	60	RLAEAPSPAPTPS	S	1541	EAP2 - Casein Kinase I substrate motif ; P2P - DNA dependent Protein kinase substrate motif ; 2P - ERK1/2 Kinase substrate motif ; P2PAPT - G protein-coupled receptor kinase 1 substrate motif ; P2P - GSK-3/ ERK1/ ERK2/ CDK5 substrate motif ; AP2P - GSK-3/ ERK1/ ERK2/ CDK5 substrate motif ;	SCRIB_HUMAN	No	No	Yes	Pro-directed (1)	PC9-MAPK
449	TSSGDPPSPLVK	Phospho (ST)	TSSGDPPS[Phospho (ST)]PLVK	39.65	0	Q99618	59.7517	SSGDPPSPLVKQL	S	87	DPP2 - Casein Kinase I substrate motif ; P2P - DNA dependent Protein kinase substrate motif ; PP2P - ERK1/2 Kinase substrate motif ; 2P - ERK1/2 Kinase substrate motif ; PP2P - GSK-3/ ERK1/ ERK2/ CDK5 substrate motif ; P2P - GSK-3/ ERK1/ ERK2/ CDK5 substrate motif ;	CDCA3_HUMAN	No	No	Yes	Pro-directed (1)	PC9-MAPK
219	SFSSPPSPSNK	Phospho (ST)	SFSSPPS[Phospho (ST)]PSNK	46.39	0	Q5T0Z8	59.2181	SFSSPPSPSNKRE	S	969	P2P - DNA dependent Protein kinase substrate motif ; PP2P - ERK1/2 Kinase substrate motif ; 2P - ERK1/2 Kinase substrate motif ; PP2P - GSK-3/ ERK1/ ERK2/ CDK5 substrate motif ; P2P - GSK-3/ ERK1/ ERK2/ CDK5 substrate motif ;	CF132_HUMAN	No	No	Yes	Pro-directed (1)	PC9-MAPK
1242	EESSELEQPFAQDTSSVGPDR	Phospho (ST)	EESS[Phospho (ST)]ELEQPFAQDTSSVGPDR	56.94	0	Q15424	58.4765	PVKEESSELEQPF	S	235	EES2 - Casein Kinase I substrate motif ; 2ELE - Casein Kinase II substrate motif ; ES2E - G protein-coupled receptor kinase 1 substrate motif ; KEES2 - PKA kinase substrate motif ;	SAFB1_HUMAN	No	No	Yes	Acidic (4)	PC9-CK2
593	SDSIRPALNSPVERPSSDQEEGETSAQTER	Phospho (ST)	SDSIRPALNSPVERPSS[Phospho (ST)]DQEEGETSAQTER	67.5	0	Q9UKV5	58.0134	PVERPSSDQEEGE	S	523	RPS2 - Calmodulin-dependent protein kinase II substrate motif ; VERPS2DQ - Calmodulin-dependent protein kinase II substrate motif ; VERPS2 - Calmodulin-dependent protein kinase IV substrate motif ; 2DQE - Casein Kinase II substrate motif ; VERPS2 - Chk1 kinase substrate motif ; RPS2 - PKA kinase substrate motif ; RPS2 - PKC kinase substrate motif ;	AMFR_HUMAN	No	No	Yes	Basic (3)	PC9-CK2
409	DEYTFSPGK	Phospho (Y)	DEY[Phospho (Y)]TFSPGK	68.73	0	Q02880	58	GLDKDEYTFSPGK	Y	1421	DE6T - EGFR kinase substrate motif ; 6T - Src kinase substrate motif ; DE6 - SHP1 phosphatase substrate motif ; E6 - TC-PTP phosphatase substrate motif ;	TOP2B_HUMAN	No	No	Yes	Basic (3)	PC37-EGFR
544	AVPMAPAPASPGSSNDSSAR	Phospho (ST)	AVPMAPAPAS[Phospho (ST)]PGSSNDSSAR	90.28	0	Q66K74	57.8677	MAPAPASPGSSND	S	759	2PGS - Casein Kinase I substrate motif ; PA2P - ERK1/2 Kinase substrate motif ; 2P - ERK1/2 Kinase substrate motif ; A2PGSS - G protein-coupled receptor kinase 1 substrate motif ; PA2P - GSK-3/ ERK1/ ERK2/ CDK5 substrate motif ; A2P - GSK-3/ ERK1/ ERK2/ CDK5 substrate motif ;	MAP1S_HUMAN	No	No	Yes	Pro-directed (1)	PC9-MAPK
704	AGDPGEMPQSPTGLGQPK	Phospho (ST)	AGDPGEMPQS[Phospho (ST)]PTGLGQPK	68.32	0	Q9UIF9	57.6921	PGEMPQSPTGLGQ	S	1397	PQ2P - ERK1/2 Kinase substrate motif ; 2P - ERK1/2 Kinase substrate motif ; PQ2P - GSK-3/ ERK1/ ERK2/ CDK5 substrate motif ; Q2P - GSK-3/ ERK1/ ERK2/ CDK5 substrate motif ;	BAZ2A_HUMAN	No	No	Yes	Pro-directed (1)	PC9-MAPK
551	ELDQDMVTEDEDDPGSHK	Phospho (ST)	ELDQDMVT[Phospho (ST)]EDEDDPGSHK	76.3	0	Q9NRL2	57.4863	LDQDMVTEDEDDP	T	731	DMV4 - Casein Kinase I substrate motif ; 4EDE - Casein Kinase II substrate motif ; MV4E - G protein-coupled receptor kinase 1 substrate motif ;	BAZ1A_HUMAN	No	No	Yes	Acidic (4)	PC9-CK2
626	TQPDGTSVPGEPASPISQR	Phospho (ST)	TQPDGTSVPGEPAS[Phospho (ST)]PISQR	91.86	0	Q14980	57.4568	VPGEPASPISQRL	S	1757	EPA2 - Casein Kinase I substrate motif ; 2PIS - Casein Kinase I substrate motif ; PA2P - ERK1/2 Kinase substrate motif ; 2P - ERK1/2 Kinase substrate motif ; PA2P - GSK-3/ ERK1/ ERK2/ CDK5 substrate motif ; A2P - GSK-3/ ERK1/ ERK2/ CDK5 substrate motif ;	NUMA1_HUMAN	No	No	Yes	Pro-directed (1)	PC9-MAPK
789	VLDTSSLTQSAPASPTNK	Phospho (ST)	VLDTSSLTQSAPAS[Phospho (ST)]PTNK	66.13	0	Q8N122	57.3978	TQSAPASPTNKGV	S	863	PA2P - ERK1/2 Kinase substrate motif ; 2P - ERK1/2 Kinase substrate motif ; PA2P - GSK-3/ ERK1/ ERK2/ CDK5 substrate motif ; A2P - GSK-3/ ERK1/ ERK2/ CDK5 substrate motif ;	RPTOR_HUMAN	No	No	Yes	Pro-directed (1)	PC9-MAPK
77	KPAPPQHFSPR	Phospho (ST)	KPAPPQHFS[Phospho (ST)]PR	43.06	0	Q9P275	57.3091	APPQHFSPRTAQG	S	546	2PRT - Casein Kinase I substrate motif ; 2P - ERK1/2 Kinase substrate motif ; F2PRTA - G protein-coupled receptor kinase 1 substrate motif ; 2PR - Growth associated histone HI kinase substrate motif ; F2P - GSK-3/ ERK1/ ERK2/ CDK5 substrate motif ; HF2P - GSK-3/ ERK1/ ERK2/ CDK5 substrate motif ; 2PR - PKA kinase substrate motif ; 2PR - PKC kinase substrate motif ;	UBP36_HUMAN	No	No	Yes	Pro-directed (1)	PC9-MAPK
818	DNEESEQPPVPGTPTLR	Phospho (ST)	DNEESEQPPVPGT[Phospho (ST)]PTLR	51.67	0	O15439	57.1312	QPPVPGTPTLRNR	T	646	PG4P - ERK1/2 Kinase substrate motif ; PG4P - GSK-3/ ERK1/ ERK2/ CDK5 kinase motif ; G4P - GSK-3/ ERK1/ ERK2/ CDK5 substrate motif ;	MRP4_HUMAN	No	No	Yes	Pro-directed (1)	PC9-MAPK
924	YEELQSLAGK	Phospho (ST)	YEELQS[Phospho (ST)]LAGK	41.23	0	P05787	57	KYEELQSLAGKHG	S	291	ELQ2 - Casein Kinase I substrate motif ;	K2C8_HUMAN	No	No	Yes	Other	PC9-CK2
259	AAAAAATAPPSPGPAQPGPR	Phospho (ST)	AAAAAATAPPS[Phospho (ST)]PGPAQPGPR	75.73	0	Q6SPF0	56.7132	AATAPPSPGPAQP	S	161	P2P - DNA dependent Protein kinase substrate motif ; PP2P - ERK1/2 Kinase substrate motif ; 2P - ERK1/2 Kinase substrate motif ; P2PGPA - G protein-coupled receptor kinase 1 substrate motif ; PP2P - GSK-3/ ERK1/ ERK2/ CDK5 substrate motif ; P2P - GSK-3/ ERK1/ ERK2/ CDK5 substrate motif ;	SAMD1_HUMAN	No	No	Yes	Pro-directed (1)	PC9-MAPK
897	ESEFDIEDEDK	Phospho (ST)	ES[Phospho (ST)]EFDIEDEDK	34.17	0	Q15291	56.4725	EYEERESEFDIED	S	350	E2EFD - b-Adrenergic Receptor kinase substrate motif ; ERE2 - Casein Kinase I substrate motif ; 2EFD - Casein Kinase II substrate motif ; 2EFDIE - Casein Kinase II substrate motif ; E2EFD - Casein Kinase II substrate motif ; RE2E - G protein-coupled receptor kinase 1 substrate motif ; RE2 - PKA kinase substrate motif ; RE2 - PKC kinase substrate motif ; E2EFDIE - Pyruvate dehydrogenase kinase sub…	RBBP5_HUMAN	No	No	Yes	Acidic (4)	PC9-CK2
404	NSSSPVSPASVPGQR	Phospho (ST)	NSSSPVS[Phospho (ST)]PASVPGQR	75.64	0	Q9H1B7	56.4423	NSSSPVSPASVPG	S	662	2PAS - Casein Kinase I substrate motif ; PV2P - ERK1/2 Kinase substrate motif ; 2P - ERK1/2 Kinase substrate motif ; PV2P - GSK-3/ ERK1/ ERK2/ CDK5 substrate motif ; V2P - GSK-3/ ERK1/ ERK2/ CDK5 substrate motif ;	I2BPL_HUMAN	No	No	Yes	Pro-directed (1)	PC9-MAPK
199	STADSGGEGLETAPK	Phospho (ST)	STADS[Phospho (ST)]GGEGLETAPK	120.27	0	Q8NFC6	56.3516	EKSTADSGGEGLE	S	266	D2GGE - b-Adrenergic Receptor kinase substrate motif ; 2GGE - Casein Kinase II substrate motif ;	BD1L1_HUMAN	No	No	Yes	Acidic (4)	PC9-CK2
168	AGLESGAEPGDGDSDTTK	Phospho (ST)	AGLESGAEPGDGDS[Phospho (ST)]DTTK	111.69	0	O60832	55.7116	EPGDGDSDTTKKK	S	494	D2DTT - b-Adrenergic Receptor kinase substrate motif ; DGD2 - Casein Kinase I substrate motif ; 2DTT - Casein Kinase I substrate motif ;	DKC1_HUMAN	No	No	Yes	Acidic (4)	PC9-CK2
813	EDGGTVGVFSPK	Phospho (ST)	EDGGTVGVFS[Phospho (ST)]PK	43.53	0	O43896	55.5887	GTVGVFSPKKTPH	S	494	2PKK - Cdc2 kinase substrate motif ; 2PKK - CDK1/2/4/ 6 kinase substrate motif ; 2PKKT - CDK kinase substrate motif ; 2P - ERK1/2 Kinase substrate motif ; F2PKKT - G protein-coupled receptor kinase 1 substrate motif ; 2PKK - Growth associated histone HI kinase substrate motif ; 2PK - Growth associated histone HI kinase substrate motif ; F2P - GSK-3/ ERK1/ ERK2/ CDK5 substrate motif ; VF2P - GSK-3…	KIF1C_HUMAN	No	No	Yes	Pro-directed (1)	PC9-MAPK
795	EVELVSE	Phospho (ST)	EVELVS[Phospho (ST)]E	48.99	0	O60832	55.5271	KEVELVSEXXXXX	S	513	ELV2 - Casein Kinase I substrate motif ; LV2E - G protein-coupled receptor kinase 1 substrate motif ;	DKC1_HUMAN	No	No	Yes	Acidic (4)	PC9-CK2
967	NLLESIPTHSDQEK	Phospho (ST)	NLLESIPTHS[Phospho (ST)]DQEK	49.73	0	Q4LE39	55.4654	ESIPTHSDQEKEV	S	483	2DQE - Casein Kinase II substrate motif ; 2DQEKE - Casein Kinase II substrate motif ;	ARI4B_HUMAN	No	No	Yes	Acidic (4)	PC9-CK2
1596	ELGEYGLQAYTEVK	Phospho (Y)	ELGEY[Phospho (Y)]GLQAYTEVK	48.39	0	P05091	55.1245	GRELGEYGLQAYT	Y	497	6GLQAY - ALK kinase substrate motif ; GE6G - EGFR kinase substrate motif ; 6G - Src kinase substrate motif ; E6 - TC-PTP phosphatase substrate motif ;	ALDH2_HUMAN	No	No	Yes	Other	PC38-EGFR
865	QQHLSSLQDYMQR	Phospho (Y)	QQHLSSLQDY[Phospho (Y)]MQR	63.04	0	O60437	54.9687	LSSLQDYMQRCTN	Y	218	QD6M - EGFR kinase substrate motif ; D6 - TC-PTP phosphatase substrate motif ;	PEPL_HUMAN	No	No	Yes	Other	PC39-EGFR
1558	WLDESDAEMELR	Phospho (ST)	WLDES[Phospho (ST)]DAEMELR	87.76	0	Q9P035	54.624	DRWLDESDAEMEL	S	114	E2DAE - b-Adrenergic Receptor kinase substrate motif ; 2DAE - Casein Kinase II substrate motif ; 2DAEME - Casein Kinase II substrate motif ; E2DAE - Casein Kinase II substrate motif ;	HACD3_HUMAN	No	No	Yes	Acidic (4)	PC9-CK2
510	QALDSEEEEEDVAAK	Phospho (ST)	QALDS[Phospho (ST)]EEEEEDVAAK	120.86	0	Q8NC44	54.5926	SRQALDSEEEEED	S	385	D2EEE - b-Adrenergic Receptor kinase substrate motif ; 2EE - Casein Kinase II substrate motif ; 2EEE - Casein Kinase II substrate motif ; 2EEEEE - Casein Kinase II substrate motif ; D2EEE - Casein Kinase II substrate motif ; LD2E - G protein-coupled receptor kinase 1 substrate motif ;	F134A_HUMAN	No	No	Yes	Acidic (2)	PC9-CK2
2039	TQLWASEPGTPPLPTSLPSQNPILK	Phospho (ST)	TQLWASEPGT[Phospho (ST)]PPLPTSLPSQNPILK	86.32	0	Q9BXP5	54.3401	WASEPGTPPLPTS	T	544	EPG4 - Casein Kinase I substrate motif ; PG4PP - ERK1/2 kinase substrate motif ; PG4P - ERK1/2 Kinase substrate motif ; G4PPLP - G protein-coupled receptor kinase 1 substrate motif ; PG4P - GSK-3/ ERK1/ ERK2/ CDK5 kinase motif ; G4P - GSK-3/ ERK1/ ERK2/ CDK5 substrate motif ;	SRRT_HUMAN	No	No	Yes	Pro-directed (1)	PC9-MAPK
2059	MPLDLSPLATPIIR	Phospho (ST)	MPLDLSPLAT[Phospho (ST)]PIIR	105.01	0	P15336	54.3401	DLSPLATPIIRSK	T	116	A4P - GSK-3/ ERK1/ ERK2/ CDK5 substrate motif ;	ATF2_HUMAN	No	No	Yes	Pro-directed (1)	PC9-MAPK
1884	TNLIVNYLPQNMTQDELR	Phospho (ST)	TNLIVNYLPQNMT[Phospho (ST)]QDELR	53.52	0	Q15717	54.3401	YLPQNMTQDELRS	T	32	4QDE - Casein Kinase II substrate motif ;	ELAV1_HUMAN	No	No	Yes	Acidic (4)	PC9-CK2
2347	SDYAQLLEDMQNAFR	Phospho (Y)	SDY[Phospho (Y)]AQLLEDMQNAFR	80.22	0	P38606	54.118	AKIKSDYAQLLED	Y	601	SD6A - EGFR kinase substrate motif ; 6AQL - JAK2 kinase substrate motif ; SD6AQL - Src family kinase substrate motif ; 6A - Src kinase substrate motif ; D6 - TC-PTP phosphatase substrate motif ;	VATA_HUMAN	No	No	Yes	Basic (3)	PC40-EGFR
1923	SLLNLLSSQEEDFNSK	Phospho (ST)	SLLNLLSS[Phospho (ST)]QEEDFNSK	67.79	0	Q9NVI1	54.0225	LLNLLSSQEEDFN	S	972	2Q - ATM kinase substrate motif ; 2QE - Casein Kinase II substrate motif ; 2QEE - Casein Kinase II substrate motif ; S2Q - DNA dependent Protein kinase substrate motif ;	FANCI_HUMAN	No	No	Yes	Acidic (4)	PC9-CK2
874	LLDIDETEYHADGGK	Phospho (Y)	LLDIDETEY[Phospho (Y)]HADGGK	44.07	0	P04626	54	DIDETEYHADGGK	Y	877	ETE6 - ALK kinase substrate motif ; TE6H - EGFR kinase substrate motif ; E6 - TC-PTP phosphatase substrate motif ;	ERBB2_HUMAN	Yes	No	Yes	Acidic (4)	PC36-EGFR
257	ESYDAPPTPSGAR	Phospho (ST)	ESYDAPPT[Phospho (ST)]PSGAR	57.92	0	Q96S55	53.7989	SYDAPPTPSGARL	T	116	P4P - DNA dependent Protein kinase substrate motif ; PP4P - ERK1/2 Kinase substrate motif ; P4PSGA - G protein-coupled receptor kinase 1 substrate motif ; PP4P - GSK-3/ ERK1/ ERK2/ CDK5 kinase motif ; P4P - GSK-3/ ERK1/ ERK2/ CDK5 substrate motif ;	WRIP1_HUMAN	No	No	Yes	Pro-directed (1)	PC9-MAPK
2006	MGAPESGLAEYLFDK	Oxidation (M); Phospho (Y)	M[Oxidation (M)]GAPESGLAEY[Phospho (Y)]LFDK	94	0	P02794	53.6706	ESGLAEYLFDKHT	Y	169	AE6L - EGFR kinase substrate motif ; E6 - TC-PTP phosphatase substrate motif ;	FRIH_HUMAN	No	No	Yes	Acidic (4)	PC41-EGFR
873	IATTTASAATAAAIGATPR	Phospho (ST)	IATTTASAATAAAIGAT[Phospho (ST)]PR	47.6	0	Q14980	53.542	AAAIGATPRAKGK	T	2106	4PR - Growth associated histone HI kinase substrate motif ; A4P - GSK-3/ ERK1/ ERK2/ CDK5 substrate motif ; 4PR - PKA kinase substrate motif ; 4PR - PKC kinase substrate motif ;	NUMA1_HUMAN	No	No	Yes	Pro-directed (1)	PC9-MAPK
1303	VLEQLTGQTPVFSK	Phospho (ST)	VLEQLTGQT[Phospho (ST)]PVFSK	68.58	0	P62913	53.413	EQLTGQTPVFSKA	T	47	Q4PVFS - G protein-coupled receptor kinase 1 substrate motif ; Q4P - GSK-3/ ERK1/ ERK2/ CDK5 substrate motif ;	RL11_HUMAN	No	No	Yes	Pro-directed (1)	PC9-MAPK
56	SNVSSPATPTASSSSSTTPTRK	Phospho (ST)	SNVSSPAT[Phospho (ST)]PTASSSSSTTPTRK	87.46	1	Q12888	53.316	NVSSPATPTASSS	T	1638	PA4P - ERK1/2 Kinase substrate motif ; A4PTAS - G protein-coupled receptor kinase 1 substrate motif ; PA4P - GSK-3/ ERK1/ ERK2/ CDK5 kinase motif ; A4P - GSK-3/ ERK1/ ERK2/ CDK5 substrate motif ;	TP53B_HUMAN	No	No	Yes	Pro-directed (1)	PC9-MAPK
258	GSPTPGFSTR	Phospho (ST)	GSPT[Phospho (ST)]PGFSTR	48.34	0	Q6ZRV2	53.1539	ERKGSPTPGFSTR	T	883	P4P - DNA dependent Protein kinase substrate motif ; P4PGFS - G protein-coupled receptor kinase 1 substrate motif ; P4P - GSK-3/ ERK1/ ERK2/ CDK5 substrate motif ; KGSP4 - PKA kinase substrate motif ;	FA83H_HUMAN	No	No	Yes	Pro-directed (1)	PC9-MAPK
1446	GISPIVFDR	Phospho (ST)	GIS[Phospho (ST)]PIVFDR	68.38	0	Q96MU7	52.8934	KRARGISPIVFDR	S	308	RARGI2 - Akt kinase substrate motif ; RGI2 - Calmodulin-dependent protein kinase II substrate motif ; 2P - ERK1/2 Kinase substrate motif ; I2P - GSK-3/ ERK1/ ERK2/ CDK5 substrate motif ; GI2P - GSK-3/ ERK1/ ERK2/ CDK5 substrate motif ; RARGI2 - MAPKAPK1 kinase substrate motif ; RGI2 - PKA kinase substrate motif ; RGI2 - PKC kinase substrate motif ;	YTDC1_HUMAN	No	No	Yes	Pro-directed (1)	PC9-MAPK
519	DITSDTSGDFR	Phospho (ST)	DITSDT[Phospho (ST)]SGDFR	79.8	0	P04083	52.8281	KDITSDTSGDFRN	T	172	D4SGD - b-Adrenergic Receptor kinase substrate motif ; 4SGD - Casein Kinase II substrate motif ;	ANXA1_HUMAN	No	No	Yes	Acidic (4)	PC9-CK2
1041	MIGFPSSAGSVSPR	Oxidation (M); Phospho (ST)	M[Oxidation (M)]IGFPSSAGSVS[Phospho (ST)]PR	83.64	0	P13646	52.7299	SSAGSVSPRSTSV	S	427	2PRS - Casein Kinase I substrate motif ; 2P - ERK1/2 Kinase substrate motif ; V2PRST - G protein-coupled receptor kinase 1 substrate motif ; 2PR - Growth associated histone HI kinase substrate motif ; V2P - GSK-3/ ERK1/ ERK2/ CDK5 substrate motif ; SV2P - GSK-3/ ERK1/ ERK2/ CDK5 substrate motif ; 2PR - PKA kinase substrate motif ; 2PR - PKC kinase substrate motif ;	K1C13_HUMAN	No	No	Yes	Pro-directed (1)	PC9-CK2
419	SEGSEYEEIPK	Phospho (Y)	SEGSEY[Phospho (Y)]EEIPK	71.75	0	P48634	52.6971	RSEGSEYEEIPKR	Y	1094	6EEI - ALK kinase substrate motif ; SE6E - EGFR kinase substrate motif ; 6EEI - JAK2 kinase substrate motif ; SE6EEI - Src family kinase substrate motif ; 6E - Src kinase substrate motif ; E6 - TC-PTP phosphatase substrate motif ;	PRC2A_HUMAN	No	No	Yes	Acidic (4)	PC42-EGFR
1127	LDVTILSPSRK	Phospho (ST)	LDVTILS[Phospho (ST)]PSRK	43.41	1	O75369	52.4341	LDVTILSPSRKVV	S	983	2PSR - Cdc2 kinase substrate motif ; 2PSR - CDK1/2/4/ 6 kinase substrate motif ; 2PSRK - CDK kinase substrate motif ; 2P - ERK1/2 Kinase substrate motif ; 2PSR - Growth associated histone HI kinase substrate motif ; L2P - GSK-3/ ERK1/ ERK2/ CDK5 substrate motif ; IL2P - GSK-3/ ERK1/ ERK2/ CDK5 substrate motif ;	FLNB_HUMAN	No	No	Yes	Pro-directed (1)	PC9-MAPK
811	DKLESEMEDAYHEHQANLLR	Oxidation (M); Phospho (ST)	DKLES[Phospho (ST)]EM[Oxidation (M)]EDAYHEHQANLLR	56.57	1	P23246	52.3681	AKDKLESEMEDAY	S	521	E2EME - b-Adrenergic Receptor kinase substrate motif ; 2EME - Casein Kinase II substrate motif ; E2EME - Casein Kinase II substrate motif ; LE2E - G protein-coupled receptor kinase 1 substrate motif ; KLE2 - PKA kinase substrate motif ; KLE2 - PKC kinase substrate motif ;	SFPQ_HUMAN	No	No	Yes	Basic (3)	PC9-CK2
1136	EPSPPIDEVINTPR	Phospho (ST)	EPSPPIDEVINT[Phospho (ST)]PR	60.71	0	O60684	52.3351	IDEVINTPRVVDR	T	122	4PR - Growth associated histone HI kinase substrate motif ; N4P - GSK-3/ ERK1/ ERK2/ CDK5 substrate motif ; 4PR - PKA kinase substrate motif ; 4PR - PKC kinase substrate motif ;	IMA7_HUMAN	No	No	Yes	Pro-directed (1)	PC9-MAPK
541	YSPTSPTYSPTTPK	Phospho (ST)	YSPTSPTYSPTT[Phospho (ST)]PK	41.72	0	P24928	52.2359	PTYSPTTPKYSPT	T	1885	PT4P - ERK1/2 Kinase substrate motif ; T4PKYS - G protein-coupled receptor kinase 1 substrate motif ; 4PK - Growth associated histone HI kinase substrate motif ; PT4P - GSK-3/ ERK1/ ERK2/ CDK5 kinase motif ; T4P - GSK-3/ ERK1/ ERK2/ CDK5 substrate motif ; 4PK - PKA kinase substrate motif ; 4PK - PKC kinase substrate motif ;	RPB1_HUMAN	No	No	Yes	Pro-directed (1)	PC9-MAPK
842	TPAAPASPAAVPSEGSGGSTTGWR	Phospho (ST)	TPAAPAS[Phospho (ST)]PAAVPSEGSGGSTTGWR	90.21	0	P07199	51.8703	TPAAPASPAAVPS	S	156	PA2P - ERK1/2 Kinase substrate motif ; 2P - ERK1/2 Kinase substrate motif ; PA2P - GSK-3/ ERK1/ ERK2/ CDK5 substrate motif ; A2P - GSK-3/ ERK1/ ERK2/ CDK5 substrate motif ;	CENPB_HUMAN	No	No	Yes	Pro-directed (1)	PC9-MAPK
1071	TSDAPYDSADDWSEHISSSGK	Phospho (ST)	TSDAPYDS[Phospho (ST)]ADDWSEHISSSGK	55.12	0	Q9BTA9	51.8369	SDAPYDSADDWSE	S	131	D2ADD - b-Adrenergic Receptor kinase substrate motif ; 2ADD - Casein Kinase II substrate motif ; D2ADDWS - Pyruvate dehydrogenase kinase substrate motif ;	WAC_HUMAN	No	No	Yes	Acidic (4)	PC9-CK2
572	LALSPSPR	Phospho (ST)	LALS[Phospho (ST)]PSPR	45.4	0	Q9NVH2	51.8035	SIKLALSPSPRNP	S	809	2P - ERK1/2 Kinase substrate motif ; L2P - GSK-3/ ERK1/ ERK2/ CDK5 substrate motif ; AL2P - GSK-3/ ERK1/ ERK2/ CDK5 substrate motif ; KLAL2 - PKA kinase substrate motif ;	INT7_HUMAN	No	No	Yes	Pro-directed (1)	PC9-MAPK
368	GESQTDIEITR	Phospho (ST)	GESQT[Phospho (ST)]DIEITR	58.71	0	P49368	51.7032	KKGESQTDIEITR	T	254	ESQ4 - Casein Kinase I substrate motif ; 4DIE - Casein Kinase II substrate motif ;	TCPG_HUMAN	No	No	Yes	Acidic (4)	PC9-CK2
801	AVTELNEPLSNEDR	Phospho (ST)	AVTELNEPLS[Phospho (ST)]NEDR	85.94	0	Q04917	51.2998	ELNEPLSNEDRNL	S	38	EPL2 - Casein Kinase I substrate motif ; 2NE - Casein Kinase II substrate motif ; 2NED - Casein Kinase II substrate motif ; L2NEDRN - Pyruvate dehydrogenase kinase substrate motif ;	1433F_HUMAN	No	No	Yes	Acidic (4)	PC9-CK2
651	AFGPGLQGGSAGSPAR	Phospho (ST)	AFGPGLQGGSAGS[Phospho (ST)]PAR	61.26	0	P21333	51.1984	QGGSAGSPARFTI	S	1084	2PAR - Cdc2 kinase substrate motif ; 2PAR - CDK1/2/4/ 6 kinase substrate motif ; 2PARF - CDK kinase substrate motif ; 2P - ERK1/2 Kinase substrate motif ; 2PAR - Growth associated histone HI kinase substrate motif ; G2P - GSK-3/ ERK1/ ERK2/ CDK5 substrate motif ; AG2P - GSK-3/ ERK1/ ERK2/ CDK5 substrate motif ;	FLNA_HUMAN	No	No	Yes	Pro-directed (1)	PC9-MAPK
232	AIVEYR	Phospho (Y)	AIVEY[Phospho (Y)]R	35.38	0	Q9BXP5	51.029	PRAIVEYRDLDAP	Y	864	VE6R - EGFR kinase substrate motif ; 6RDL - JAK2 kinase substrate motif ; VE6RDL - Src family kinase substrate motif ; E6 - TC-PTP phosphatase substrate motif ;	SRRT_HUMAN	No	No	Yes	Acidic (4)	PC43-EGFR
1079	ALSSDSILSPAPDAR	Phospho (ST)	ALSSDSILS[Phospho (ST)]PAPDAR	111.79	0	Q8IVT2	50.927	SSDSILSPAPDAR	S	400	2P - ERK1/2 Kinase substrate motif ; L2P - GSK-3/ ERK1/ ERK2/ CDK5 substrate motif ; IL2P - GSK-3/ ERK1/ ERK2/ CDK5 substrate motif ;	CS021_HUMAN	No	No	Yes	Pro-directed (1)	PC9-MAPK
655	SPAVATSTAAPPPPSSPLPSK	Phospho (ST)	SPAVATSTAAPPPPSS[Phospho (ST)]PLPSK	88.62	0	Q14157	50.6884	APPPPSSPLPSKS	S	454	PS2P - ERK1/2 Kinase substrate motif ; 2P - ERK1/2 Kinase substrate motif ; S2PLPS - G protein-coupled receptor kinase 1 substrate motif ; PS2P - GSK-3/ ERK1/ ERK2/ CDK5 substrate motif ; S2P - GSK-3/ ERK1/ ERK2/ CDK5 substrate motif ;	UBP2L_HUMAN	No	No	Yes	Pro-directed (1)	PC9-MAPK
155	SASSDTSEELNSQDSPPK	Phospho (ST)	SASSDT[Phospho (ST)]SEELNSQDSPPK	56.84	0	O14745	50.3798	RSASSDTSEELNS	T	293	D4SEE - b-Adrenergic Receptor kinase substrate motif ; 4SEE - Casein Kinase II substrate motif ;	NHRF1_HUMAN	No	No	Yes	Acidic (4)	PC9-CK2
361	ASAVSELSPR	Phospho (ST)	ASAVSELS[Phospho (ST)]PR	62.85	0	Q9Y2W1	50.2765	SAVSELSPRERSP	S	243	2PRE - Casein Kinase II substrate motif ; 2P - ERK1/2 Kinase substrate motif ; 2PR - Growth associated histone HI kinase substrate motif ; L2P - GSK-3/ ERK1/ ERK2/ CDK5 substrate motif ; EL2P - GSK-3/ ERK1/ ERK2/ CDK5 substrate motif ; 2PR - PKA kinase substrate motif ; 2PR - PKC kinase substrate motif ;	TR150_HUMAN	No	No	Yes	Pro-directed (1)	PC9-MAPK
1823	AAESLTAIPEPASPQLLETPIHASQIQK	Phospho (ST)	AAESLTAIPEPAS[Phospho (ST)]PQLLETPIHASQIQK	70.96	0	Q14676	50.173	AIPEPASPQLLET	S	1775	EPA2 - Casein Kinase I substrate motif ; PA2P - ERK1/2 Kinase substrate motif ; 2P - ERK1/2 Kinase substrate motif ; PA2P - GSK-3/ ERK1/ ERK2/ CDK5 substrate motif ; A2P - GSK-3/ ERK1/ ERK2/ CDK5 substrate motif ;	MDC1_HUMAN	No	No	Yes	Pro-directed (1)	PC9-MAPK
553	AHFNAMFQPSSPTR	Oxidation (M); Phospho (ST)	AHFNAM[Oxidation (M)]FQPSS[Phospho (ST)]PTR	40.06	0	Q8WUA4	50.0346	AMFQPSSPTRRPG	S	893	2PTR - Cdc2 kinase substrate motif ; 2PTR - CDK1/2/4/ 6 kinase substrate motif ; 2PTRR - CDK kinase substrate motif ; PS2P - ERK1/2 Kinase substrate motif ; 2P - ERK1/2 Kinase substrate motif ; 2PTR - Growth associated histone HI kinase substrate motif ; PS2P - GSK-3/ ERK1/ ERK2/ CDK5 substrate motif ; S2P - GSK-3/ ERK1/ ERK2/ CDK5 substrate motif ;	TF3C2_HUMAN	No	No	Yes	Pro-directed (1)	PC9-MAPK
1727	TVFPGAVPVLPASPPPK	Phospho (ST)	TVFPGAVPVLPAS[Phospho (ST)]PPPK	55.54	0	Q9UBC2	50	VPVLPASPPPKDS	S	229	PA2PP - ERK1/2 kinase substrate motif ; VLPA2PPPK - ERK1/2 kinase substrate motif ; PA2P - ERK1/2 Kinase substrate motif ; 2P - ERK1/2 Kinase substrate motif ; PA2P - GSK-3/ ERK1/ ERK2/ CDK5 substrate motif ; A2P - GSK-3/ ERK1/ ERK2/ CDK5 substrate motif ;	EP15R_HUMAN	No	No	Yes	Pro-directed (1)	PC9-MAPK
75	SASSGAEGDVSSEREP	Phospho (ST)	SASSGAEGDVSS[Phospho (ST)]EREP	59.59	1	Q8TEA8	50	AEGDVSSEREPXX	S	205	DVS2 - Casein Kinase I substrate motif ; 2ERE - Casein Kinase II substrate motif ; VS2E - G protein-coupled receptor kinase 1 substrate motif ; S2EREP - G protein-coupled receptor kinase 1 substrate motif ; 2ER - PKA kinase substrate motif ; 2ER - PKC kinase substrate motif ;	DTD1_HUMAN	No	No	Yes	Acidic (4)	PC9-CK2
1070	ERTDVIQGDDVADATSEVEVSSTSETTPK	Phospho (ST)	ERTDVIQGDDVADATS[Phospho (ST)]EVEVSSTSETTPK	103.82	1	P49792	49.8612	DVADATSEVEVSS	S	2493	DAT2 - Casein Kinase I substrate motif ; 2EVE - Casein Kinase II substrate motif ; AT2E - G protein-coupled receptor kinase 1 substrate motif ;	RBP2_HUMAN	No	No	Yes	Acidic (4)	PC9-CK2
409	YNLDASEEEDSNK	Phospho (ST)	YNLDAS[Phospho (ST)]EEEDSNK	94.17	0	O95218	49.7916	KYNLDASEEEDSN	S	188	2EE - Casein Kinase II substrate motif ; 2EEE - Casein Kinase II substrate motif ; DA2E - G protein-coupled receptor kinase 1 substrate motif ;	ZRAB2_HUMAN	No	No	Yes	Acidic (4)	PC9-CK2
440	RPPISDSEELSAK	Phospho (ST)	RPPIS[Phospho (ST)]DSEELSAK	51.89	0	P42568	49.6871	SKRPPISDSEELS	S	288	2DSE - Casein Kinase II substrate motif ;	AF9_HUMAN	No	No	Yes	Acidic (4)	PC9-CK2
1403	SDSDTEGLLFSR	Phospho (ST)	SDS[Phospho (ST)]DTEGLLFSR	78.13	0	Q9H4G0	49.5124	DRDKSDSDTEGLL	S	650	RDKSD2 - Akt kinase substrate motif ; D2DTE - b-Adrenergic Receptor kinase substrate motif ; 2DTE - Casein Kinase II substrate motif ; D2DTE - Casein Kinase II substrate motif ; KSD2 - PKA kinase substrate motif ; KSD2 - PKC kinase substrate motif ;	E41L1_HUMAN	No	No	Yes	Basic (3)	PC9-CK2
749	AVVLPGGTATSPK	Phospho (ST)	AVVLPGGTATS[Phospho (ST)]PK	45.94	0	Q8N1G0	49.4774	PGGTATSPKMIAK	S	433	2P - ERK1/2 Kinase substrate motif ; 2PK - Growth associated histone HI kinase substrate motif ; T2P - GSK-3/ ERK1/ ERK2/ CDK5 substrate motif ; AT2P - GSK-3/ ERK1/ ERK2/ CDK5 substrate motif ; 2PK - PKA kinase substrate motif ; 2PK - PKC kinase substrate motif ;	ZN687_HUMAN	No	No	Yes	Pro-directed (1)	PC9-MAPK
233	NVAEALGHSPK	Phospho (ST)	NVAEALGHS[Phospho (ST)]PK	37.14	0	Q8IU81	49.3372	AEALGHSPKDPGG	S	436	2PKD - Casein Kinase II substrate motif ; 2P - ERK1/2 Kinase substrate motif ; H2PKDP - G protein-coupled receptor kinase 1 substrate motif ; 2PK - Growth associated histone HI kinase substrate motif ; H2P - GSK-3/ ERK1/ ERK2/ CDK5 substrate motif ; GH2P - GSK-3/ ERK1/ ERK2/ CDK5 substrate motif ; 2PK - PKA kinase substrate motif ; 2PK - PKC kinase substrate motif ; H2PKDPG - Pyruvate dehydrogena…	I2BP1_HUMAN	No	No	Yes	Pro-directed (1)	PC9-MAPK
1269	IDEDGENTQIEDTEPMSPVLNSK	Phospho (ST)	IDEDGENTQIEDTEPMS[Phospho (ST)]PVLNSK	102.58	0	Q12888	48.9848	EDTEPMSPVLNSK	S	552	EPM2 - Casein Kinase I substrate motif ; PM2P - ERK1/2 Kinase substrate motif ; 2P - ERK1/2 Kinase substrate motif ; PM2P - GSK-3/ ERK1/ ERK2/ CDK5 substrate motif ; M2P - GSK-3/ ERK1/ ERK2/ CDK5 substrate motif ;	TP53B_HUMAN	No	No	Yes	Pro-directed (1)	PC9-MAPK
154	AMVASGSELGK	Oxidation (M); Phospho (ST)	AM[Oxidation (M)]VAS[Phospho (ST)]GSELGK	68.59	0	P54819	48.914	LRAMVASGSELGK	S	56	2GSE - Casein Kinase II substrate motif ;	KAD2_HUMAN	No	No	Yes	Acidic (4)	PC9-CK2
306	TQTPPVSPAPQPTEER	Phospho (ST)	TQTPPVS[Phospho (ST)]PAPQPTEER	95.13	0	Q14247	48.8431	TQTPPVSPAPQPT	S	405	PV2P - ERK1/2 Kinase substrate motif ; 2P - ERK1/2 Kinase substrate motif ; PV2P - GSK-3/ ERK1/ ERK2/ CDK5 substrate motif ; V2P - GSK-3/ ERK1/ ERK2/ CDK5 substrate motif ;	SRC8_HUMAN	No	No	Yes	Pro-directed (1)	PC9-MAPK
526	QLSALSSDGEGQGRPVPR	Phospho (ST)	QLSALSS[Phospho (ST)]DGEGQGRPVPR	48.32	0	O15438	48.7722	QLSALSSDGEGQG	S	912	2DGE - Casein Kinase II substrate motif ;	MRP3_HUMAN	No	No	Yes	Acidic (4)	PC9-CK2
786	VVVDLSEQEEEK	Phospho (ST)	VVVDLS[Phospho (ST)]EQEEEK	65.8	0	Q9NXH9	48.5943	KVVVDLSEQEEEK	S	120	2EQE - Casein Kinase II substrate motif ; 2EQEEE - Casein Kinase II substrate motif ; DL2E - G protein-coupled receptor kinase 1 substrate motif ;	TRM1_HUMAN	No	No	Yes	Acidic (4)	PC9-CK2
445	SEEDNEIESEEEVQPK	Phospho (ST)	SEEDNEIES[Phospho (ST)]EEEVQPK	37.93	0	P52701	48.4873	EDNEIESEEEVQP	S	227	E2EEE - b-Adrenergic Receptor kinase substrate motif ; EIE2 - Casein Kinase I substrate motif ; 2EE - Casein Kinase II substrate motif ; 2EEE - Casein Kinase II substrate motif ; E2EEE - Casein Kinase II substrate motif ; IE2E - G protein-coupled receptor kinase 1 substrate motif ;	MSH6_HUMAN	No	No	Yes	Acidic (4)	PC9-CK2
1183	VAVEYLDPSPEVQK	Phospho (Y)	VAVEY[Phospho (Y)]LDPSPEVQK	61.56	0	O43684	48.4873	GRVAVEYLDPSPE	Y	207	VE6L - EGFR kinase substrate motif ; E6 - TC-PTP phosphatase substrate motif ;	BUB3_HUMAN	No	No	Yes	Acidic (4)	PC44-EGFR
1117	SSTGPEPPAPTPLLAER	Phospho (ST)	SSTGPEPPAPT[Phospho (ST)]PLLAER	68.75	0	Q9UQ35	48.3085	PEPPAPTPLLAER	T	367	P4P - DNA dependent Protein kinase substrate motif ; P4PLLA - G protein-coupled receptor kinase 1 substrate motif ; P4P - GSK-3/ ERK1/ ERK2/ CDK5 substrate motif ;	SRRM2_HUMAN	No	No	Yes	Pro-directed (1)	PC9-MAPK
739	LAAQESSETEDMSVPR	Phospho (ST)	LAAQESS[Phospho (ST)]ETEDMSVPR	49.18	0	Q5SNT6	48.2009	LAAQESSETEDMS	S	966	2ETE - Casein Kinase II substrate motif ; ES2E - G protein-coupled receptor kinase 1 substrate motif ;	FA21B_HUMAN	No	No	Yes	Acidic (4)	PC9-CK2
1174	EELMSSDLEETAGSTSIPK	Oxidation (M); Phospho (ST)	EELM[Oxidation (M)]SS[Phospho (ST)]DLEETAGSTSIPK	77.16	0	O00567	48.1649	KEELMSSDLEETA	S	520	2DLE - Casein Kinase II substrate motif ;	NOP56_HUMAN	No	No	Yes	Acidic (4)	PC9-CK2
486	VSHPQEPMLTASPR	Phospho (ST)	VSHPQEPMLTAS[Phospho (ST)]PR	50.96	0	O75052	48.021	EPMLTASPRMLLP	S	266	2P - ERK1/2 Kinase substrate motif ; 2PR - Growth associated histone HI kinase substrate motif ; A2P - GSK-3/ ERK1/ ERK2/ CDK5 substrate motif ; TA2P - GSK-3/ ERK1/ ERK2/ CDK5 substrate motif ; 2PR - PKA kinase substrate motif ; 2PR - PKC kinase substrate motif ;	CAPON_HUMAN	No	No	Yes	Pro-directed (1)	PC9-MAPK
420	LDQPVSAPPSPR	Phospho (ST)	LDQPVSAPPS[Phospho (ST)]PR	61.71	0	Q16204	48	PVSAPPSPRDISM	S	244	2PRD - Casein Kinase II substrate motif ; P2P - DNA dependent Protein kinase substrate motif ; PP2P - ERK1/2 Kinase substrate motif ; 2P - ERK1/2 Kinase substrate motif ; 2PR - Growth associated histone HI kinase substrate motif ; PP2P - GSK-3/ ERK1/ ERK2/ CDK5 substrate motif ; P2P - GSK-3/ ERK1/ ERK2/ CDK5 substrate motif ; 2PR - PKA kinase substrate motif ; 2PR - PKC kinase substrate motif ; P…	CCDC6_HUMAN	No	No	Yes	Pro-directed (1)	PC9-MAPK
269	NEEPSEEEIDAPKPK	Phospho (ST)	NEEPS[Phospho (ST)]EEEIDAPKPK	71.65	0	Q9NR30	47.9489	TKNEEPSEEEIDA	S	121	EEP2 - Casein Kinase I substrate motif ; 2EE - Casein Kinase II substrate motif ; 2EEE - Casein Kinase II substrate motif ; 2EEEID - Casein Kinase II substrate motif ; P2E - DNA dependent Protein kinase substrate motif ; EP2E - G protein-coupled receptor kinase 1 substrate motif ;	DDX21_HUMAN	No	No	Yes	Acidic (4)	PC9-CK2
1048	TGSNISGASSDISLDEQYK	Phospho (ST)	TGSNISGASS[Phospho (ST)]DISLDEQYK	114.73	0	P22059	47.8767	NISGASSDISLDE	S	386	2DIS - Casein Kinase I substrate motif ;	OSBP1_HUMAN	No	No	Yes	Acidic (4)	PC9-CK2
141	SHHAPMSPGSSGGGGQPLAR	Phospho (ST)	SHHAPMS[Phospho (ST)]PGSSGGGGQPLAR	60.16	0	O14497	47.8406	SHHAPMSPGSSGG	S	363	2PGS - Casein Kinase I substrate motif ; PM2P - ERK1/2 Kinase substrate motif ; 2P - ERK1/2 Kinase substrate motif ; M2PGSS - G protein-coupled receptor kinase 1 substrate motif ; PM2P - GSK-3/ ERK1/ ERK2/ CDK5 substrate motif ; M2P - GSK-3/ ERK1/ ERK2/ CDK5 substrate motif ;	ARI1A_HUMAN	No	No	Yes	Pro-directed (1)	PC9-MAPK
146	VLTANSNPSSPSAAK	Phospho (ST)	VLTANSNPSS[Phospho (ST)]PSAAK	68.32	0	Q9NV56	47.8406	ANSNPSSPSAAKR	S	195	PS2P - ERK1/2 Kinase substrate motif ; 2P - ERK1/2 Kinase substrate motif ; S2PSAA - G protein-coupled receptor kinase 1 substrate motif ; PS2P - GSK-3/ ERK1/ ERK2/ CDK5 substrate motif ; S2P - GSK-3/ ERK1/ ERK2/ CDK5 substrate motif ;	MRGBP_HUMAN	No	No	Yes	Pro-directed (1)	PC9-MAPK
1046	LPLVPESPR	Phospho (ST)	LPLVPES[Phospho (ST)]PR	47.25	0	Q86WB0	47.732	LPLVPESPRRMMT	S	321	E2PRR - b-Adrenergic Receptor kinase substrate motif ; 2PRR - Cdc2 kinase substrate motif ; 2PRR - CDK1/2/4/ 6 kinase substrate motif ; 2PRRM - CDK kinase substrate motif ; PE2P - ERK1/2 Kinase substrate motif ; 2P - ERK1/2 Kinase substrate motif ; 2PRR - Growth associated histone HI kinase substrate motif ; 2PR - Growth associated histone HI kinase substrate motif ; PE2P - GSK-3/ ERK1/ ERK2/ CDK…	NIPA_HUMAN	No	No	Yes	Pro-directed (1)	PC9-MAPK
82	SNVSSPATPTASSSSSTTPTR	Phospho (ST)	SNVSS[Phospho (ST)]PATPTASSSSSTTPTR	83.87	0	Q12888	47.732	RRSNVSSPATPTA	S	1635	2PAT - Casein Kinase I substrate motif ; 2P - ERK1/2 Kinase substrate motif ; S2PATP - G protein-coupled receptor kinase 1 substrate motif ; S2P - GSK-3/ ERK1/ ERK2/ CDK5 substrate motif ; VS2P - GSK-3/ ERK1/ ERK2/ CDK5 substrate motif ;	TP53B_HUMAN	No	No	Yes	Pro-directed (1)	PC9-CK2
384	FSGEEGEIEDDESGTENREEK	Phospho (ST)	FSGEEGEIEDDES[Phospho (ST)]GTENREEK	96.99	1	Q9Y2W1	47.6958	EIEDDESGTENRE	S	939	E2GTE - b-Adrenergic Receptor kinase substrate motif ; DDE2 - Casein Kinase I substrate motif ; 2GTE - Casein Kinase II substrate motif ;	TR150_HUMAN	No	No	Yes	Acidic (4)	PC9-CK2
1188	AHLSENELEALEK	Phospho (ST)	AHLS[Phospho (ST)]ENELEALEK	70.73	0	P98175	47.5869	HRRAHLSENELEA	S	797	2ENE - Casein Kinase II substrate motif ; 2ENELE - Casein Kinase II substrate motif ; HL2E - G protein-coupled receptor kinase 1 substrate motif ;	RBM10_HUMAN	No	No	Yes	Acidic (4)	PC9-CK2
528	AGDNIPEEQPVASTPTTVSDGENKK	Phospho (ST)	AGDNIPEEQPVAST[Phospho (ST)]PTTVSDGENKK	45.99	1	Q9Y320	47.4049	EQPVASTPTTVSD	T	283	4PTT - Casein Kinase I substrate motif ; S4P - GSK-3/ ERK1/ ERK2/ CDK5 substrate motif ;	TMX2_HUMAN	No	No	Yes	Pro-directed (1)	PC9-MAPK
271	GSPTPGFSTR	Phospho (ST)	GS[Phospho (ST)]PTPGFSTR	39.63	0	Q6ZRV2	47.3684	YPERKGSPTPGFS	S	881	RKG2 - Calmodulin-dependent protein kinase II substrate motif ; 2P - ERK1/2 Kinase substrate motif ; G2P - GSK-3/ ERK1/ ERK2/ CDK5 substrate motif ; KG2P - GSK-3/ ERK1/ ERK2/ CDK5 substrate motif ; RKG2 - PKA kinase substrate motif ; KG2 - PKA kinase substrate motif ; RKG2 - PKC epsilon kinase substrate motif ; RKG2 - PKC kinase substrate motif ; KG2 - PKC kinase substrate motif ;	FA83H_HUMAN	No	No	Yes	Pro-directed (1)	PC9-MAPK
1758	SLVQDSLSTNSSDLVAPSPDAFR	Phospho (ST)	SLVQDSLSTNSSDLVAPS[Phospho (ST)]PDAFR	102.06	0	Q12888	47.2589	SDLVAPSPDAFRS	S	366	P2P - DNA dependent Protein kinase substrate motif ; 2P - ERK1/2 Kinase substrate motif ; P2P - GSK-3/ ERK1/ ERK2/ CDK5 substrate motif ; AP2P - GSK-3/ ERK1/ ERK2/ CDK5 substrate motif ;	TP53B_HUMAN	No	No	Yes	Pro-directed (1)	PC9-MAPK
730	VNFSEEGETEEDDQDSSHSSVTTVK	2 Phospho (ST)	VNFS[Phospho (ST)]EEGET[Phospho (ST)]EEDDQDSSHSSVTTVK	96.06	0	Q5JTV8	47.2223	QQKVNFSEEGETE	S	215	2EE - Casein Kinase II substrate motif ; NF2E - G protein-coupled receptor kinase 1 substrate motif ; KVNF2 - PKA kinase substrate motif ;	TOIP1_HUMAN	No	No	Yes	Acidic (4)	PC9-CK2
730	VNFSEEGETEEDDQDSSHSSVTTVK	2 Phospho (ST)	VNFS[Phospho (ST)]EEGET[Phospho (ST)]EEDDQDSSHSSVTTVK	96.06	0	Q5JTV8	47.2223	FSEEGETEEDDQD	T	220	E4EED - b-Adrenergic Receptor kinase substrate motif ; EGE4 - Casein Kinase I substrate motif ; 4EED - Casein Kinase II substrate motif ; GE4E - G protein-coupled receptor kinase 1 substrate motif ;	TOIP1_HUMAN	No	No	Yes	Acidic (4)	PC9-CK2
271	GAEETSWSGEER	2 Phospho (ST)	GAEET[Phospho (ST)]SWS[Phospho (ST)]GEER	58.05	0	Q9H7N4	47.1491	AEETSWSGEERAA	S	965	2GE - Casein Kinase II substrate motif ; 2GEE - Casein Kinase II substrate motif ;	SFR19_HUMAN	No	No	Yes	Acidic (4)	PC9-CK2
271	GAEETSWSGEER	2 Phospho (ST)	GAEET[Phospho (ST)]SWS[Phospho (ST)]GEER	58.05	0	Q9H7N4	47.1491	TKGAEETSWSGEE	T	962	E4SWS - b-Adrenergic Receptor kinase substrate motif ; 4SWS - Casein Kinase I substrate motif ;	SFR19_HUMAN	No	No	Yes	Other	PC9-CK2
1938	ESYTEEIVSEAESHVSGISR	Phospho (ST)	ESYTEEIVS[Phospho (ST)]EAESHVSGISR	98.59	0	Q5QJE6	46.8552	YTEEIVSEAESHV	S	141	EIV2 - Casein Kinase I substrate motif ; 2EAE - Casein Kinase II substrate motif ; IV2E - G protein-coupled receptor kinase 1 substrate motif ; V2EAES - G protein-coupled receptor kinase 1 substrate motif ;	TDIF2_HUMAN	No	No	Yes	Acidic (4)	PC9-CK2
1173	EVYELLDSPGK	Phospho (ST)	EVYELLDS[Phospho (ST)]PGK	70.87	0	P22234	46.5597	VYELLDSPGKVLL	S	27	D2PGK - b-Adrenergic Receptor kinase substrate motif ; 2PGK - Cdc2 kinase substrate motif ; 2PGK - CDK1/2/4/ 6 kinase substrate motif ; 2PGKV - CDK kinase substrate motif ; 2P - ERK1/2 Kinase substrate motif ; 2PGK - Growth associated histone HI kinase substrate motif ; D2P - GSK-3/ ERK1/ ERK2/ CDK5 substrate motif ; LD2P - GSK-3/ ERK1/ ERK2/ CDK5 substrate motif ;	PUR6_HUMAN	No	No	Yes	Pro-directed (1)	PC9-MAPK
778	EVLSPLK	Phospho (ST)	EVLS[Phospho (ST)]PLK	36.33	0	Q8WVV4	46.5226	NSREVLSPLKTTS	S	76	EVL2 - Casein Kinase I substrate motif ; 2PLK - Cdc2 kinase substrate motif ; 2PLK - CDK1/2/4/ 6 kinase substrate motif ; 2PLKT - CDK kinase substrate motif ; 2P - ERK1/2 Kinase substrate motif ; L2PLKT - G protein-coupled receptor kinase 1 substrate motif ; 2PLK - Growth associated histone HI kinase substrate motif ; L2P - GSK-3/ ERK1/ ERK2/ CDK5 substrate motif ; VL2P - GSK-3/ ERK1/ ERK2/ CDK5 …	POF1B_HUMAN	No	No	Yes	Pro-directed (1)	PC9-MAPK
482	ATISDEEIER	Phospho (ST)	ATIS[Phospho (ST)]DEEIER	55.95	0	Q9UQN3	46.5226	TSKATISDEEIER	S	199	2DE - Casein Kinase II substrate motif ; 2DEE - Casein Kinase II substrate motif ; 2DEEIE - Casein Kinase II substrate motif ; KATI2 - PKA kinase substrate motif ;	CHM2B_HUMAN	No	No	Yes	Acidic (4)	PC9-CK2
1849	MHIAALASAILSDPENNIK	Phospho (ST)	MHIAALASAILS[Phospho (ST)]DPENNIK	51.58	0	Q8WTT2	46.3742	LASAILSDPENNI	S	227	2DPE - Casein Kinase II substrate motif ;	NOC3L_HUMAN	No	No	Yes	Acidic (4)	PC9-CK2
1842	DMSPLSETEMALGK	Phospho (ST)	DMSPLS[Phospho (ST)]ETEMALGK	111.33	0	P27816	46.337	KDMSPLSETEMAL	S	510	2ETE - Casein Kinase II substrate motif ; PL2E - G protein-coupled receptor kinase 1 substrate motif ;	MAP4_HUMAN	No	No	Yes	Acidic (4)	PC9-CK2
1690	ESDQTLAALLSPK	Phospho (ST)	ESDQTLAALLS[Phospho (ST)]PK	50.99	0	P18583	46.2625	TLAALLSPKESSG	S	1697	2PKE - Casein Kinase II substrate motif ; 2P - ERK1/2 Kinase substrate motif ; L2PKES - G protein-coupled receptor kinase 1 substrate motif ; 2PK - Growth associated histone HI kinase substrate motif ; L2P - GSK-3/ ERK1/ ERK2/ CDK5 substrate motif ; LL2P - GSK-3/ ERK1/ ERK2/ CDK5 substrate motif ; 2PK - PKA kinase substrate motif ; 2PK - PKC kinase substrate motif ;	SON_HUMAN	No	No	Yes	Pro-directed (1)	PC9-MAPK
285	HREDSDVEMVEDDSR	Phospho (ST)	HREDS[Phospho (ST)]DVEMVEDDSR	81.36	1	P40692	46.2625	KRHREDSDVEMVE	S	477	RHRED2 - Akt kinase substrate motif ; D2DVE - b-Adrenergic Receptor kinase substrate motif ; RED2 - Calmodulin-dependent protein kinase II substrate motif ; 2DVE - Casein Kinase II substrate motif ; D2DVE - Casein Kinase II substrate motif ; RHRED2 - MAPKAPK1 kinase substrate motif ; RED2 - PKA kinase substrate motif ; RED2 - PKC epsilon kinase substrate motif ; RED2 - PKC kinase substrate motif ;	MLH1_HUMAN	No	No	Yes	Basic (3)	PC9-CK2
834	DYLHYIR	Phospho (Y)	DY[Phospho (Y)]LHYIR	37.58	0	P62280	46.2625	IVIRRDYLHYIRK	Y	92	RD6L - EGFR kinase substrate motif ; D6 - TC-PTP phosphatase substrate motif ;	RS11_HUMAN	No	No	Yes	Basic (3)	PC45-EGFR
914	LDSPDPFK	Phospho (ST)	LDS[Phospho (ST)]PDPFK	39.09	0	P42566	46.188	SINKLDSPDPFKL	S	796	D2PDP - b-Adrenergic Receptor kinase substrate motif ; INKLD2PD - Calmodulin-dependent protein kinase II substrate motif ; INKLD2 - Chk1 kinase substrate motif ; 2P - ERK1/2 Kinase substrate motif ; D2P - GSK-3/ ERK1/ ERK2/ CDK5 substrate motif ; LD2P - GSK-3/ ERK1/ ERK2/ CDK5 substrate motif ; KLD2 - PKA kinase substrate motif ; KLD2 - PKC kinase substrate motif ;	EPS15_HUMAN	No	No	Yes	Pro-directed (1)	PC9-MAPK
415	ATSPSSSVSGDFDDGHHSVSTPGPSR	Phospho (ST)	ATSPSSSVSGDFDDGHHSVST[Phospho (ST)]PGPSR	58.18	0	Q86U86	45.8888	GHHSVSTPGPSRK	T	28	S4PGPS - G protein-coupled receptor kinase 1 substrate motif ; S4P - GSK-3/ ERK1/ ERK2/ CDK5 substrate motif ;	PB1_HUMAN	No	No	Yes	Pro-directed (1)	PC9-MAPK
547	EEPVSSGPEEAVGK	2 Phospho (ST)	EEPVS[Phospho (ST)]S[Phospho (ST)]GPEEAVGK	67	0	O00567	45.8137	KEEPVSSGPEEAV	S	570	2GPE - Casein Kinase II substrate motif ;	NOP56_HUMAN	No	No	Yes	Acidic (4)	PC9-CK2
547	EEPVSSGPEEAVGK	2 Phospho (ST)	EEPVS[Phospho (ST)]S[Phospho (ST)]GPEEAVGK	67	0	O00567	45.8137	SKEEPVSSGPEEA	S	569	EPV2 - Casein Kinase I substrate motif ;	NOP56_HUMAN	No	No	Yes	Other	PC9-CK2
183	GGAAGEDEAGGPEGDPEEEDSQAETK	Phospho (ST)	GGAAGEDEAGGPEGDPEEEDS[Phospho (ST)]QAETK	146.14	0	O75410	45.6256	DPEEEDSQAETKS	S	44	2Q - ATM kinase substrate motif ; D2QAE - b-Adrenergic Receptor kinase substrate motif ; EED2 - Casein Kinase I substrate motif ; 2QAE - Casein Kinase II substrate motif ; D2Q - DNA dependent Protein kinase substrate motif ; D2QAET - G protein-coupled receptor kinase 1 substrate motif ;	TACC1_HUMAN	No	No	Yes	Acidic (4)	PC9-CK2
406	ELQGDGPPSSPTNDPTVK	Phospho (ST)	ELQGDGPPSS[Phospho (ST)]PTNDPTVK	70.91	0	Q12873	45.5501	GDGPPSSPTNDPT	S	713	PS2P - ERK1/2 Kinase substrate motif ; 2P - ERK1/2 Kinase substrate motif ; PS2P - GSK-3/ ERK1/ ERK2/ CDK5 substrate motif ; S2P - GSK-3/ ERK1/ ERK2/ CDK5 substrate motif ;	CHD3_HUMAN	No	No	Yes	Pro-directed (1)	PC9-MAPK
74	HDEEDYVEMK	Oxidation (M); Phospho (Y)	HDEEDY[Phospho (Y)]VEM[Oxidation (M)]K	37.49	0	Q9H7L9	45.5124	KHDEEDYVEMKEQ	Y	65	EED6 - ALK kinase substrate motif ; ED6V - EGFR kinase substrate motif ; ED6 - PTP1B phosphatase substrate motif ; ED6 - SHP1 phosphatase substrate motif ; D6 - TC-PTP phosphatase substrate motif ;	SDS3_HUMAN	No	No	Yes	Acidic (4)	PC46-EGFR
519	TDYNASVSVPDSSGPER	Phospho (Y)	TDY[Phospho (Y)]NASVSVPDSSGPER	124.88	0	P61978	45.4368	KALRTDYNASVSV	Y	72	TD6N - EGFR kinase substrate motif ; D6 - TC-PTP phosphatase substrate motif ;	HNRNPK_HUMAN	No	No	Yes	Basic (3)	PC47-EGFR
197	YDERPGPSPLPHR	Phospho (ST)	YDERPGPS[Phospho (ST)]PLPHR	46.57	0	P08621	45.399	DERPGPSPLPHRD	S	226	P2P - DNA dependent Protein kinase substrate motif ; 2P - ERK1/2 Kinase substrate motif ; P2P - GSK-3/ ERK1/ ERK2/ CDK5 substrate motif ; GP2P - GSK-3/ ERK1/ ERK2/ CDK5 substrate motif ;	RU17_HUMAN	No	No	Yes	Pro-directed (1)	PC9-MAPK
440	GEYDVTVPK	Phospho (Y)	GEY[Phospho (Y)]DVTVPK	44.42	0	Q09666	45.3232	TKVKGEYDVTVPK	Y	715	GE6D - EGFR kinase substrate motif ; 6D - Src kinase substrate motif ; E6 - TC-PTP phosphatase substrate motif ;	AHNK_HUMAN	No	No	Yes	Basic (3)	PC48-EGFR
214	GTYVPSSPTR	Phospho (ST)	GTYVPSS[Phospho (ST)]PTR	45.99	0	Q9Y4P8	45.2094	GTYVPSSPTRLAY	S	413	2PTR - Cdc2 kinase substrate motif ; 2PTR - CDK1/2/4/ 6 kinase substrate motif ; 2PTRL - CDK kinase substrate motif ; PS2P - ERK1/2 Kinase substrate motif ; 2P - ERK1/2 Kinase substrate motif ; 2PTR - Growth associated histone HI kinase substrate motif ; PS2P - GSK-3/ ERK1/ ERK2/ CDK5 substrate motif ; S2P - GSK-3/ ERK1/ ERK2/ CDK5 substrate motif ;	WIPI2_HUMAN	No	No	Yes	Pro-directed (1)	PC9-MAPK
590	SDISPLTPR	Phospho (ST)	SDISPLT[Phospho (ST)]PR	57.78	0	P46821	45.0192	SDISPLTPRESSP	T	1788	4PRE - Casein Kinase II substrate motif ; PL4P - ERK1/2 Kinase substrate motif ; L4PRES - G protein-coupled receptor kinase 1 substrate motif ; 4PR - Growth associated histone HI kinase substrate motif ; PL4P - GSK-3/ ERK1/ ERK2/ CDK5 kinase motif ; L4P - GSK-3/ ERK1/ ERK2/ CDK5 substrate motif ; 4PR - PKA kinase substrate motif ; 4PR - PKC kinase substrate motif ; PL4P - RAF1 kinase substrate mo…	MAP1B_HUMAN	No	No	Yes	Pro-directed (1)	PC9-MAPK
1000	ELEEVSPETPVVPATTQR	Phospho (ST)	ELEEVSPET[Phospho (ST)]PVVPATTQR	89.97	0	Q15149	45.0192	EEVSPETPVVPAT	T	152	E4PVV - b-Adrenergic Receptor kinase substrate motif ; PE4P - ERK1/2 Kinase substrate motif ; E4PVVP - G protein-coupled receptor kinase 1 substrate motif ; PE4P - GSK-3/ ERK1/ ERK2/ CDK5 kinase motif ; E4P - GSK-3/ ERK1/ ERK2/ CDK5 substrate motif ;	PLEC_HUMAN	No	No	Yes	Pro-directed (1)	PC9-MAPK
1307	LPSSPVYEDAASFK	Phospho (ST)	LPSS[Phospho (ST)]PVYEDAASFK	87.17	0	Q14247	45.0192	EERLPSSPVYEDA	S	418	PS2P - ERK1/2 Kinase substrate motif ; 2P - ERK1/2 Kinase substrate motif ; PS2P - GSK-3/ ERK1/ ERK2/ CDK5 substrate motif ; S2P - GSK-3/ ERK1/ ERK2/ CDK5 substrate motif ;	SRC8_HUMAN	No	No	Yes	Pro-directed (1)	PC9-MAPK
1015	RESESESDETPPAAPQLIK	2 Phospho (ST)	RES[Phospho (ST)]ES[Phospho (ST)]ESDETPPAAPQLIK	39.15	1	O60832	45	RKRESESESDETP	S	453	E2ESD - b-Adrenergic Receptor kinase substrate motif ; ESE2 - Casein Kinase I substrate motif ; 2ESD - Casein Kinase II substrate motif ; E2ESD - Casein Kinase II substrate motif ; SE2E - G protein-coupled receptor kinase 1 substrate motif ; E2ESDET - Pyruvate dehydrogenase kinase substrate motif ;	DKC1_HUMAN	No	No	Yes	Acidic (4)	PC9-CK2
1101	AIEAVSPGLYR	Phospho (ST)	AIEAVS[Phospho (ST)]PGLYR	52.18	0	Q04656	44.9811	KAIEAVSPGLYRV	S	339	EAV2 - Casein Kinase I substrate motif ; 2P - ERK1/2 Kinase substrate motif ; V2P - GSK-3/ ERK1/ ERK2/ CDK5 substrate motif ; AV2P - GSK-3/ ERK1/ ERK2/ CDK5 substrate motif ;	ATP7A_HUMAN	No	No	Yes	Pro-directed (1)	PC9-MAPK
334	EGEEPTVYSDEEEPKDESAR	Phospho (ST)	EGEEPTVYS[Phospho (ST)]DEEEPKDESAR	66.54	1	O00264	44.9811	EEPTVYSDEEEPK	S	181	2DE - Casein Kinase II substrate motif ; 2DEE - Casein Kinase II substrate motif ;	PGRC1_HUMAN	No	No	Yes	Acidic (4)	PC9-CK2
747	GLGHPPSSPLLK	Phospho (ST)	GLGHPPSS[Phospho (ST)]PLLK	39.17	0	O95785	44.9429	LGHPPSSPLLKKT	S	983	PS2P - ERK1/2 Kinase substrate motif ; 2P - ERK1/2 Kinase substrate motif ; PS2P - GSK-3/ ERK1/ ERK2/ CDK5 substrate motif ; S2P - GSK-3/ ERK1/ ERK2/ CDK5 substrate motif ;	WIZ_HUMAN	No	No	Yes	Pro-directed (1)	PC9-MAPK
745	LDLGEDYPSGK	Phospho (Y)	LDLGEDY[Phospho (Y)]PSGK	38.05	0	O43143	44.9429	LDLGEDYPSGKKR	Y	13	ED6P - EGFR kinase substrate motif ; ED6 - PTP1B phosphatase substrate motif ; ED6 - SHP1 phosphatase substrate motif ; D6 - TC-PTP phosphatase substrate motif ;	DHX15_HUMAN	No	No	Yes	Pro-directed (1)	PC49-EGFR
1615	ASLSPDASDFEHITAETPSRPLSSTSNPFK	Phospho (ST)	ASLSPDASDFEHITAET[Phospho (ST)]PSRPLSSTSNPFK	48.8	0	Q5M775	44.7901	EHITAETPSRPLS	T	338	E4PSR - b-Adrenergic Receptor kinase substrate motif ; 4PSR - Cdc2 kinase substrate motif ; 4PSR - CDK1/2/4/ 6 kinase substrate motif ; E4PSRP - G protein-coupled receptor kinase 1 substrate motif ; 4PSR - Growth associated histone HI kinase substrate motif ; E4P - GSK-3/ ERK1/ ERK2/ CDK5 substrate motif ;	CYTSB_HUMAN	No	No	Yes	Pro-directed (1)	PC9-MAPK
1443	NASTFEDVTQVSSAYQK	Phospho (ST)	NAS[Phospho (ST)]TFEDVTQVSSAYQK	54.54	0	Q14247	44.7135	RMDKNASTFEDVT	S	322	MDKNA2TF - Calmodulin-dependent protein kinase II substrate motif ; 2TFE - Casein Kinase II substrate motif ; MDKNA2 - Chk1 kinase substrate motif ; KNA2 - PKA kinase substrate motif ; KNA2 - PKC kinase substrate motif ;	SRC8_HUMAN	No	No	Yes	Basic (3)	PC9-CK2
1169	MVVESAYEVIK	Oxidation (M); Phospho (ST)	M[Oxidation (M)]VVES[Phospho (ST)]AYEVIK	77.25	0	P07195	44.5984	HKMVVESAYEVIK	S	238	E2AYE - b-Adrenergic Receptor kinase substrate motif ; 2AYE - Casein Kinase II substrate motif ;	LDHB_HUMAN	No	No	Yes	Acidic (4)	PC9-CK2
180	FPSPHPSPAK	Phospho (ST)	FPS[Phospho (ST)]PHPSPAK	51.62	0	O14681	44.4446	SAEKFPSPHPSPA	S	326	P2P - DNA dependent Protein kinase substrate motif ; 2P - ERK1/2 Kinase substrate motif ; P2PHPS - G protein-coupled receptor kinase 1 substrate motif ; P2P - GSK-3/ ERK1/ ERK2/ CDK5 substrate motif ; FP2P - GSK-3/ ERK1/ ERK2/ CDK5 substrate motif ; KFP2 - PKA kinase substrate motif ; KFP2 - PKC kinase substrate motif ;	EI24_HUMAN	No	No	Yes	Pro-directed (1)	PC9-MAPK
448	NAPAAVDEGSISPR	Phospho (ST)	NAPAAVDEGSIS[Phospho (ST)]PR	57.2	0	P28715	44.1356	VDEGSISPRTLSA	S	384	2PRT - Casein Kinase I substrate motif ; 2P - ERK1/2 Kinase substrate motif ; 2PR - Growth associated histone HI kinase substrate motif ; I2P - GSK-3/ ERK1/ ERK2/ CDK5 substrate motif ; SI2P - GSK-3/ ERK1/ ERK2/ CDK5 substrate motif ; 2PR - PKA kinase substrate motif ; 2PR - PKC kinase substrate motif ;	ERCC5_HUMAN	No	No	Yes	Pro-directed (1)	PC9-MAPK
1843	VEFDEEFSGAPVEGAGEEALTPSVPINK	Phospho (ST)	VEFDEEFSGAPVEGAGEEALT[Phospho (ST)]PSVPINK	68.94	0	Q02880	44.0969	AGEEALTPSVPIN	T	1292	EAL4 - Casein Kinase I substrate motif ; L4PSVP - G protein-coupled receptor kinase 1 substrate motif ; L4P - GSK-3/ ERK1/ ERK2/ CDK5 substrate motif ; L4P - RAF1 kinase substrate motif ;	TOP2B_HUMAN	No	No	Yes	Pro-directed (1)	PC9-MAPK
1009	VMDVTEDEEEEIK	Phospho (ST)	VMDVT[Phospho (ST)]EDEEEEIK	65.14	0	Q8N4C8	44.0581	IKVMDVTEDEEEE	T	59	4EDE - Casein Kinase II substrate motif ; DV4E - G protein-coupled receptor kinase 1 substrate motif ;	MINK1_HUMAN	Yes	No	Yes	Acidic (2)	PC9-CK2
616	SPPDQPAVPHPPPSTPIK	Phospho (ST)	SPPDQPAVPHPPPST[Phospho (ST)]PIK	44.58	0	P35611	43.669	PHPPPSTPIKLEE	T	614	4PIK - Cdc2 kinase substrate motif ; 4PIK - CDK1/2/4/ 6 kinase substrate motif ; 4PIK - CDK5 kinase substrate motif ; PS4P - ERK1/2 Kinase substrate motif ; 4PIK - Growth associated histone HI kinase substrate motif ; PS4P - GSK-3/ ERK1/ ERK2/ CDK5 kinase motif ; S4P - GSK-3/ ERK1/ ERK2/ CDK5 substrate motif ;	ADDA_HUMAN	No	No	Yes	Pro-directed (1)	PC9-MAPK
1438	HDSIPAADTFEDLSDVEGGGSEPTQR	Phospho (ST)	HDSIPAADTFEDLS[Phospho (ST)]DVEGGGSEPTQR	128.14	0	O95671	43.5909	DTFEDLSDVEGGG	S	239	EDL2 - Casein Kinase I substrate motif ; 2DVE - Casein Kinase II substrate motif ;	ASML_HUMAN	No	No	Yes	Acidic (4)	PC9-CK2
175	SPAGPAATPAQAQAASTPR	Phospho (ST)	SPAGPAATPAQAQAAST[Phospho (ST)]PR	89.53	0	Q13428	43.5126	QAQAASTPRKARA	T	983	4PRK - Cdc2 kinase substrate motif ; 4PRK - CDK1/2/4/ 6 kinase substrate motif ; 4PRK - CDK5 kinase substrate motif ; S4PRKA - G protein-coupled receptor kinase 1 substrate motif ; 4PRK - Growth associated histone HI kinase substrate motif ; 4PR - Growth associated histone HI kinase substrate motif ; S4P - GSK-3/ ERK1/ ERK2/ CDK5 substrate motif ; 4PR - PKA kinase substrate motif ; 4PR - PKC kina…	TCOF_HUMAN	No	No	Yes	Pro-directed (1)	PC9-MAPK
16	RHQYSDYDYHSSSEK	Phospho (ST)	RHQYSDYDYHS[Phospho (ST)]SSEK	52.62	1	Q9UDY2	43.3558	SDYDYHSSSEKLK	S	430	DYH2 - Casein Kinase I substrate motif ; 2SSE - Casein Kinase II substrate motif ;	ZO2_HUMAN	No	No	Yes	Acidic (4)	PC9-CK2
496	ELLSAEENK	Phospho (ST)	ELLS[Phospho (ST)]AEENK	57.08	0	Q9NWH9	43.3558	HSKELLSAEENKR	S	144	ELL2 - Casein Kinase I substrate motif ; 2AE - Casein Kinase II substrate motif ; 2AEE - Casein Kinase II substrate motif ; KELL2 - PKA kinase substrate motif ;	SLTM_HUMAN	No	No	Yes	Acidic (4)	PC9-CK2
462	GKEDEGEEAASPMLQIQR	Oxidation (M); Phospho (ST)	GKEDEGEEAAS[Phospho (ST)]PM[Oxidation (M)]LQIQR	98.47	1	Q14204	43.3165	EGEEAASPMLQIQ	S	2410	EAA2 - Casein Kinase I substrate motif ; 2P - ERK1/2 Kinase substrate motif ; A2P - GSK-3/ ERK1/ ERK2/ CDK5 substrate motif ; AA2P - GSK-3/ ERK1/ ERK2/ CDK5 substrate motif ;	DYHC1_HUMAN	No	No	Yes	Pro-directed (1)	PC9-MAPK
861	DYAFVHMEK	Phospho (Y)	DY[Phospho (Y)]AFVHMEK	42.89	0	Q96PK6	43.0408	CDVVKDYAFVHME	Y	114	KD6A - EGFR kinase substrate motif ; 6AFV - JAK2 kinase substrate motif ; 6A - Src kinase substrate motif ; DVVKD6AFV - SHP1 phosphatase substrate motif ; D6 - TC-PTP phosphatase substrate motif ;	RBM14_HUMAN	No	No	Yes	Other	PC50-EGFR
1592	QASPNIVIALAGNK	Phospho (ST)	QAS[Phospho (ST)]PNIVIALAGNK	94.38	0	P51148	43.0013	ELQRQASPNIVIA	S	124	LQRQA2PNIV - Calmodulin-dependent protein kinase I substrate motif ; RQA2 - Calmodulin-dependent protein kinase II substrate motif ; LQRQA2PN - Calmodulin-dependent protein kinase II substrate motif ; LQRQA2 - Calmodulin-dependent protein kinase IV substrate motif ; LQRQA2 - Chk1 kinase substrate motif ; 2P - ERK1/2 Kinase substrate motif ; A2P - GSK-3/ ERK1/ ERK2/ CDK5 substrate motif ; QA2P - G…	RAB5C_HUMAN	No	No	Yes	Pro-directed (1)	PC9-MAPK
1477	AFAAVPTSHPPEDAPAQPPTPGPAASPEQLSFR	Phospho (ST)	AFAAVPTSHPPEDAPAQPPT[Phospho (ST)]PGPAASPEQLSFR	83.87	0	Q14160	43	APAQPPTPGPAAS	T	1342	P4P - DNA dependent Protein kinase substrate motif ; PP4P - ERK1/2 Kinase substrate motif ; P4PGPA - G protein-coupled receptor kinase 1 substrate motif ; PP4P - GSK-3/ ERK1/ ERK2/ CDK5 kinase motif ; P4P - GSK-3/ ERK1/ ERK2/ CDK5 substrate motif ;	SCRIB_HUMAN	No	No	Yes	Pro-directed (1)	PC9-MAPK
1258	AEDEALLSEEDDPIDR	Phospho (ST)	AEDEALLS[Phospho (ST)]EEDDPIDR	112.4	0	Q04721	43	EDEALLSEEDDPI	S	1778	2EE - Casein Kinase II substrate motif ; 2EED - Casein Kinase II substrate motif ; LL2E - G protein-coupled receptor kinase 1 substrate motif ; L2EEDDP - Pyruvate dehydrogenase kinase substrate motif ;	NOTC2_HUMAN	No	No	Yes	Acidic (4)	PC9-CK2
1423	ALSSGGSITSPPLSPALPK	Phospho (ST)	ALSSGGSITSPPLS[Phospho (ST)]PALPK	54.45	0	Q6Y7W6	42.7241	ITSPPLSPALPKY	S	30	PL2P - ERK1/2 Kinase substrate motif ; 2P - ERK1/2 Kinase substrate motif ; L2PALP - G protein-coupled receptor kinase 1 substrate motif ; PL2P - GSK-3/ ERK1/ ERK2/ CDK5 substrate motif ; L2P - GSK-3/ ERK1/ ERK2/ CDK5 substrate motif ;	PERQ2_HUMAN	No	No	Yes	Pro-directed (1)	PC9-MAPK
486	RFDTEEEFK	Phospho (ST)	RFDT[Phospho (ST)]EEEFK	37.64	1	P54136	42.6844	SKKRFDTEEEFKK	T	282	D4EEE - b-Adrenergic Receptor kinase substrate motif ; RFD4 - Calmodulin-dependent protein kinase II substrate motif ; 4EEE - Casein Kinase II substrate motif ; FD4E - G protein-coupled receptor kinase 1 substrate motif ; KRFD4 - PKA kinase substrate motif ; RFD4 - PKC kinase substrate motif ;	SYRC_HUMAN	No	No	Yes	Basic (3)	PC9-CK2
1109	RDFTNEAPPAPLPDASASPLSPHR	Phospho (ST)	RDFTNEAPPAPLPDASASPLS[Phospho (ST)]PHR	68.63	1	Q6WCQ1	42.4455	ASASPLSPHRRAK	S	365	2PHR - Cdc2 kinase substrate motif ; 2PHR - CDK1/2/4/ 6 kinase substrate motif ; 2PHRR - CDK kinase substrate motif ; PL2PHR - CDK4 kinase substrate motif ; PL2P - ERK1/2 Kinase substrate motif ; 2P - ERK1/2 Kinase substrate motif ; 2PHR - Growth associated histone HI kinase substrate motif ; PL2P - GSK-3/ ERK1/ ERK2/ CDK5 substrate motif ; L2P - GSK-3/ ERK1/ ERK2/ CDK5 substrate motif ;	MPRIP_HUMAN	No	No	Yes	Pro-directed (1)	PC9-MAPK
497	LTPVSPESSSTEEK	2 Phospho (ST)	LTPVSPESS[Phospho (ST)]S[Phospho (ST)]TEEK	36.33	0	Q13501	42.3257	PVSPESSSTEEKS	S	276	2STE - Casein Kinase II substrate motif ;	SQSTM_HUMAN	No	No	Yes	Acidic (4)	PC9-CK2
497	LTPVSPESSSTEEK	2 Phospho (ST)	LTPVSPESS[Phospho (ST)]S[Phospho (ST)]TEEK	36.33	0	Q13501	42.3257	VSPESSSTEEKSS	S	277	ESS2 - Casein Kinase I substrate motif ; 2TE - Casein Kinase II substrate motif ; 2TEE - Casein Kinase II substrate motif ;	SQSTM_HUMAN	No	No	Yes	Acidic (4)	PC9-CK2
1805	QALDYVELSPLTQASPQR	Phospho (Y)	QALDY[Phospho (Y)]VELSPLTQASPQR	76	0	Q9H2D6	42.0452	QRQALDYVELSPL	Y	1945	LD6V - EGFR kinase substrate motif ; 6VEL - JAK2 kinase substrate motif ; LD6VEL - Src family kinase substrate motif ; D6 - TC-PTP phosphatase substrate motif ;	TARA_HUMAN	No	No	Yes	Acidic (4)	PC51-EGFR
841	FDSDEEEEDTENVEAASSGK	Phospho (ST)	FDS[Phospho (ST)]DEEEEDTENVEAASSGK	77.02	0	Q8TF01	41.8843	QRSKFDSDEEEED	S	290	D2DEE - b-Adrenergic Receptor kinase substrate motif ; 2DE - Casein Kinase II substrate motif ; 2DEE - Casein Kinase II substrate motif ; 2DEEEE - Casein Kinase II substrate motif ; D2DEE - Casein Kinase II substrate motif ; KFD2 - PKA kinase substrate motif ; KFD2 - PKC kinase substrate motif ;	PNISR_HUMAN	No	No	Yes	Acidic (2)	PC9-CK2
1243	RSASPDDDLGSSNWEAADLGNEER	Phospho (ST)	RSASPDDDLGSS[Phospho (ST)]NWEAADLGNEER	44.73	1	O00193	41.8037	DDDLGSSNWEAAD	S	25	2NWE - Casein Kinase II substrate motif ; S2NWEA - G protein-coupled receptor kinase 1 substrate motif ;	SMAP_HUMAN	No	No	Yes	Acidic (4)	PC9-CK2
1806	IDWPVGSPATIHYPALDGHLSR	Phospho (ST)	IDWPVGS[Phospho (ST)]PATIHYPALDGHLSR	59.97	0	O15498	41.7633	IDWPVGSPATIHY	S	114	2PAT - Casein Kinase I substrate motif ; 2P - ERK1/2 Kinase substrate motif ; G2P - GSK-3/ ERK1/ ERK2/ CDK5 substrate motif ; VG2P - GSK-3/ ERK1/ ERK2/ CDK5 substrate motif ;	YKT6_HUMAN	No	No	Yes	Pro-directed (1)	PC9-MAPK
1672	ATNESEDEIPQLVPIGK	Phospho (ST)	ATNES[Phospho (ST)]EDEIPQLVPIGK	120.97	0	O76021	41.7633	VKATNESEDEIPQ	S	361	E2EDE - b-Adrenergic Receptor kinase substrate motif ; 2EDE - Casein Kinase II substrate motif ; E2EDE - Casein Kinase II substrate motif ; NE2E - G protein-coupled receptor kinase 1 substrate motif ;	RL1D1_HUMAN	No	No	Yes	Acidic (4)	PC9-CK2
1064	TSLPLSPVK	Phospho (ST)	TSLPLS[Phospho (ST)]PVK	54.15	0	Q86XL3	41.4395	KTSLPLSPVKTAP	S	268	2PVK - Cdc2 kinase substrate motif ; 2PVK - CDK1/2/4/ 6 kinase substrate motif ; 2PVKT - CDK kinase substrate motif ; PL2PVK - CDK4 kinase substrate motif ; PL2P - ERK1/2 Kinase substrate motif ; 2P - ERK1/2 Kinase substrate motif ; L2PVKT - G protein-coupled receptor kinase 1 substrate motif ; 2PVK - Growth associated histone HI kinase substrate motif ; PL2P - GSK-3/ ERK1/ ERK2/ CDK5 substrate m…	ANKL2_HUMAN	No	No	Yes	Pro-directed (1)	PC9-MAPK
223	ESEGEEEDEDEDLSK	Phospho (ST)	ES[Phospho (ST)]EGEEEDEDEDLSK	113.54	0	O95218	41.3989	EVEDKESEGEEED	S	153	E2EGE - b-Adrenergic Receptor kinase substrate motif ; DKE2 - Casein Kinase I substrate motif ; 2EGE - Casein Kinase II substrate motif ; 2EGEEE - Casein Kinase II substrate motif ; E2EGE - Casein Kinase II substrate motif ; KE2E - G protein-coupled receptor kinase 1 substrate motif ; KE2 - PKA kinase substrate motif ; KE2 - PKC kinase substrate motif ;	ZRAB2_HUMAN	No	No	Yes	Acidic (4)	PC9-CK2
472	GTDTQTPAVLSPSK	Phospho (ST)	GTDTQTPAVLS[Phospho (ST)]PSK	98.01	0	P46087	41.2769	QTPAVLSPSKTQA	S	732	2PSK - Cdc2 kinase substrate motif ; 2PSK - CDK1/2/4/ 6 kinase substrate motif ; 2PSKT - CDK kinase substrate motif ; 2P - ERK1/2 Kinase substrate motif ; L2PSKT - G protein-coupled receptor kinase 1 substrate motif ; 2PSK - Growth associated histone HI kinase substrate motif ; L2P - GSK-3/ ERK1/ ERK2/ CDK5 substrate motif ; VL2P - GSK-3/ ERK1/ ERK2/ CDK5 substrate motif ;	NOP2_HUMAN	No	No	Yes	Pro-directed (1)	PC9-MAPK
399	SGTSSPQSPVFR	Phospho (ST)	SGTSSPQS[Phospho (ST)]PVFR	59.22	0	Q8N556	41.2362	GTSSPQSPVFRHR	S	668	PQ2P - ERK1/2 Kinase substrate motif ; 2P - ERK1/2 Kinase substrate motif ; PQ2P - GSK-3/ ERK1/ ERK2/ CDK5 substrate motif ; Q2P - GSK-3/ ERK1/ ERK2/ CDK5 substrate motif ;	AFAP1_HUMAN	No	No	Yes	Pro-directed (1)	PC9-MAPK
1676	ATNESEDEIPQLVPIGK	Phospho (ST)	AT[Phospho (ST)]NESEDEIPQLVPIGK	56.32	0	O76021	41.073	KAQVKATNESEDE	T	358	4NES - Casein Kinase I substrate motif ; KA4 - PKA kinase substrate motif ; KA4 - PKC kinase substrate motif ;	RL1D1_HUMAN	No	No	Yes	Acidic (4)	PC9-CK2
1192	AYLGYQAVPSGSSGSLSTSSSSSPPGTPSPADAK	Phospho (ST)	AYLGYQAVPSGSSGSLSTSSSSSPPGT[Phospho (ST)]PSPADAK	44.96	0	P17676	41	SSSPPGTPSPADA	T	235	PG4P - ERK1/2 Kinase substrate motif ; G4PSPA - G protein-coupled receptor kinase 1 substrate motif ; PG4P - GSK-3/ ERK1/ ERK2/ CDK5 kinase motif ; G4P - GSK-3/ ERK1/ ERK2/ CDK5 substrate motif ;	CEBPB_HUMAN	No	No	Yes	Pro-directed (1)	PC9-MAPK
929	ASPGTPLSPGSLR	Phospho (ST)	ASPGTPLS[Phospho (ST)]PGSLR	64.81	0	Q96BD0	40.7864	SPGTPLSPGSLRS	S	40	2PGS - Casein Kinase I substrate motif ; PL2P - ERK1/2 Kinase substrate motif ; 2P - ERK1/2 Kinase substrate motif ; PL2P - GSK-3/ ERK1/ ERK2/ CDK5 substrate motif ; L2P - GSK-3/ ERK1/ ERK2/ CDK5 substrate motif ;	SO4A1_HUMAN	No	No	Yes	Pro-directed (1)	PC9-MAPK
627	LDFNTDEEK	Phospho (ST)	LDFNT[Phospho (ST)]DEEK	57.32	0	P42285	40.4572	TKLDFNTDEEKKM	T	413	DFN4 - Casein Kinase I substrate motif ; 4DEE - Casein Kinase II substrate motif ;	SK2L2_HUMAN	No	No	Yes	Acidic (4)	PC9-CK2
1827	ASLVALPEQTASEEETPPPLLTK	Phospho (ST)	ASLVALPEQTAS[Phospho (ST)]EEETPPPLLTK	52.85	0	Q9UKV3	40.4572	LPEQTASEEETPP	S	410	2EE - Casein Kinase II substrate motif ; 2EEE - Casein Kinase II substrate motif ; TA2E - G protein-coupled receptor kinase 1 substrate motif ; A2EEET - G protein-coupled receptor kinase 1 substrate motif ;	ACINU_HUMAN	No	No	Yes	Acidic (4)	PC9-CK2
756	DLHQPSLSPASPHSQGFER	Phospho (ST)	DLHQPSLSPAS[Phospho (ST)]PHSQGFER	62.78	0	Q9BZF1	40.3332	PSLSPASPHSQGF	S	68	2PHS - Casein Kinase I substrate motif ; PA2P - ERK1/2 Kinase substrate motif ; 2P - ERK1/2 Kinase substrate motif ; PA2P - GSK-3/ ERK1/ ERK2/ CDK5 substrate motif ; A2P - GSK-3/ ERK1/ ERK2/ CDK5 substrate motif ;	OSBL8_HUMAN	No	No	Yes	Pro-directed (1)	PC9-MAPK
1595	QASPSIVIALAGNK	Phospho (ST)	QAS[Phospho (ST)]PSIVIALAGNK	94.9	0	P61020	40.1676	ELQRQASPSIVIA	S	123	LQRQA2PSIV - Calmodulin-dependent protein kinase I substrate motif ; RQA2 - Calmodulin-dependent protein kinase II substrate motif ; LQRQA2PS - Calmodulin-dependent protein kinase II substrate motif ; LQRQA2 - Calmodulin-dependent protein kinase IV substrate motif ; LQRQA2 - Chk1 kinase substrate motif ; 2P - ERK1/2 Kinase substrate motif ; A2P - GSK-3/ ERK1/ ERK2/ CDK5 substrate motif ; QA2P - G…	RAB5B_HUMAN	No	No	Yes	Pro-directed (1)	PC9-MAPK
2176	ILDPNTGEPAPVLSSPPPADVSTFLAFPSPEK	Phospho (ST)	ILDPNTGEPAPVLSS[Phospho (ST)]PPPADVSTFLAFPSPEK	102.12	0	P46060	40.1261	PAPVLSSPPPADV	S	428	2P - ERK1/2 Kinase substrate motif ; S2PPPA - G protein-coupled receptor kinase 1 substrate motif ; S2P - GSK-3/ ERK1/ ERK2/ CDK5 substrate motif ; LS2P - GSK-3/ ERK1/ ERK2/ CDK5 substrate motif ;	RAGP1_HUMAN	No	No	Yes	Pro-directed (1)	PC9-MAPK
1257	IFVGGLSPDTPEEK	Phospho (ST)	IFVGGLSPDT[Phospho (ST)]PEEK	78.18	0	Q14103	40.0845	GGLSPDTPEEKIR	T	193	D4PEE - b-Adrenergic Receptor kinase substrate motif ; 4PEE - Casein Kinase II substrate motif ; PD4P - ERK1/2 Kinase substrate motif ; PD4P - GSK-3/ Erk1/ Erk2/ CDK5 kinase motif ; D4P - GSK-3/ ERK1/ ERK2/ CDK5 substrate motif ;	HNRPD_HUMAN	No	No	Yes	Pro-directed (1)	PC9-CK2
1231	DSDYYNMLLK	Oxidation (M); Phospho (Y)	DSDY[Phospho (Y)]YNM[Oxidation (M)]LLK	36.06	0	P63010	40	LPKDSDYYNMLLK	Y	276	DSD6 - ALK kinase substrate motif ; SD6Y - EGFR kinase substrate motif ; D6 - TC-PTP phosphatase substrate motif ;	AP2B1_HUMAN	No	No	Yes	Other	PC27-EGFR
809	ELSPAALEK	Phospho (ST)	ELS[Phospho (ST)]PAALEK	42.67	0	O75683	39.9598	GSAKELSPAALEK	S	138	2P - ERK1/2 Kinase substrate motif ; L2P - GSK-3/ ERK1/ ERK2/ CDK5 substrate motif ; EL2P - GSK-3/ ERK1/ ERK2/ CDK5 substrate motif ; KEL2 - PKA kinase substrate motif ; KEL2 - PKC kinase substrate motif ;	SURF6_HUMAN	No	No	Yes	Pro-directed (1)	PC9-MAPK
1664	QPSWDPSPVSSTVPAPSPLSAAAVSPSK	Phospho (ST)	QPSWDPSPVSSTVPAPS[Phospho (ST)]PLSAAAVSPSK	77.12	0	Q9NQC3	39.5841	STVPAPSPLSAAA	S	121	2PLS - Casein Kinase I substrate motif ; P2P - DNA dependent Protein kinase substrate motif ; 2P - ERK1/2 Kinase substrate motif ; P2PLSA - G protein-coupled receptor kinase 1 substrate motif ; P2P - GSK-3/ ERK1/ ERK2/ CDK5 substrate motif ; AP2P - GSK-3/ ERK1/ ERK2/ CDK5 substrate motif ;	RTN4_HUMAN	No	No	Yes	Pro-directed (1)	PC9-MAPK
935	TMFAQVESDDEEAK	Phospho (ST)	TMFAQVES[Phospho (ST)]DDEEAK	51.01	0	Q9NW82	39.4583	MFAQVESDDEEAK	S	638	E2DDE - b-Adrenergic Receptor kinase substrate motif ; 2DDE - Casein Kinase II substrate motif ; E2DDE - Casein Kinase II substrate motif ;	WDR70_HUMAN	No	No	Yes	Acidic (4)	PC9-CK2
669	DISDIEGEK	Phospho (ST)	DIS[Phospho (ST)]DIEGEK	50.18	0	P52789	39.0795	FETKDISDIEGEK	S	340	2DIE - Casein Kinase II substrate motif ; 2DIEGE - Casein Kinase II substrate motif ; KDI2 - PKA kinase substrate motif ; KDI2 - PKC kinase substrate motif ;	HXK2_HUMAN	No	No	Yes	Basic (3)	PC9-CK2
884	EAPAEGEAAEPGSPTAAEGEAASAASSTSSPK	Phospho (ST)	EAPAEGEAAEPGS[Phospho (ST)]PTAAEGEAASAASSTSSPK	108.25	0	P29966	39.0372	EAAEPGSPTAAEG	S	118	EPG2 - Casein Kinase I substrate motif ; PG2P - ERK1/2 Kinase substrate motif ; 2P - ERK1/2 Kinase substrate motif ; G2PTAA - G protein-coupled receptor kinase 1 substrate motif ; PG2P - GSK-3/ ERK1/ ERK2/ CDK5 substrate motif ; G2P - GSK-3/ ERK1/ ERK2/ CDK5 substrate motif ;	MARCS_HUMAN	No	No	Yes	Pro-directed (1)	PC9-CK2
1568	HQILEQAVEDYAETVHQLSK	Phospho (Y)	HQILEQAVEDY[Phospho (Y)]AETVHQLSK	101.16	0	Q01082	38.9527	EQAVEDYAETVHQ	Y	1644	ED6A - EGFR kinase substrate motif ; 6A - Src kinase substrate motif ; ED6 - PTP1B phosphatase substrate motif ; ED6 - SHP1 phosphatase substrate motif ; D6 - TC-PTP phosphatase substrate motif ;	SPTB2_HUMAN	No	No	Yes	Acidic (4)	PC52-EGFR
135	SHSPSSPDPDTPSPVGDSR	Phospho (ST)	SHSPSSPDPDT[Phospho (ST)]PSPVGDSR	81.1	0	Q13586	38.9103	SSPDPDTPSPVGD	T	626	D4PSP - b-Adrenergic Receptor kinase substrate motif ; DPD4 - Casein Kinase I substrate motif ; PD4P - ERK1/2 Kinase substrate motif ; PD4P - GSK-3/ ERK1/ ERK2/ CDK5 kinase motif ; D4P - GSK-3/ ERK1/ ERK2/ CDK5 substrate motif ;	STIM1_HUMAN	No	No	Yes	Pro-directed (1)	PC9-MAPK
522	EIPSATQSPISK	Phospho (ST)	EIPSATQS[Phospho (ST)]PISK	68.35	0	Q9BQG0	38.9103	IPSATQSPISKKR	S	1163	2PIS - Casein Kinase I substrate motif ; 2P - ERK1/2 Kinase substrate motif ; Q2P - GSK-3/ ERK1/ ERK2/ CDK5 substrate motif ; TQ2P - GSK-3/ ERK1/ ERK2/ CDK5 substrate motif ;	MBB1A_HUMAN	No	No	Yes	Pro-directed (1)	PC9-MAPK
1592	NAVEEYVYDFR	Phospho (Y)	NAVEEY[Phospho (Y)]VYDFR	44.81	0	O95757	38.9103	KNAVEEYVYDFRD	Y	627	EE6V - EGFR kinase substrate motif ; EE6 - SHP1 phosphatase substrate motif ; E6 - TC-PTP phosphatase substrate motif ;	HS74L_HUMAN	No	No	Yes	Acidic (4)	PC53-EGFR
924	ASPGTPLSPGSLR	Phospho (ST)	ASPGT[Phospho (ST)]PLSPGSLR	39.53	0	Q96BD0	38.7832	RRASPGTPLSPGS	T	37	4PLS - Casein Kinase I substrate motif ; PG4P - ERK1/2 Kinase substrate motif ; G4PLSP - G protein-coupled receptor kinase 1 substrate motif ; PG4P - GSK-3/ ERK1/ ERK2/ CDK5 kinase motif ; G4P - GSK-3/ ERK1/ ERK2/ CDK5 substrate motif ;	SO4A1_HUMAN	No	No	Yes	Pro-directed (1)	PC9-MAPK
1444	QEQINTEPLEDTVLSPTK	Phospho (ST)	QEQINTEPLEDTVLS[Phospho (ST)]PTK	115.27	0	O15446	38.7407	LEDTVLSPTKKRK	S	285	2PTK - Cdc2 kinase substrate motif ; 2PTK - CDK1/2/4/ 6 kinase substrate motif ; 2PTKK - CDK kinase substrate motif ; 2P - ERK1/2 Kinase substrate motif ; 2PTK - Growth associated histone HI kinase substrate motif ; L2P - GSK-3/ ERK1/ ERK2/ CDK5 substrate motif ; VL2P - GSK-3/ ERK1/ ERK2/ CDK5 substrate motif ;	RPA34_HUMAN	No	No	Yes	Pro-directed (1)	PC9-MAPK
1890	SASSASSLFSPSSTLFSSSR	Phospho (ST)	SASSASSLFS[Phospho (ST)]PSSTLFSSSR	71.11	0	Q14671	38.6983	SASSLFSPSSTLF	S	806	2PSS - Casein Kinase I substrate motif ; 2PSSTL - Casein Kinase I substrate motif ; 2P - ERK1/2 Kinase substrate motif ; F2PSST - G protein-coupled receptor kinase 1 substrate motif ; F2P - GSK-3/ ERK1/ ERK2/ CDK5 substrate motif ; LF2P - GSK-3/ ERK1/ ERK2/ CDK5 substrate motif ;	PUM1_HUMAN	No	No	Yes	Pro-directed (1)	PC9-MAPK
1795	DMSPLSETEMALGK	Oxidation (M); Phospho (ST)	DMSPLS[Phospho (ST)]ETEM[Oxidation (M)]ALGK	68.41	0	P27816	38.6558	KDMSPLSETEMAL	S	510	2ETE - Casein Kinase II substrate motif ; PL2E - G protein-coupled receptor kinase 1 substrate motif ;	MAP4_HUMAN	No	No	Yes	Acidic (4)	PC9-CK2
802	LMLSTSEYSQSPK	Oxidation (M); Phospho (ST)	LM[Oxidation (M)]LSTSEYSQS[Phospho (ST)]PK	58.38	0	Q12888	38.5707	TSEYSQSPKMESL	S	525	2P - ERK1/2 Kinase substrate motif ; 2PK - Growth associated histone HI kinase substrate motif ; Q2P - GSK-3/ ERK1/ ERK2/ CDK5 substrate motif ; SQ2P - GSK-3/ ERK1/ ERK2/ CDK5 substrate motif ; 2PK - PKA kinase substrate motif ; 2PK - PKC kinase substrate motif ;	TP53B_HUMAN	No	No	Yes	Pro-directed (1)	PC9-MAPK
1136	IMVDMLDSDGSGK	Oxidation (M); Phospho (ST)	IM[Oxidation (M)]VDMLDS[Phospho (ST)]DGSGK	79.26	0	P17655	38.5707	MVDMLDSDGSGKL	S	586	D2DGS - b-Adrenergic Receptor kinase substrate motif ; 2DGS - Casein Kinase I substrate motif ;	CAN2_HUMAN	No	No	Yes	Acidic (4)	PC9-CK2
193	STLADYSAQK	Phospho (Y)	STLADY[Phospho (Y)]SAQK	61.77	0	Q9UKV3	38.5281	KSTLADYSAQKDL	Y	512	AD6S - EGFR kinase substrate motif ; 6S - Src kinase substrate motif ; D6 - TC-PTP phosphatase substrate motif ;	ACINU_HUMAN	No	No	Yes	Other	PC54-EGFR
575	RTIAQDYGVLK	Phospho (Y)	RTIAQDY[Phospho (Y)]GVLK	59.45	1	Q06830	38.5281	RTIAQDYGVLKAD	Y	116	QD6G - EGFR kinase substrate motif ; 6GVL - JAK2 kinase substrate motif ; 6G - Src kinase substrate motif ; D6 - TC-PTP phosphatase substrate motif ;	PRDX1_HUMAN	No	No	Yes	Other	PC55-EGFR
302	VPVASPSAHNISSSGGAPDR	Phospho (ST)	VPVAS[Phospho (ST)]PSAHNISSSGGAPDR	72.92	0	Q7KZI7	38.3146	QRVPVASPSAHNI	S	569	2P - ERK1/2 Kinase substrate motif ; A2P - GSK-3/ ERK1/ ERK2/ CDK5 substrate motif ; VA2P - GSK-3/ ERK1/ ERK2/ CDK5 substrate motif ;	MARK2_HUMAN	Yes	No	Yes	Pro-directed (1)	PC9-MAPK
719	SSTPLPTISSSAENTR	Phospho (ST)	SST[Phospho (ST)]PLPTISSSAENTR	115.32	0	P42167	38.1862	TESRSSTPLPTIS	T	160	RSS4 - Calmodulin-dependent protein kinase II substrate motif ; 4PLPTI - Casein Kinase I substrate motif ; S4PLPT - G protein-coupled receptor kinase 1 substrate motif ; S4P - GSK-3/ ERK1/ ERK2/ CDK5 substrate motif ; RSS4 - PKC kinase substrate motif ;	LAP2B_HUMAN	No	No	Yes	Pro-directed (1)	PC9-MAPK
370	EAPGSPPLSPR	Phospho (ST)	EAPGSPPLS[Phospho (ST)]PR	43.08	0	Q86UU0	38.0146	PGSPPLSPRGHCP	S	25	PL2P - ERK1/2 Kinase substrate motif ; 2P - ERK1/2 Kinase substrate motif ; 2PR - Growth associated histone HI kinase substrate motif ; PL2P - GSK-3/ ERK1/ ERK2/ CDK5 substrate motif ; L2P - GSK-3/ ERK1/ ERK2/ CDK5 substrate motif ; 2PR - PKA kinase substrate motif ; 2PR - PKC kinase substrate motif ;	BCL9L_HUMAN	No	No	Yes	Pro-directed (1)	PC9-MAPK
919	SEPVINNDNPLESNDEK	Phospho (ST)	SEPVINNDNPLES[Phospho (ST)]NDEK	90.61	0	P23497	37.9286	NDNPLESNDEKEG	S	362	E2NDE - b-Adrenergic Receptor kinase substrate motif ; 2NDE - Casein Kinase II substrate motif ;	SP100_HUMAN	No	No	Yes	Acidic (4)	PC9-CK2
1605	IIQLLDDYPK	Phospho (Y)	IIQLLDDY[Phospho (Y)]PK	67.18	0	P05388	37.8425	IQLLDDYPKCFIV	Y	24	DD6P - EGFR kinase substrate motif ; DD6 - SHP1 phosphatase substrate motif ; D6 - TC-PTP phosphatase substrate motif ;	RLA0_HUMAN	No	No	Yes	Pro-directed (1)	PC56-EGFR
228	SETAPAETATPAPVEK	Phospho (ST)	SETAPAETAT[Phospho (ST)]PAPVEK	81.42	0	P16401	37.7563	APAETATPAPVEK	T	11	ETA4 - Casein Kinase I substrate motif ; A4P - GSK-3/ ERK1/ ERK2/ CDK5 substrate motif ;	H15_HUMAN	No	No	Yes	Pro-directed (1)	PC9-MAPK
514	EQYSDAPEEIR	Phospho (ST)	EQYS[Phospho (ST)]DAPEEIR	54.09	0	Q8NEJ9	37.4969	ELKEQYSDAPEEI	S	214	EQY2 - Casein Kinase I substrate motif ; KEQY2 - PKA kinase substrate motif ;	NGDN_HUMAN	No	No	Yes	Acidic (4)	PC9-CK2
752	KGESQTDIEITREEDFTR	Phospho (ST)	KGESQT[Phospho (ST)]DIEITREEDFTR	51.86	2	P49368	37.4535	KKGESQTDIEITR	T	254	ESQ4 - Casein Kinase I substrate motif ; 4DIE - Casein Kinase II substrate motif ;	TCPG_HUMAN	No	No	Yes	Acidic (4)	PC9-CK2
862	SSDQPLTVPVSPK	Phospho (ST)	SSDQPLTVPVS[Phospho (ST)]PK	90.1	0	Q9ULW0	37.3668	PLTVPVSPKFSTR	S	738	PV2P - ERK1/2 Kinase substrate motif ; 2P - ERK1/2 Kinase substrate motif ; V2PKFS - G protein-coupled receptor kinase 1 substrate motif ; 2PK - Growth associated histone HI kinase substrate motif ; PV2P - GSK-3/ ERK1/ ERK2/ CDK5 substrate motif ; V2P - GSK-3/ ERK1/ ERK2/ CDK5 substrate motif ; 2PK - PKA kinase substrate motif ; 2PK - PKC kinase substrate motif ;	TPX2_HUMAN	No	No	Yes	Pro-directed (1)	PC9-MAPK
1624	SLSELESLK	Phospho (ST)	SLS[Phospho (ST)]ELESLK	72.7	0	P22059	37.2799	ALQRSLSELESLK	S	240	RSL2 - Calmodulin-dependent protein kinase II substrate motif ; LQRSL2EL - Calmodulin-dependent protein kinase II substrate motif ; LQRSL2 - Calmodulin-dependent protein kinase IV substrate motif ; 2ELESL - Casein Kinase I substrate motif ; 2ELE - Casein Kinase II substrate motif ; LQRSL2 - Chk1 kinase substrate motif ; SL2E - G protein-coupled receptor kinase 1 substrate motif ; L2ELES - G prote…	OSBP1_HUMAN	No	No	Yes	Basic (3)	PC9-CK2
1603	GAAAAATGQPGTAPAGTPGAPPLAGMAIVK	Phospho (ST)	GAAAAATGQPGTAPAGT[Phospho (ST)]PGAPPLAGMAIVK	50.47	0	Q13263	37.2364	GTAPAGTPGAPPL	T	541	G4PGAP - G protein-coupled receptor kinase 1 substrate motif ; G4P - GSK-3/ ERK1/ ERK2/ CDK5 substrate motif ;	TIF1B_HUMAN	No	No	Yes	Pro-directed (1)	PC9-MAPK
899	SKPVFSESLSD	Phospho (ST)	SKPVFSESLS[Phospho (ST)]D	47.48	0	O60220	37.2364	VFSESLSDXXXXX	S	96	ESL2 - Casein Kinase I substrate motif ;	TIM8A_HUMAN	No	No	Yes	Acidic (4)	PC9-CK2
384	GTPPLTPSDSPQTR	Phospho (ST)	GTPPLT[Phospho (ST)]PSDSPQTR	50.26	0	Q6NZY4	37.1929	KGTPPLTPSDSPQ	T	496	4PSD - Casein Kinase II substrate motif ; PL4P - ERK1/2 Kinase substrate motif ; L4PSDS - G protein-coupled receptor kinase 1 substrate motif ; PL4P - GSK-3/ ERK1/ ERK2/ CDK5 kinase motif ; L4P - GSK-3/ ERK1/ ERK2/ CDK5 substrate motif ; PL4P - RAF1 kinase substrate motif ; L4P - RAF1 kinase substrate motif ;	ZCHC8_HUMAN	No	No	Yes	Pro-directed (1)	PC9-MAPK
820	KIPDPDSDDVSEVDAR	2 Phospho (ST)	KIPDPDS[Phospho (ST)]DDVS[Phospho (ST)]EVDAR	36.82	1	P51532	37.1929	PDSDDVSEVDARH	S	699	DDV2 - Casein Kinase I substrate motif ; 2EVD - Casein Kinase II substrate motif ; DV2E - G protein-coupled receptor kinase 1 substrate motif ; V2EVDA - G protein-coupled receptor kinase 1 substrate motif ; V2EVDAR - Pyruvate dehydrogenase kinase substrate motif ;	SMCA4_HUMAN	No	No	Yes	Acidic (4)	PC9-CK2
820	KIPDPDSDDVSEVDAR	2 Phospho (ST)	KIPDPDS[Phospho (ST)]DDVS[Phospho (ST)]EVDAR	36.82	1	P51532	37.1929	KIPDPDSDDVSEV	S	695	D2DDV - b-Adrenergic Receptor kinase substrate motif ; DPD2 - Casein Kinase I substrate motif ; D2DDVS - G protein-coupled receptor kinase 1 substrate motif ;	SMCA4_HUMAN	No	No	Yes	Acidic (4)	PC9-CK2
21	SHHAPMSPGSSGGGGQPLAR	Oxidation (M); Phospho (ST)	SHHAPM[Oxidation (M)]S[Phospho (ST)]PGSSGGGGQPLAR	104.21	0	O14497	37.1493	SHHAPMSPGSSGG	S	363	2PGS - Casein Kinase I substrate motif ; PM2P - ERK1/2 Kinase substrate motif ; 2P - ERK1/2 Kinase substrate motif ; M2PGSS - G protein-coupled receptor kinase 1 substrate motif ; PM2P - GSK-3/ ERK1/ ERK2/ CDK5 substrate motif ; M2P - GSK-3/ ERK1/ ERK2/ CDK5 substrate motif ;	ARI1A_HUMAN	No	No	Yes	Pro-directed (1)	PC9-MAPK
127	SNVSSPATPTASSSSSTTPTR	Phospho (ST)	SNVSSPAT[Phospho (ST)]PTASSSSSTTPTR	93.47	0	Q12888	37.0185	NVSSPATPTASSS	T	1638	PA4P - ERK1/2 Kinase substrate motif ; A4PTAS - G protein-coupled receptor kinase 1 substrate motif ; PA4P - GSK-3/ ERK1/ ERK2/ CDK5 kinase motif ; A4P - GSK-3/ ERK1/ ERK2/ CDK5 substrate motif ;	TP53B_HUMAN	No	No	Yes	Pro-directed (1)	PC9-MAPK
1343	LIPGPLSPVAR	Phospho (ST)	LIPGPLS[Phospho (ST)]PVAR	40.76	0	P48634	36.7122	LIPGPLSPVARGG	S	1219	PL2P - ERK1/2 Kinase substrate motif ; 2P - ERK1/2 Kinase substrate motif ; PL2P - GSK-3/ ERK1/ ERK2/ CDK5 substrate motif ; L2P - GSK-3/ ERK1/ ERK2/ CDK5 substrate motif ;	PRC2A_HUMAN	No	No	Yes	Pro-directed (1)	PC9-MAPK
136	IMSSPLSK	Oxidation (M); Phospho (ST)	IM[Oxidation (M)]SS[Phospho (ST)]PLSK	46.35	0	Q9UNX3	36.6683	RRKIMSSPLSKEL	S	32	2PLS - Casein Kinase I substrate motif ; 2P - ERK1/2 Kinase substrate motif ; S2P - GSK-3/ ERK1/ ERK2/ CDK5 substrate motif ; MS2P - GSK-3/ ERK1/ ERK2/ CDK5 substrate motif ; KIMS2 - PKA kinase substrate motif ;	RL26L_HUMAN	No	No	Yes	Pro-directed (1)	PC9-MAPK
717	RFVSEAELDER	Phospho (ST)	RFVS[Phospho (ST)]EAELDER	39.69	1	Q9GZU8	36.6683	IKKRFVSEAELDE	S	17	RFV2 - Calmodulin-dependent protein kinase II substrate motif ; 2EAE - Casein Kinase II substrate motif ; 2EAELD - Casein Kinase II substrate motif ; FV2E - G protein-coupled receptor kinase 1 substrate motif ; KKRFV2 - MAPKAPK1 kinase substrate motif ; KRFV2 - PKA kinase substrate motif ; RFV2 - PKA kinase substrate motif ; RFV2 - PKC kinase substrate motif ;	F192A_HUMAN	No	No	Yes	Basic (3)	PC9-CK2
1097	SRWDETPASQMGGSTPVLTPGK	Phospho (ST)	SRWDETPASQMGGSTPVLT[Phospho (ST)]PGK	73.33	1	O75533	36.4925	GSTPVLTPGKTPI	T	354	4PGK - Cdc2 kinase substrate motif ; 4PGK - CDK1/2/4/ 6 kinase substrate motif ; 4PGK - CDK5 kinase substrate motif ; L4PGKT - G protein-coupled receptor kinase 1 substrate motif ; 4PGK - Growth associated histone HI kinase substrate motif ; L4P - GSK-3/ ERK1/ ERK2/ CDK5 substrate motif ; L4P - RAF1 kinase substrate motif ;	SF3B1_HUMAN	No	No	Yes	Pro-directed (1)	PC9-MAPK
1338	EKPSYDTETDPSEGLMNVLK	Oxidation (M); Phospho (ST)	EKPSYDT[Phospho (ST)]ETDPSEGLM[Oxidation (M)]NVLK	56.83	0	Q9HB71	36.4925	EKPSYDTETDPSE	T	183	D4ETD - b-Adrenergic Receptor kinase substrate motif ; 4ETD - Casein Kinase II substrate motif ; YD4E - G protein-coupled receptor kinase 1 substrate motif ; D4ETDP - G protein-coupled receptor kinase 1 substrate motif ;	CYBP_HUMAN	No	No	Yes	Acidic (4)	PC9-CK2
712	ALSPAELR	Phospho (ST)	ALS[Phospho (ST)]PAELR	34.93	0	Q14160	36.4484	APERALSPAELRA	S	1486	RAL2 - Calmodulin-dependent protein kinase II substrate motif ; 2PAE - Casein Kinase II substrate motif ; 2P - ERK1/2 Kinase substrate motif ; L2P - GSK-3/ ERK1/ ERK2/ CDK5 substrate motif ; AL2P - GSK-3/ ERK1/ ERK2/ CDK5 substrate motif ; RAL2 - PKA kinase substrate motif ; RAL2 - PKC kinase substrate motif ;	SCRIB_HUMAN	No	No	Yes	Pro-directed (1)	PC9-MAPK
2233	LLGSLDEVVLLSPVPELR	Phospho (ST)	LLGSLDEVVLLS[Phospho (ST)]PVPELR	75.81	0	Q9H1A4	36.272	DEVVLLSPVPELR	S	555	2P - ERK1/2 Kinase substrate motif ; L2P - GSK-3/ ERK1/ ERK2/ CDK5 substrate motif ; LL2P - GSK-3/ ERK1/ ERK2/ CDK5 substrate motif ;	APC1_HUMAN	No	No	Yes	Pro-directed (1)	PC9-MAPK
152	SEDDESGAGELTR	Phospho (ST)	SEDDES[Phospho (ST)]GAGELTR	50.92	0	P33993	36.2278	KSEDDESGAGELT	S	314	E2GAG - b-Adrenergic Receptor kinase substrate motif ; DDE2 - Casein Kinase I substrate motif ;	MCM7_HUMAN	No	No	Yes	Other	PC9-CK2
631	EGHLSPDIVAEQK	Phospho (ST)	EGHLS[Phospho (ST)]PDIVAEQK	84.3	0	P15559	35.8287	YKEGHLSPDIVAE	S	82	2P - ERK1/2 Kinase substrate motif ; L2P - GSK-3/ ERK1/ ERK2/ CDK5 substrate motif ; HL2P - GSK-3/ ERK1/ ERK2/ CDK5 substrate motif ;	NQO1_HUMAN	No	No	Yes	Pro-directed (1)	PC9-MAPK
1262	HSSLITPLQAVAQR	Phospho (ST)	HSSLIT[Phospho (ST)]PLQAVAQR	72.26	0	P78527	35.7842	KHSSLITPLQAVA	T	2792	I4PLQA - G protein-coupled receptor kinase 1 substrate motif ; I4P - GSK-3/ ERK1/ ERK2/ CDK5 substrate motif ;	PRKDC_HUMAN	Yes	No	Yes	Pro-directed (1)	PC9-MAPK
1127	VVEDIEYLK	Phospho (Y)	VVEDIEY[Phospho (Y)]LK	54.47	0	O95299	35.7397	VVEDIEYLKFDKG	Y	275	DIE6 - ALK kinase substrate motif ; IE6L - EGFR kinase substrate motif ; E6 - TC-PTP phosphatase substrate motif ;	NDUAA_HUMAN	No	No	Yes	Other	PC58-EGFR
1122	LLASQGSQGAPLLSTPK	Phospho (ST)	LLASQGSQGAPLLST[Phospho (ST)]PK	48.52	0	Q14807	35.6505	GAPLLSTPKRERM	T	463	4PKR - Cdc2 kinase substrate motif ; 4PKR - CDK1/2/4/ 6 kinase substrate motif ; 4PKR - Growth associated histone HI kinase substrate motif ; 4PK - Growth associated histone HI kinase substrate motif ; S4P - GSK-3/ ERK1/ ERK2/ CDK5 substrate motif ; 4PK - PKA kinase substrate motif ; 4PK - PKC kinase substrate motif ;	KIF22_HUMAN	No	No	Yes	Pro-directed (1)	PC9-MAPK
621	DELSDYAEK	Phospho (ST)	DELS[Phospho (ST)]DYAEK	59.63	0	P46100	35.6505	KKKDELSDYAEKS	S	1061	DEL2 - Casein Kinase I substrate motif ; KDEL2 - PKA kinase substrate motif ;	ATRX_HUMAN	No	No	Yes	Acidic (4)	PC9-CK2
266	RIEYIEAR	Phospho (Y)	RIEY[Phospho (Y)]IEAR	36.92	1	Q8WUW1	35.4719	LERRIEYIEARVT	Y	63	IE6I - EGFR kinase substrate motif ; E6 - TC-PTP phosphatase substrate motif ;	BRK1_HUMAN	No	No	Yes	Basic (3)	PC59-EGFR
167	RLPSSPASPSPK	Phospho (ST)	RLPSSPAS[Phospho (ST)]PSPK	56.31	1	Q9H4G0	35.4271	LPSSPASPSPKGT	S	544	PA2P - ERK1/2 Kinase substrate motif ; 2P - ERK1/2 Kinase substrate motif ; PA2P - GSK-3/ ERK1/ ERK2/ CDK5 substrate motif ; A2P - GSK-3/ ERK1/ ERK2/ CDK5 substrate motif ;	E41L1_HUMAN	No	No	Yes	Pro-directed (1)	PC9-MAPK
1164	VTQILQSPAFR	Phospho (ST)	VTQILQS[Phospho (ST)]PAFR	46.79	0	Q9UEY8	35.3824	VTQILQSPAFRED	S	64	2P - ERK1/2 Kinase substrate motif ; Q2P - GSK-3/ ERK1/ ERK2/ CDK5 substrate motif ; LQ2P - GSK-3/ ERK1/ ERK2/ CDK5 substrate motif ;	ADDG_HUMAN	No	No	Yes	Pro-directed (1)	PC9-MAPK
624	APASVLPAATPR	Phospho (ST)	APASVLPAAT[Phospho (ST)]PR	61.83	0	P13861	35.3376	SVLPAATPRQSLG	T	54	4PRQSL - Casein Kinase I substrate motif ; A4PRQS - G protein-coupled receptor kinase 1 substrate motif ; 4PR - Growth associated histone HI kinase substrate motif ; A4P - GSK-3/ ERK1/ ERK2/ CDK5 substrate motif ; 4PR - PKA kinase substrate motif ; 4PR - PKC kinase substrate motif ;	KAP2_HUMAN	No	No	Yes	Pro-directed (1)	PC9-MAPK
360	LTPVSPESSSTEEK	Phospho (ST)	LTPVSPESS[Phospho (ST)]STEEK	49.39	0	Q13501	35.203	PVSPESSSTEEKS	S	276	2STE - Casein Kinase II substrate motif ;	SQSTM_HUMAN	No	No	Yes	Acidic (4)	PC9-CK2
873	QLSESESSLEMDDER	2 Phospho (ST)	QLS[Phospho (ST)]ESESS[Phospho (ST)]LEMDDER	45.97	0	Q16204	35.158	ALCRQLSESESSL	S	323	RQL2 - Calmodulin-dependent protein kinase II substrate motif ; LCRQL2ES - Calmodulin-dependent protein kinase II substrate motif ; LCRQL2 - Calmodulin-dependent protein kinase IV substrate motif ; 2ESE - Casein Kinase II substrate motif ; LCRQL2 - Chk1 kinase substrate motif ; QL2E - G protein-coupled receptor kinase 1 substrate motif ; L2ESES - G protein-coupled receptor kinase 1 substrate moti…	CCDC6_HUMAN	No	No	Yes	Basic (3)	PC9-CK2
873	QLSESESSLEMDDER	2 Phospho (ST)	QLS[Phospho (ST)]ESESS[Phospho (ST)]LEMDDER	45.97	0	Q16204	35.158	LSESESSLEMDDE	S	328	2LE - Casein Kinase II substrate motif ;	CCDC6_HUMAN	No	No	Yes	Acidic (4)	PC9-CK2
771	EIEYVETVTSR	Phospho (Y)	EIEY[Phospho (Y)]VETVTSR	64.89	0	Q9UHR4	35.158	EHKEIEYVETVTS	Y	163	EIE6 - ALK kinase substrate motif ; IE6V - EGFR kinase substrate motif ; E6 - TC-PTP phosphatase substrate motif ;	BI2L1_HUMAN	No	No	Yes	Acidic (4)	PC60-EGFR
245	EGSPANWK	Phospho (ST)	EGS[Phospho (ST)]PANWK	37.46	0	O96019	35.023	EAVREGSPANWKR	S	233	REG2 - Calmodulin-dependent protein kinase II substrate motif ; 2P - ERK1/2 Kinase substrate motif ; G2P - GSK-3/ ERK1/ ERK2/ CDK5 substrate motif ; EG2P - GSK-3/ ERK1/ ERK2/ CDK5 substrate motif ; REG2 - PKA kinase substrate motif ; REG2 - PKC epsilon kinase substrate motif ; REG2 - PKC kinase substrate motif ;	ACL6A_HUMAN	No	No	Yes	Pro-directed (1)	PC9-MAPK
1092	NILSSADYVER	Phospho (Y)	NILSSADY[Phospho (Y)]VER	54.5	0	Q12846	34.9329	ILSSADYVERGQE	Y	251	AD6V - EGFR kinase substrate motif ; D6 - TC-PTP phosphatase substrate motif ;	STX4_HUMAN	No	No	Yes	Acidic (4)	PC61-EGFR
2336	IPEIWEGHNIADYIDPAIMK	Phospho (Y)	IPEIWEGHNIADY[Phospho (Y)]IDPAIMK	67.94	0	Q9BZE4	34.8878	GHNIADYIDPAIM	Y	441	AD6I - EGFR kinase substrate motif ; D6 - TC-PTP phosphatase substrate motif ;	NOG1_HUMAN	No	No	Yes	Acidic (4)	PC62-EGFR
542	DYSEADGLSER	Phospho (ST)	DYS[Phospho (ST)]EADGLSER	37.68	0	Q9H4G0	34.8426	MEEKDYSEADGLS	S	69	2EAD - Casein Kinase II substrate motif ; DY2E - G protein-coupled receptor kinase 1 substrate motif ; KDY2 - PKA kinase substrate motif ; KDY2 - PKC kinase substrate motif ; Y2EADGL - Pyruvate dehydrogenase kinase substrate motif ;	E41L1_HUMAN	No	No	Yes	Basic (3)	PC9-CK2
1566	ELQSQISDTSVVLSMDNSR	Phospho (ST)	ELQSQIS[Phospho (ST)]DTSVVLSMDNSR	45.33	0	P05787	34.8426	ELQSQISDTSVVL	S	240	2DTS - Casein Kinase I substrate motif ;	K2C8_HUMAN	No	No	Yes	Acidic (4)	PC9-CK2
372	GSYGSDAEEEEYR	Phospho (ST)	GSYGS[Phospho (ST)]DAEEEEYR	83.2	0	Q9UDY2	34.707	TRGSYGSDAEEEE	S	1159	2DAE - Casein Kinase II substrate motif ; 2DAEEE - Casein Kinase II substrate motif ;	ZO2_HUMAN	No	No	Yes	Acidic (4)	PC9-CK2
118	KAEPSEVDMNSPK	Phospho (ST)	KAEPSEVDMNS[Phospho (ST)]PK	57.73	1	Q9NR30	34.6617	SEVDMNSPKSKKA	S	71	DMN2 - Casein Kinase I substrate motif ; 2PKS - Casein Kinase I substrate motif ; 2P - ERK1/2 Kinase substrate motif ; 2PK - Growth associated histone HI kinase substrate motif ; N2P - GSK-3/ ERK1/ ERK2/ CDK5 substrate motif ; MN2P - GSK-3/ ERK1/ ERK2/ CDK5 substrate motif ; 2PK - PKA kinase substrate motif ; 2PK - PKC kinase substrate motif ;	DDX21_HUMAN	No	No	Yes	Pro-directed (1)	PC9-MAPK
156	ADLAEEYSK	Phospho (Y)	ADLAEEY[Phospho (Y)]SK	67.25	0	P68036	34.6617	ADLAEEYSKDRKK	Y	129	EE6S - EGFR kinase substrate motif ; 6S - Src kinase substrate motif ; EE6 - SHP1 phosphatase substrate motif ; E6 - TC-PTP phosphatase substrate motif ;	UB2L3_HUMAN	No	No	Yes	Acidic (4)	PC63-EGFR
74	TQDPSSPGTTPPQAR	Phospho (ST)	TQDPSS[Phospho (ST)]PGTTPPQAR	38.9	0	Q13112	34.6164	RTQDPSSPGTTPP	S	429	DPS2 - Casein Kinase I substrate motif ; 2PGT - Casein Kinase I substrate motif ; PS2P - ERK1/2 Kinase substrate motif ; 2P - ERK1/2 Kinase substrate motif ; S2PGTT - G protein-coupled receptor kinase 1 substrate motif ; PS2P - GSK-3/ ERK1/ ERK2/ CDK5 substrate motif ; S2P - GSK-3/ ERK1/ ERK2/ CDK5 substrate motif ;	CAF1B_HUMAN	No	No	Yes	Pro-directed (1)	PC9-MAPK
1309	EGAAHAFAQYNMDQFTPVK	Phospho (ST)	EGAAHAFAQYNMDQFT[Phospho (ST)]PVK	81.65	0	P52907	34.5711	YNMDQFTPVKIEG	T	63	DQF4 - Casein Kinase I substrate motif ; 4PVK - Cdc2 kinase substrate motif ; 4PVK - CDK1/2/4/ 6 kinase substrate motif ; 4PVK - CDK5 kinase substrate motif ; 4PVK - Growth associated histone HI kinase substrate motif ; F4P - GSK-3/ ERK1/ ERK2/ CDK5 substrate motif ;	CAZA1_HUMAN	No	No	Yes	Pro-directed (1)	PC9-MAPK
93	SHSPSSPDPDTPSPVGDSR	Phospho (ST)	SHSPSSPDPDT[Phospho (ST)]PSPVGDSR	45.41	0	Q13586	34.5257	SSPDPDTPSPVGD	T	626	D4PSP - b-Adrenergic Receptor kinase substrate motif ; DPD4 - Casein Kinase I substrate motif ; PD4P - ERK1/2 Kinase substrate motif ; PD4P - GSK-3/ Erk1/ Erk2/ CDK5 kinase motif ; D4P - GSK-3/ ERK1/ ERK2/ CDK5 substrate motif ;	STIM1_HUMAN	No	No	Yes	Pro-directed (1)	PC9-CK2
200	GGDSIGETPTPGASK	Phospho (ST)	GGDSIGETPT[Phospho (ST)]PGASK	98.45	0	O75533	34.4349	SIGETPTPGASKR	T	328	ETP4 - Casein Kinase I substrate motif ; P4P - DNA dependent Protein kinase substrate motif ; P4PGAS - G protein-coupled receptor kinase 1 substrate motif ; P4P - GSK-3/ ERK1/ ERK2/ CDK5 substrate motif ;	SF3B1_HUMAN	No	No	Yes	Pro-directed (1)	PC9-MAPK
1269	MIGFPSSAGSVSPR	Phospho (ST)	MIGFPSSAGSVS[Phospho (ST)]PR	88.71	0	P13646	34.2984	SSAGSVSPRSTSV	S	427	2PRS - Casein Kinase I substrate motif ; 2P - ERK1/2 Kinase substrate motif ; V2PRST - G protein-coupled receptor kinase 1 substrate motif ; 2PR - Growth associated histone HI kinase substrate motif ; V2P - GSK-3/ ERK1/ ERK2/ CDK5 substrate motif ; SV2P - GSK-3/ ERK1/ ERK2/ CDK5 substrate motif ; 2PR - PKA kinase substrate motif ; 2PR - PKC kinase substrate motif ;	K1C13_HUMAN	No	No	Yes	Pro-directed (1)	PC9-CK2
2111	SYDYDLIIIGGGSGGLAAAK	Phospho (Y)	SYDY[Phospho (Y)]DLIIIGGGSGGLAAAK	74.23	0	Q16881	34.2073	LPKSYDYDLIIIG	Y	163	6DLI - ALK kinase substrate motif ; YD6D - EGFR kinase substrate motif ; 6DLI - JAK2 kinase substrate motif ; 6D - Src kinase substrate motif ; D6 - TC-PTP phosphatase substrate motif ;	TRXR1_HUMAN	No	No	Yes	Acidic (4)	PC64-EGFR
1970	ILQEAQNLMALTNVDTPLK	Phospho (ST)	ILQEAQNLMALTNVDT[Phospho (ST)]PLK	83.02	0	Q99459	34.1617	ALTNVDTPLKGGL	T	377	D4PLK - b-Adrenergic Receptor kinase substrate motif ; 4PLK - Cdc2 kinase substrate motif ; 4PLK - CDK1/2/4/ 6 kinase substrate motif ; 4PLK - CDK5 kinase substrate motif ; 4PLK - Growth associated histone HI kinase substrate motif ; D4P - GSK-3/ ERK1/ ERK2/ CDK5 substrate motif ;	CDC5L_HUMAN	No	No	Yes	Pro-directed (1)	PC9-MAPK
671	QAAASATQTIAAAQHAASTPK	Phospho (ST)	QAAASATQTIAAAQHAAST[Phospho (ST)]PK	75.79	0	Q9Y490	34.116	AQHAASTPKASAG	T	941	S4PKAS - G protein-coupled receptor kinase 1 substrate motif ; 4PK - Growth associated histone HI kinase substrate motif ; S4P - GSK-3/ ERK1/ ERK2/ CDK5 substrate motif ; 4PK - PKA kinase substrate motif ; 4PK - PKC kinase substrate motif ;	TLN1_HUMAN	No	No	Yes	Pro-directed (1)	PC9-MAPK
342	RGESLDNLDSPR	Phospho (ST)	RGESLDNLDS[Phospho (ST)]PR	64.33	1	Q8WWI1	34.0246	SLDNLDSPRSNSW	S	1516	D2PRS - b-Adrenergic Receptor kinase substrate motif ; 2PRS - Casein Kinase I substrate motif ; 2P - ERK1/2 Kinase substrate motif ; 2PR - Growth associated histone HI kinase substrate motif ; D2P - GSK-3/ ERK1/ ERK2/ CDK5 substrate motif ; LD2P - GSK-3/ ERK1/ ERK2/ CDK5 substrate motif ; 2PR - PKA kinase substrate motif ; 2PR - PKC kinase substrate motif ;	LMO7_HUMAN	No	No	Yes	Pro-directed (1)	PC9-MAPK
620	EDLSPAFDHSPNK	Phospho (ST)	EDLS[Phospho (ST)]PAFDHSPNK	75.58	0	P17706	34	LSKEDLSPAFDHS	S	298	EDL2 - Casein Kinase I substrate motif ; 2P - ERK1/2 Kinase substrate motif ; L2P - GSK-3/ ERK1/ ERK2/ CDK5 substrate motif ; DL2P - GSK-3/ ERK1/ ERK2/ CDK5 substrate motif ; KEDL2 - PKA kinase substrate motif ;	PTN2_HUMAN	No	Yes	Yes	Pro-directed (1)	PC9-MAPK
234	GSTAENAEYLR	Phospho (Y)	GSTAENAEY[Phospho (Y)]LR	56.34	0	P00533	34	TAENAEYLRVAPQ	Y	1197	AE6L - EGFR kinase substrate motif ; 6LRV - JAK2 kinase substrate motif ; E6 - TC-PTP phosphatase substrate motif ;	EGFR_HUMAN	Yes	No	Yes	Other	PC34-EGFR
758	SAESPTSPVTSETGSTFK	Phospho (ST)	SAESPTS[Phospho (ST)]PVTSETGSTFK	100.72	0	Q02952	33.9331	SAESPTSPVTSET	S	286	2PVT - Casein Kinase I substrate motif ; PT2P - ERK1/2 Kinase substrate motif ; 2P - ERK1/2 Kinase substrate motif ; T2PVTS - G protein-coupled receptor kinase 1 substrate motif ; PT2P - GSK-3/ ERK1/ ERK2/ CDK5 substrate motif ; T2P - GSK-3/ ERK1/ ERK2/ CDK5 substrate motif ;	AKA12_HUMAN	No	No	Yes	Pro-directed (1)	PC9-MAPK
883	SEDMPFSPK	Phospho (ST)	SEDMPFS[Phospho (ST)]PK	65.73	0	Q12888	33.8414	SEDMPFSPKASVA	S	265	2PKASV - Casein Kinase I substrate motif ; PF2P - ERK1/2 Kinase substrate motif ; 2P - ERK1/2 Kinase substrate motif ; F2PKAS - G protein-coupled receptor kinase 1 substrate motif ; 2PK - Growth associated histone HI kinase substrate motif ; PF2P - GSK-3/ ERK1/ ERK2/ CDK5 substrate motif ; F2P - GSK-3/ ERK1/ ERK2/ CDK5 substrate motif ; 2PK - PKA kinase substrate motif ; 2PK - PKC kinase substrat…	TP53B_HUMAN	No	No	Yes	Pro-directed (1)	PC9-MAPK
2051	ENSPFLNNVEVEQESFFEGK	Phospho (ST)	ENS[Phospho (ST)]PFLNNVEVEQESFFEGK	97.09	0	Q9Y666	33.7956	GNPRENSPFLNNV	S	50	REN2 - Calmodulin-dependent protein kinase II substrate motif ; 2P - ERK1/2 Kinase substrate motif ; N2P - GSK-3/ ERK1/ ERK2/ CDK5 substrate motif ; EN2P - GSK-3/ ERK1/ ERK2/ CDK5 substrate motif ; REN2 - PKA kinase substrate motif ; REN2 - PKC epsilon kinase substrate motif ; REN2 - PKC kinase substrate motif ;	S12A7_HUMAN	No	No	Yes	Pro-directed (1)	PC9-MAPK
1138	SDDLVVDVSNEDPATPR	Phospho (ST)	SDDLVVDVSNEDPAT[Phospho (ST)]PR	104.44	0	Q04726	33.7496	SNEDPATPRVSPA	T	259	DPA4 - Casein Kinase I substrate motif ; PA4P - ERK1/2 Kinase substrate motif ; A4PRVS - G protein-coupled receptor kinase 1 substrate motif ; 4PR - Growth associated histone HI kinase substrate motif ; PA4P - GSK-3/ ERK1/ ERK2/ CDK5 kinase motif ; A4P - GSK-3/ ERK1/ ERK2/ CDK5 substrate motif ; 4PR - PKA kinase substrate motif ; 4PR - PKC kinase substrate motif ;	TLE3_HUMAN	No	No	Yes	Pro-directed (1)	PC9-MAPK
21	RSNSEVEDVGPTSHNR	Phospho (ST)	RSNS[Phospho (ST)]EVEDVGPTSHNR	62.29	1	Q13206	33.7496	MKKRSNSEVEDVG	S	831	KKRSN2 - Akt kinase substrate motif ; RSN2 - Calmodulin-dependent protein kinase II substrate motif ; 2EVE - Casein Kinase II substrate motif ; SN2E - G protein-coupled receptor kinase 1 substrate motif ; MKKRSN2EV - HMGCoA Reductase kinase substrate motif ; KKRSN2 - MAPKAPK1 kinase substrate motif ; KRSN2 - PKA kinase substrate motif ; RSN2 - PKA kinase substrate motif ; RSN2 - PKC kinase substr…	DDX10_HUMAN	No	No	Yes	Basic (3)	PC9-CK2
1837	LSIFDANESGFESYEALPQHK	Phospho (ST)	LSIFDANES[Phospho (ST)]GFESYEALPQHK	54.06	0	P26358	33.7037	IFDANESGFESYE	S	394	E2GFE - b-Adrenergic Receptor kinase substrate motif ; 2GFE - Casein Kinase II substrate motif ; E2GFES - G protein-coupled receptor kinase 1 substrate motif ;	DNMT1_HUMAN	No	No	Yes	Acidic (4)	PC9-CK2
603	ELSDLEEENR	Phospho (ST)	ELS[Phospho (ST)]DLEEENR	74.92	0	Q5M775	33.5657	NFQKELSDLEEEN	S	241	FQKEL2DL - Calmodulin-dependent protein kinase II substrate motif ; 2DLE - Casein Kinase II substrate motif ; 2DLEEE - Casein Kinase II substrate motif ; KEL2 - PKA kinase substrate motif ; KEL2 - PKC kinase substrate motif ;	CYTSB_HUMAN	No	No	Yes	Basic (3)	PC9-CK2
1766	EEYAVLISEAQAIK	Phospho (Y)	EEY[Phospho (Y)]AVLISEAQAIK	60.41	0	Q14204	33.4735	ARYKEEYAVLISE	Y	3451	EE6A - EGFR kinase substrate motif ; 6AVL - JAK2 kinase substrate motif ; 6A - Src kinase substrate motif ; EE6 - SHP1 phosphatase substrate motif ; E6 - TC-PTP phosphatase substrate motif ;	DYHC1_HUMAN	No	No	Yes	Basic (3)	PC65-EGFR
1078	MIGFPSSAGSVSPR	Phospho (ST)	MIGFPSSAGSVS[Phospho (ST)]PR	101.05	0	P13646	33.4274	SSAGSVSPRSTSV	S	427	2PRS - Casein Kinase I substrate motif ; 2P - ERK1/2 Kinase substrate motif ; V2PRST - G protein-coupled receptor kinase 1 substrate motif ; 2PR - Growth associated histone HI kinase substrate motif ; V2P - GSK-3/ ERK1/ ERK2/ CDK5 substrate motif ; SV2P - GSK-3/ ERK1/ ERK2/ CDK5 substrate motif ; 2PR - PKA kinase substrate motif ; 2PR - PKC kinase substrate motif ;	K1C13_HUMAN	No	No	Yes	Pro-directed (1)	PC9-MAPK
14	KAEPSEVDMNSPK	Oxidation (M); Phospho (ST)	KAEPSEVDM[Oxidation (M)]NS[Phospho (ST)]PK	48.3	1	Q9NR30	33.3813	SEVDMNSPKSKKA	S	71	DMN2 - Casein Kinase I substrate motif ; 2PKS - Casein Kinase I substrate motif ; 2P - ERK1/2 Kinase substrate motif ; 2PK - Growth associated histone HI kinase substrate motif ; N2P - GSK-3/ ERK1/ ERK2/ CDK5 substrate motif ; MN2P - GSK-3/ ERK1/ ERK2/ CDK5 substrate motif ; 2PK - PKA kinase substrate motif ; 2PK - PKC kinase substrate motif ;	DDX21_HUMAN	No	No	Yes	Pro-directed (1)	PC9-MAPK
1375	AIPVSPSAVEEDEDEDGHTVVATAR	Phospho (ST)	AIPVSPS[Phospho (ST)]AVEEDEDEDGHTVVATAR	67.07	0	Q07157	33.3813	AIPVSPSAVEEDE	S	1619	2AVE - Casein Kinase II substrate motif ; P2A - DNA dependent Protein kinase substrate motif ;	ZO1_HUMAN	No	No	Yes	Acidic (4)	PC9-CK2
590	NIVHNYSEAEIK	Phospho (ST)	NIVHNYS[Phospho (ST)]EAEIK	48.43	0	Q9H201	33.3351	NIVHNYSEAEIKV	S	18	VHNY2EAEI - AMP-activated protein kinase substrate motif ; 2EAE - Casein Kinase II substrate motif ; NY2E - G protein-coupled receptor kinase 1 substrate motif ;	EPN3_HUMAN	No	No	Yes	Acidic (4)	PC9-CK2
570	LAELSDYR	Phospho (Y)	LAELSDY[Phospho (Y)]R	39.77	0	Q96PK6	33.3351	LAELSDYRRLSES	Y	614	SD6R - EGFR kinase substrate motif ; 6RRL - JAK2 kinase substrate motif ; SD6RRL - Src family kinase substrate motif ; D6 - TC-PTP phosphatase substrate motif ;	RBM14_HUMAN	No	No	Yes	Other	PC66-EGFR
2282	EQLIDYLMLK	Phospho (Y)	EQLIDY[Phospho (Y)]LMLK	55.33	0	Q96RT1	33.2888	REQLIDYLMLKVA	Y	1293	ID6L - EGFR kinase substrate motif ; 6LML - JAK2 kinase substrate motif ; ID6LML - Src family kinase substrate motif ; EQLID6LML - SHP1 phosphatase substrate motif ; D6 - TC-PTP phosphatase substrate motif ;	LAP2_HUMAN	No	No	Yes	Other	PC67-EGFR
1382	NPDDITQEEYGEFYK	Phospho (ST)	NPDDIT[Phospho (ST)]QEEYGEFYK	98.12	0	P08238	33.15	RNPDDITQEEYGE	T	297	DDI4 - Casein Kinase I substrate motif ; 4QEE - Casein Kinase II substrate motif ;	HS90B_HUMAN	No	No	Yes	Acidic (4)	PC9-CK2
1572	VAMSHFEPNEYIHYDLLEK	Oxidation (M); Phospho (Y)	VAM[Oxidation (M)]SHFEPNEY[Phospho (Y)]IHYDLLEK	70.86	0	Q99798	33.15	HFEPNEYIHYDLL	Y	42	NE6I - EGFR kinase substrate motif ; E6 - TC-PTP phosphatase substrate motif ;	ACON_HUMAN	No	No	Yes	Other	PC68-EGFR
273	TQSEESRPQSLQQPATSTTETPASPAHTTPQTQSTSGR	Phospho (ST)	TQSEESRPQSLQQPATSTTETPAS[Phospho (ST)]PAHTTPQTQSTSGR	47.29	0	P15336	33	TTETPASPAHTTP	S	328	PA2P - ERK1/2 Kinase substrate motif ; 2P - ERK1/2 Kinase substrate motif ; A2PAHT - G protein-coupled receptor kinase 1 substrate motif ; PA2P - GSK-3/ ERK1/ ERK2/ CDK5 substrate motif ; A2P - GSK-3/ ERK1/ ERK2/ CDK5 substrate motif ;	ATF2_HUMAN	No	No	Yes	Pro-directed (1)	PC9-MAPK
1367	AAALSLSTLASPK	Phospho (ST)	AAALSLSTLAS[Phospho (ST)]PK	94.5	0	P98172	33	SLSTLASPKGGSG	S	287	2P - ERK1/2 Kinase substrate motif ; 2PK - Growth associated histone HI kinase substrate motif ; A2P - GSK-3/ ERK1/ ERK2/ CDK5 substrate motif ; LA2P - GSK-3/ ERK1/ ERK2/ CDK5 substrate motif ; 2PK - PKA kinase substrate motif ; 2PK - PKC kinase substrate motif ;	EFNB1_HUMAN	No	No	Yes	Pro-directed (1)	PC9-MAPK
472	SAVGFDYQGK	Phospho (Y)	SAVGFDY[Phospho (Y)]QGK	61.92	0	Q14247	33	SAVGFDYQGKTEK	Y	178	FD6Q - EGFR kinase substrate motif ; D6 - TC-PTP phosphatase substrate motif ;	SRC8_HUMAN	No	No	Yes	Other	PC346-EGFR
1741	YILGNPLTPGVTQGPQIDK	Phospho (ST)	YILGNPLT[Phospho (ST)]PGVTQGPQIDK	86.15	0	P00352	32.9644	ILGNPLTPGVTQG	T	337	PL4P - ERK1/2 Kinase substrate motif ; L4PGVT - G protein-coupled receptor kinase 1 substrate motif ; PL4P - GSK-3/ ERK1/ ERK2/ CDK5 kinase motif ; L4P - GSK-3/ ERK1/ ERK2/ CDK5 substrate motif ; PL4P - RAF1 kinase substrate motif ; L4P - RAF1 kinase substrate motif ;	AL1A1_HUMAN	No	No	Yes	Pro-directed (1)	PC9-MAPK
1037	YMLTHQELASDGEIETK	Phospho (ST)	YMLTHQELAS[Phospho (ST)]DGEIETK	48.3	0	Q02241	32.9179	THQELASDGEIET	S	867	ELA2 - Casein Kinase I substrate motif ; 2DGE - Casein Kinase II substrate motif ; 2DGEIE - Casein Kinase II substrate motif ;	KIF23_HUMAN	No	No	Yes	Acidic (4)	PC9-CK2
65	MDYEDDRLR	Oxidation (M); Phospho (Y)	M[Oxidation (M)]DY[Phospho (Y)]EDDRLR	39.73	1	P43243	32.9179	YYDRMDYEDDRLR	Y	219	MD6E - EGFR kinase substrate motif ; 6E - Src kinase substrate motif ; D6 - TC-PTP phosphatase substrate motif ;	MATR3_HUMAN	No	No	Yes	Basic (3)	PC69-EGFR
276	QNSDDEEQPQLSDEEK	2 Phospho (ST)	QNS[Phospho (ST)]DDEEQPQLS[Phospho (ST)]DEEK	57.96	0	Q8WVC0	32.8248	DDEKQNSDDEEQP	S	229	2DDE - Casein Kinase II substrate motif ; KQN2 - PKA kinase substrate motif ; KQN2 - PKC kinase substrate motif ;	LEO1_HUMAN	No	No	Yes	Basic (3)	PC9-CK2
276	QNSDDEEQPQLSDEEK	2 Phospho (ST)	QNS[Phospho (ST)]DDEEQPQLS[Phospho (ST)]DEEK	57.96	0	Q8WVC0	32.8248	EEQPQLSDEEKMQ	S	238	2DE - Casein Kinase II substrate motif ; 2DEE - Casein Kinase II substrate motif ;	LEO1_HUMAN	No	No	Yes	Acidic (4)	PC9-CK2
1090	GHLDAELDAYMAQTDPETND	Oxidation (M); Phospho (ST)	GHLDAELDAYM[Oxidation (M)]AQT[Phospho (ST)]DPETND	72.31	0	Q9Y3Y2	32.8248	DAYMAQTDPETND	T	242	4DPE - Casein Kinase II substrate motif ; Q4DPET - G protein-coupled receptor kinase 1 substrate motif ;	CHTOP_HUMAN	No	No	Yes	Acidic (4)	PC9-CK2
1550	LVQSPNSYFMDVK	Phospho (ST)	LVQS[Phospho (ST)]PNSYFMDVK	61.76	0	Q71UM5	32.7783	KKRLVQSPNSYFM	S	27	2PNS - Casein Kinase I substrate motif ; 2P - ERK1/2 Kinase substrate motif ; Q2P - GSK-3/ ERK1/ ERK2/ CDK5 substrate motif ; VQ2P - GSK-3/ ERK1/ ERK2/ CDK5 substrate motif ;	RS27L_HUMAN	No	No	Yes	Pro-directed (1)	PC9-MAPK
747	DIHDDQDYLHSLGK	Phospho (Y)	DIHDDQDY[Phospho (Y)]LHSLGK	66	0	O75955	32.7783	IHDDQDYLHSLGK	Y	160	DQD6 - ALK kinase substrate motif ; QD6L - EGFR kinase substrate motif ; D6 - TC-PTP phosphatase substrate motif ;	FLOT1_HUMAN	No	No	Yes	Other	PC70-EGFR
1216	TSDLVEEYFEAHSSSK	Phospho (Y)	TSDLVEEY[Phospho (Y)]FEAHSSSK	57.66	0	Q13416	32.7783	SDLVEEYFEAHSS	Y	243	EE6F - EGFR kinase substrate motif ; EE6 - SHP1 phosphatase substrate motif ; E6 - TC-PTP phosphatase substrate motif ;	ORC2_HUMAN	No	No	Yes	Acidic (4)	PC71-EGFR
252	RNVESGEEELASK	Phospho (ST)	RNVES[Phospho (ST)]GEEELASK	51.94	1	Q96HS1	32.7316	RKRNVESGEEELA	S	80	E2GEE - b-Adrenergic Receptor kinase substrate motif ; 2GE - Casein Kinase II substrate motif ; 2GEE - Casein Kinase II substrate motif ;	PGAM5_HUMAN	No	No	Yes	Acidic (4)	PC9-CK2
2115	EPIPSLEAIYLLSPTEK	Phospho (ST)	EPIPSLEAIYLLS[Phospho (ST)]PTEK	78.98	0	Q15833	32.685	EAIYLLSPTEKSV	S	78	2PTE - Casein Kinase II substrate motif ; 2P - ERK1/2 Kinase substrate motif ; L2P - GSK-3/ ERK1/ ERK2/ CDK5 substrate motif ; LL2P - GSK-3/ ERK1/ ERK2/ CDK5 substrate motif ;	STXB2_HUMAN	No	No	Yes	Pro-directed (1)	PC9-MAPK
627	GLDDSTGGTPLTPAAR	Phospho (ST)	GLDDSTGGTPLT[Phospho (ST)]PAAR	118.26	0	Q9NXR1	32.5449	TGGTPLTPAARIS	T	246	PL4P - ERK1/2 Kinase substrate motif ; PL4P - GSK-3/ ERK1/ ERK2/ CDK5 kinase motif ; L4P - GSK-3/ ERK1/ ERK2/ CDK5 substrate motif ; PL4P - RAF1 kinase substrate motif ; L4P - RAF1 kinase substrate motif ;	NDE1_HUMAN	No	No	Yes	Pro-directed (1)	PC9-MAPK
1253	LLEENETEAVTVPTPSPTPVR	Phospho (ST)	LLEENETEAVTVPT[Phospho (ST)]PSPTPVR	72.99	0	Q9UHR4	32.5449	EAVTVPTPSPTPV	T	412	P4P - DNA dependent Protein kinase substrate motif ; P4PSPT - G protein-coupled receptor kinase 1 substrate motif ; P4P - GSK-3/ ERK1/ ERK2/ CDK5 substrate motif ;	BI2L1_HUMAN	No	No	Yes	Pro-directed (1)	PC9-MAPK
591	IVGDYQQLEER	Phospho (Y)	IVGDY[Phospho (Y)]QQLEER	63.38	0	Q14789	32.4981	DRIVGDYQQLEER	Y	2480	GD6Q - EGFR kinase substrate motif ; 6QQL - JAK2 kinase substrate motif ; D6 - TC-PTP phosphatase substrate motif ;	GOGB1_HUMAN	No	No	Yes	Other	PC72-EGFR
1214	RGHVFEESQVAGTPMFVVK	Phospho (ST)	RGHVFEESQVAGT[Phospho (ST)]PMFVVK	43.72	1	P13639	32.4513	ESQVAGTPMFVVK	T	779	G4P - GSK-3/ ERK1/ ERK2/ CDK5 substrate motif ;	EF2_HUMAN	No	No	Yes	Pro-directed (1)	PC9-MAPK
1604	ELPAAEPVLSPLEGTK	Phospho (ST)	ELPAAEPVLS[Phospho (ST)]PLEGTK	101.54	0	Q9BY77	32.4513	AAEPVLSPLEGTK	S	275	2PLE - Casein Kinase II substrate motif ; 2P - ERK1/2 Kinase substrate motif ; L2P - GSK-3/ ERK1/ ERK2/ CDK5 substrate motif ; VL2P - GSK-3/ ERK1/ ERK2/ CDK5 substrate motif ;	PDIP3_HUMAN	No	No	Yes	Pro-directed (1)	PC9-MAPK
837	TPEPVVPTAPEPHPTTSTDQPVTPK	Phospho (ST)	TPEPVVPTAPEPHPTTSTDQPVT[Phospho (ST)]PK	41.38	0	Q14676	32.3576	STDQPVTPKLTSR	T	1630	PV4P - ERK1/2 Kinase substrate motif ; V4PKLT - G protein-coupled receptor kinase 1 substrate motif ; 4PK - Growth associated histone HI kinase substrate motif ; PV4P - GSK-3/ ERK1/ ERK2/ CDK5 kinase motif ; V4P - GSK-3/ ERK1/ ERK2/ CDK5 substrate motif ; 4PK - PKA kinase substrate motif ; 4PK - PKC kinase substrate motif ;	MDC1_HUMAN	No	No	Yes	Pro-directed (1)	PC9-MAPK
558	GESLDNLDSPR	Phospho (ST)	GESLDNLDS[Phospho (ST)]PR	62.81	0	Q8WWI1	32.3107	SLDNLDSPRSNSW	S	1516	D2PRS - b-Adrenergic Receptor kinase substrate motif ; 2PRS - Casein Kinase I substrate motif ; 2P - ERK1/2 Kinase substrate motif ; 2PR - Growth associated histone HI kinase substrate motif ; D2P - GSK-3/ ERK1/ ERK2/ CDK5 substrate motif ; LD2P - GSK-3/ ERK1/ ERK2/ CDK5 substrate motif ; 2PR - PKA kinase substrate motif ; 2PR - PKC kinase substrate motif ;	LMO7_HUMAN	No	No	Yes	Pro-directed (1)	PC9-MAPK
1844	DLVLPTQALPASPALK	Phospho (ST)	DLVLPTQALPAS[Phospho (ST)]PALK	45.61	0	Q15554	32.3107	TQALPASPALKNK	S	323	PA2P - ERK1/2 Kinase substrate motif ; 2P - ERK1/2 Kinase substrate motif ; PA2P - GSK-3/ ERK1/ ERK2/ CDK5 substrate motif ; A2P - GSK-3/ ERK1/ ERK2/ CDK5 substrate motif ;	TERF2_HUMAN	No	No	Yes	Pro-directed (1)	PC9-MAPK
1574	LLPSAPQTLPDGPLASPAR	Phospho (ST)	LLPSAPQTLPDGPLAS[Phospho (ST)]PAR	57.47	0	O15027	32.2638	PDGPLASPARVPM	S	1786	2PAR - Cdc2 kinase substrate motif ; 2PAR - CDK1/2/4/ 6 kinase substrate motif ; 2PARV - CDK kinase substrate motif ; 2P - ERK1/2 Kinase substrate motif ; 2PAR - Growth associated histone HI kinase substrate motif ; A2P - GSK-3/ ERK1/ ERK2/ CDK5 substrate motif ; LA2P - GSK-3/ ERK1/ ERK2/ CDK5 substrate motif ;	SC16A_HUMAN	No	No	Yes	Pro-directed (1)	PC9-MAPK
1273	NVPQEESLEDSDVDADFK	Phospho (ST)	NVPQEESLEDS[Phospho (ST)]DVDADFK	67.6	0	O00505	32.2168	EESLEDSDVDADF	S	60	D2DVD - b-Adrenergic Receptor kinase substrate motif ; 2DVD - Casein Kinase II substrate motif ; 2DVDAD - Casein Kinase II substrate motif ; D2DVD - Casein Kinase II substrate motif ; D2DVDA - G protein-coupled receptor kinase 1 substrate motif ; D2DVDAD - Pyruvate dehydrogenase kinase substrate motif ;	IMA3_HUMAN	No	No	Yes	Acidic (4)	PC9-CK2
313	SEDPPGQEAGSEEEGSSASGLAK	Phospho (ST)	SEDPPGQEAGS[Phospho (ST)]EEEGSSASGLAK	139.09	0	O75153	32.1698	PGQEAGSEEEGSS	S	664	EAG2 - Casein Kinase I substrate motif ; 2EE - Casein Kinase II substrate motif ; 2EEE - Casein Kinase II substrate motif ; AG2E - G protein-coupled receptor kinase 1 substrate motif ;	CLU_HUMAN	No	No	Yes	Acidic (4)	PC9-CK2
1223	NRPDYVSEEEEDDEDFETAVK	Phospho (ST)	NRPDYVS[Phospho (ST)]EEEEDDEDFETAVK	99.1	0	P49792	32.1698	NRPDYVSEEEEDD	S	2668	DYV2 - Casein Kinase I substrate motif ; 2EE - Casein Kinase II substrate motif ; 2EEE - Casein Kinase II substrate motif ; 2EEEED - Casein Kinase II substrate motif ; YV2E - G protein-coupled receptor kinase 1 substrate motif ;	RBP2_HUMAN	No	No	Yes	Acidic (2)	PC9-CK2
1502	IILSPFATTTK	Phospho (ST)	IILS[Phospho (ST)]PFATTTK	71.14	0	Q9P0V3	32.0757	VGKIILSPFATTT	S	637	2P - ERK1/2 Kinase substrate motif ; L2PFAT - G protein-coupled receptor kinase 1 substrate motif ; L2P - GSK-3/ ERK1/ ERK2/ CDK5 substrate motif ; IL2P - GSK-3/ ERK1/ ERK2/ CDK5 substrate motif ; KIIL2 - PKA kinase substrate motif ;	SH3B4_HUMAN	No	No	Yes	Pro-directed (1)	PC9-MAPK
429	SHMSGSPGPGGSNTAPSTPVIGGSDKPGMEEK	Oxidation (M); Phospho (ST)	SHM[Oxidation (M)]SGSPGPGGSNTAPST[Phospho (ST)]PVIGGSDKPGMEEK	77.56	0	A0FGR8	32.0286	SNTAPSTPVIGGS	T	705	PS4P - ERK1/2 Kinase substrate motif ; PS4P - GSK-3/ ERK1/ ERK2/ CDK5 kinase motif ; S4P - GSK-3/ ERK1/ ERK2/ CDK5 substrate motif ;	ESYT2_HUMAN	No	No	Yes	Pro-directed (1)	PC9-MAPK
2161	VSASPLLYTLIEK	Phospho (ST)	VSAS[Phospho (ST)]PLLYTLIEK	71.2	0	P02786	32	NFKVSASPLLYTL	S	499	2P - ERK1/2 Kinase substrate motif ; A2P - GSK-3/ ERK1/ ERK2/ CDK5 substrate motif ; SA2P - GSK-3/ ERK1/ ERK2/ CDK5 substrate motif ; KVSA2 - PKA kinase substrate motif ;	TFR1_HUMAN	No	No	Yes	Pro-directed (1)	PC9-MAPK
186	SEDPPTTPIR	Phospho (ST)	SEDPPTT[Phospho (ST)]PIR	51.75	0	Q12888	31.8871	SEDPPTTPIRGNL	T	1056	4PIR - Cdc2 kinase substrate motif ; 4PIR - CDK1/2/4/ 6 kinase substrate motif ; PT4P - ERK1/2 Kinase substrate motif ; 4PIR - Growth associated histone HI kinase substrate motif ; PT4P - GSK-3/ ERK1/ ERK2/ CDK5 kinase motif ; T4P - GSK-3/ ERK1/ ERK2/ CDK5 substrate motif ;	TP53B_HUMAN	No	No	Yes	Pro-directed (1)	PC9-MAPK
410	EVDYSDSLTEK	Phospho (Y)	EVDY[Phospho (Y)]SDSLTEK	93.29	0	P51532	31.8399	HRKEVDYSDSLTE	Y	1379	EVD6 - ALK kinase substrate motif ; VD6S - EGFR kinase substrate motif ; 6S - Src kinase substrate motif ; D6 - TC-PTP phosphatase substrate motif ;	SMCA4_HUMAN	No	No	Yes	Acidic (4)	PC73-EGFR
1210	QRYEILTPNSIPK	Phospho (ST)	QRYEILT[Phospho (ST)]PNSIPK	48.31	1	P35579	31.7926	QRYEILTPNSIPK	T	725	EIL4 - Casein Kinase I substrate motif ; 4PNS - Casein Kinase I substrate motif ; L4P - GSK-3/ ERK1/ ERK2/ CDK5 substrate motif ; L4P - RAF1 kinase substrate motif ;	MYH9_HUMAN	No	No	Yes	Pro-directed (1)	PC9-MAPK
1227	DLLAEQQPHHLATAVPLTPR	Phospho (ST)	DLLAEQQPHHLATAVPLT[Phospho (ST)]PR	59.28	0	Q7L9B9	31.7926	ATAVPLTPRVNIN	T	134	PL4P - ERK1/2 Kinase substrate motif ; 4PR - Growth associated histone HI kinase substrate motif ; PL4P - GSK-3/ ERK1/ ERK2/ CDK5 kinase motif ; L4P - GSK-3/ ERK1/ ERK2/ CDK5 substrate motif ; 4PR - PKA kinase substrate motif ; 4PR - PKC kinase substrate motif ; PL4P - RAF1 kinase substrate motif ; L4P - RAF1 kinase substrate motif ;	EEPD1_HUMAN	No	No	Yes	Pro-directed (1)	PC9-MAPK
1379	QLSFISPPTPQPK	Phospho (ST)	QLSFISPPT[Phospho (ST)]PQPK	58.12	0	O43395	31.7926	SFISPPTPQPKTP	T	167	P4P - DNA dependent Protein kinase substrate motif ; PP4P - ERK1/2 Kinase substrate motif ; PP4P - GSK-3/ ERK1/ ERK2/ CDK5 kinase motif ; P4P - GSK-3/ ERK1/ ERK2/ CDK5 substrate motif ;	PRPF3_HUMAN	No	No	Yes	Pro-directed (1)	PC9-MAPK
893	SSTPLPTISSSAENTR	Phospho (ST)	SSTPLPTISS[Phospho (ST)]SAENTR	63.55	0	P42166	31.7926	PLPTISSSAENTR	S	167	2SAE - Casein Kinase II substrate motif ;	LAP2A_HUMAN	No	No	Yes	Acidic (4)	PC9-CK2
1594	DDIAQVDYVEPSQNTISLK	Phospho (Y)	DDIAQVDY[Phospho (Y)]VEPSQNTISLK	81.98	0	O00267	31.698	DIAQVDYVEPSQN	Y	295	VD6V - EGFR kinase substrate motif ; D6 - TC-PTP phosphatase substrate motif ;	SPT5H_HUMAN	No	No	Yes	Acidic (4)	PC74-EGFR
1479	QASPNIVIALSGNK	Phospho (ST)	QAS[Phospho (ST)]PNIVIALSGNK	77.25	0	P20339	31.6032	ELQRQASPNIVIA	S	123	LQRQA2PNIV - Calmodulin-dependent protein kinase I substrate motif ; RQA2 - Calmodulin-dependent protein kinase II substrate motif ; LQRQA2PN - Calmodulin-dependent protein kinase II substrate motif ; LQRQA2 - Calmodulin-dependent protein kinase IV substrate motif ; LQRQA2 - Chk1 kinase substrate motif ; 2P - ERK1/2 Kinase substrate motif ; A2P - GSK-3/ ERK1/ ERK2/ CDK5 substrate motif ; QA2P - G…	RAB5A_HUMAN	No	No	Yes	Pro-directed (1)	PC9-MAPK
45	QESDEESRPQNANYPR	Phospho (ST)	QES[Phospho (ST)]DEESRPQNANYPR	55.77	0	O15164	31.6032	VIVKQESDEESRP	S	744	E2DEE - b-Adrenergic Receptor kinase substrate motif ; IVKQE2DE - Calmodulin-dependent protein kinase II substrate motif ; 2DE - Casein Kinase II substrate motif ; 2DEE - Casein Kinase II substrate motif ; E2DEE - Casein Kinase II substrate motif ; IVKQE2 - Chk1 kinase substrate motif ; E2DEES - G protein-coupled receptor kinase 1 substrate motif ; KQE2 - PKA kinase substrate motif ; KQE2 - PKC k…	TIF1A_HUMAN	No	No	Yes	Basic (3)	PC9-CK2
66	ELIDHSPK	Phospho (ST)	ELIDHS[Phospho (ST)]PK	37.25	0	O43674	31.5558	KELIDHSPKATPD	S	182	2P - ERK1/2 Kinase substrate motif ; H2PKAT - G protein-coupled receptor kinase 1 substrate motif ; 2PK - Growth associated histone HI kinase substrate motif ; H2P - GSK-3/ ERK1/ ERK2/ CDK5 substrate motif ; DH2P - GSK-3/ ERK1/ ERK2/ CDK5 substrate motif ; 2PK - PKA kinase substrate motif ; 2PK - PKC kinase substrate motif ;	NA	No	No	Yes	Pro-directed (1)	PC9-MAPK
1015	RESESESDETPPAAPQLIK	2 Phospho (ST)	RES[Phospho (ST)]ES[Phospho (ST)]ESDETPPAAPQLIK	39.15	1	O60832	31.5558	AKRKRESESESDE	S	451	E2ESE - b-Adrenergic Receptor kinase substrate motif ; 2ESE - Casein Kinase II substrate motif ; 2ESESD - Casein Kinase II substrate motif ; E2ESE - Casein Kinase II substrate motif ; RE2E - G protein-coupled receptor kinase 1 substrate motif ; E2ESES - G protein-coupled receptor kinase 1 substrate motif ; KRE2 - PAK2 kinase substrate motif ; RKRE2E - Pim1 kinase substrate sequence ; RE2 - PKA ki…	DKC1_HUMAN	No	No	Yes	Basic (3)	PC9-CK2
700	GLSEDTTEETLK	Phospho (ST)	GLS[Phospho (ST)]EDTTEETLK	86.5	0	P19338	31.4133	LFVKGLSEDTTEE	S	580	FVKGL2ED - Calmodulin-dependent protein kinase II substrate motif ; 2EDT - Casein Kinase I substrate motif ; GL2E - G protein-coupled receptor kinase 1 substrate motif ; L2EDTT - G protein-coupled receptor kinase 1 substrate motif ; KGL2 - PKA kinase substrate motif ; KGL2 - PKC kinase substrate motif ;	NUCL_HUMAN	No	No	Yes	Basic (3)	PC9-CK2
512	ENMEAISPLK	Oxidation (M); Phospho (ST)	ENM[Oxidation (M)]EAIS[Phospho (ST)]PLK	70.82	0	O96019	31.3182	ENMEAISPLKNGM	S	86	EAI2 - Casein Kinase I substrate motif ; 2PLK - Cdc2 kinase substrate motif ; 2PLK - CDK1/2/4/ 6 kinase substrate motif ; 2PLKN - CDK kinase substrate motif ; 2P - ERK1/2 Kinase substrate motif ; 2PLK - Growth associated histone HI kinase substrate motif ; I2P - GSK-3/ ERK1/ ERK2/ CDK5 substrate motif ; AI2P - GSK-3/ ERK1/ ERK2/ CDK5 substrate motif ;	ACL6A_HUMAN	No	No	Yes	Pro-directed (1)	PC9-MAPK
378	YDEYVNVK	Phospho (Y)	YDEY[Phospho (Y)]VNVK	45.95	0	Q8WUM4	31.3182	ASRYDEYVNVKDF	Y	294	DE6V - EGFR kinase substrate motif ; 6VNV - JAK2 kinase substrate motif ; DE6 - SHP1 phosphatase substrate motif ; E6 - TC-PTP phosphatase substrate motif ;	PDC6I_HUMAN	No	No	Yes	Other	PC75-EGFR
1963	LSPEPWTPETGLVTDAFK	Phospho (ST)	LSPEPWT[Phospho (ST)]PETGLVTDAFK	61.67	0	O60488	31.2706	LSPEPWTPETGLV	T	679	EPW4 - Casein Kinase I substrate motif ; 4PET - Casein Kinase I substrate motif ; PW4P - ERK1/2 Kinase substrate motif ; PW4P - GSK-3/ Erk1/ Erk2/ CDK5 kinase motif ; W4P - GSK-3/ ERK1/ ERK2/ CDK5 substrate motif ;	ACSL4_HUMAN	No	No	Yes	Pro-directed (1)	PC9-CK2
598	NLSSDEATNPISR	Phospho (ST)	NLSS[Phospho (ST)]DEATNPISR	41.07	0	Q7Z417	30.9841	SLKNLSSDEATNP	S	113	2DE - Casein Kinase II substrate motif ; S2DEAT - G protein-coupled receptor kinase 1 substrate motif ; KNLS2 - PKA kinase substrate motif ;	NUFP2_HUMAN	No	No	Yes	Acidic (4)	PC9-CK2
199	STTELDDYSTNK	Phospho (Y)	STTELDDY[Phospho (Y)]STNK	61.33	0	Q8WWI1	30.8405	TTELDDYSTNKNG	Y	1430	DD6S - EGFR kinase substrate motif ; 6S - Src kinase substrate motif ; DD6 - SHP1 phosphatase substrate motif ; D6 - TC-PTP phosphatase substrate motif ;	LMO7_HUMAN	No	No	Yes	Other	PC76-EGFR
1933	YLLSQSSPAPLTAAEEELR	Phospho (ST)	YLLSQSS[Phospho (ST)]PAPLTAAEEELR	61.38	0	Q12792	30.7445	YLLSQSSPAPLTA	S	143	2P - ERK1/2 Kinase substrate motif ; S2P - GSK-3/ ERK1/ ERK2/ CDK5 substrate motif ; QS2P - GSK-3/ ERK1/ ERK2/ CDK5 substrate motif ;	TWF1_HUMAN	No	No	Yes	Pro-directed (1)	PC9-MAPK
432	FEDVVNQSSPK	Phospho (ST)	FEDVVNQSS[Phospho (ST)]PK	45.46	0	Q01085	30.6004	DVVNQSSPKNCTV	S	201	2P - ERK1/2 Kinase substrate motif ; 2PK - Growth associated histone HI kinase substrate motif ; S2P - GSK-3/ ERK1/ ERK2/ CDK5 substrate motif ; QS2P - GSK-3/ ERK1/ ERK2/ CDK5 substrate motif ; 2PK - PKA kinase substrate motif ; 2PK - PKC kinase substrate motif ;	TIAR_HUMAN	No	No	Yes	Pro-directed (1)	PC9-MAPK
231	LEYYESEK	Phospho (Y)	LEY[Phospho (Y)]YESEK	35.53	0	Q9Y4H2	30.5522	QPPRLEYYESEKK	Y	75	LE6Y - EGFR kinase substrate motif ; E6 - TC-PTP phosphatase substrate motif ;	IRS2_HUMAN	No	No	Yes	Basic (3)	PC77-EGFR
1066	EYQDLLNVK	Phospho (Y)	EY[Phospho (Y)]QDLLNVK	50.26	0	P07196	30.5041	ARYLKEYQDLLNV	Y	372	KE6Q - EGFR kinase substrate motif ; 6QDL - JAK2 kinase substrate motif ; E6 - TC-PTP phosphatase substrate motif ;	NFL_HUMAN	No	No	Yes	Acidic (4)	PC78-EGFR
2367	LQDFNVGDYIEAVLDR	Phospho (Y)	LQDFNVGDY[Phospho (Y)]IEAVLDR	82.17	0	P11216	30.3594	DFNVGDYIEAVLD	Y	263	GD6I - EGFR kinase substrate motif ; D6 - TC-PTP phosphatase substrate motif ;	PYGB_HUMAN	No	No	Yes	Acidic (4)	PC79-EGFR
278	LSPATPTSEGPK	Phospho (ST)	LSPAT[Phospho (ST)]PTSEGPK	89.5	0	Q8N1G0	30.3111	LKLSPATPTSEGP	T	377	4PTS - Casein Kinase I substrate motif ; PA4P - ERK1/2 Kinase substrate motif ; PA4P - GSK-3/ ERK1/ ERK2/ CDK5 kinase motif ; A4P - GSK-3/ ERK1/ ERK2/ CDK5 substrate motif ;	ZN687_HUMAN	No	No	Yes	Pro-directed (1)	PC9-MAPK
635	FDTEEEFK	Phospho (ST)	FDT[Phospho (ST)]EEEFK	46.94	0	P54136	30.3111	SKKRFDTEEEFKK	T	282	D4EEE - b-Adrenergic Receptor kinase substrate motif ; RFD4 - Calmodulin-dependent protein kinase II substrate motif ; 4EEE - Casein Kinase II substrate motif ; FD4E - G protein-coupled receptor kinase 1 substrate motif ; KRFD4 - PKA kinase substrate motif ; RFD4 - PKC kinase substrate motif ;	SYRC_HUMAN	No	No	Yes	Basic (3)	PC9-CK2
602	STAYEDYYYHPPPR	2 Phospho (Y)	STAYEDY[Phospho (Y)]Y[Phospho (Y)]YHPPPR	50.8	0	O43390	30.2628	STAYEDYYYHPPP	Y	434	ED6Y - EGFR kinase substrate motif ; ED6 - PTP1B phosphatase substrate motif ; ED6 - SHP1 phosphatase substrate motif ; D6 - TC-PTP phosphatase substrate motif ;	HNRPR_HUMAN	No	No	Yes	Other	PC81-EGFR
113	QYPDSPHPVPHR	Phospho (ST)	QYPDS[Phospho (ST)]PHPVPHR	45.45	0	Q5VT52	30.2145	QKQYPDSPHPVPH	S	965	D2PHP - b-Adrenergic Receptor kinase substrate motif ; PD2P - ERK1/2 Kinase substrate motif ; 2P - ERK1/2 Kinase substrate motif ; PD2P - GSK-3/ ERK1/ ERK2/ CDK5 substrate motif ; D2P - GSK-3/ ERK1/ ERK2/ CDK5 substrate motif ;	RPRD2_HUMAN	No	No	Yes	Pro-directed (1)	PC9-MAPK
1765	TPQEAITDGLEIVVSPR	Phospho (ST)	TPQEAITDGLEIVVS[Phospho (ST)]PR	74.79	0	Q99496	30.1177	GLEIVVSPRSLHS	S	41	2PRS - Casein Kinase I substrate motif ; 2P - ERK1/2 Kinase substrate motif ; 2PR - Growth associated histone HI kinase substrate motif ; V2P - GSK-3/ ERK1/ ERK2/ CDK5 substrate motif ; VV2P - GSK-3/ ERK1/ ERK2/ CDK5 substrate motif ; 2PR - PKA kinase substrate motif ; 2PR - PKC kinase substrate motif ;	RING2_HUMAN	No	No	Yes	Pro-directed (1)	PC9-MAPK
2017	SLQDIIAILGMDELSEEDK	Oxidation (M); Phospho (ST)	SLQDIIAILGM[Oxidation (M)]DELS[Phospho (ST)]EEDK	68.52	0	P06576	30	LGMDELSEEDKLT	S	447	DEL2 - Casein Kinase I substrate motif ; 2EE - Casein Kinase II substrate motif ; 2EED - Casein Kinase II substrate motif ; EL2E - G protein-coupled receptor kinase 1 substrate motif ; L2EEDKL - Pyruvate dehydrogenase kinase substrate motif ;	ATPB_HUMAN	No	No	Yes	Acidic (4)	PC9-CK2
1119	LLESDYFR	Phospho (Y)	LLESDY[Phospho (Y)]FR	36.63	0	Q96HE7	29.9722	KLLESDYFRYYKV	Y	73	6FRYY - ALK kinase substrate motif ; ESD6 - ALK kinase substrate motif ; SD6F - EGFR kinase substrate motif ; D6 - TC-PTP phosphatase substrate motif ;	ERO1A_HUMAN	No	No	Yes	Other	PC82-EGFR
1211	GHVFEESQVAGTPMFVVK	Oxidation (M); Phospho (ST)	GHVFEESQVAGT[Phospho (ST)]PM[Oxidation (M)]FVVK	86.57	0	P13639	29.875	ESQVAGTPMFVVK	T	779	G4P - GSK-3/ ERK1/ ERK2/ CDK5 substrate motif ;	EF2_HUMAN	No	No	Yes	Pro-directed (1)	PC9-MAPK
357	IISSIEQK	Phospho (ST)	IIS[Phospho (ST)]SIEQK	36.1	0	P62258	29.8264	ASWRIISSIEQKE	S	64	RII2 - Calmodulin-dependent protein kinase II substrate motif ; 2SIE - Casein Kinase II substrate motif ; RII2 - PKA kinase substrate motif ; RII2 - PKC kinase substrate motif ;	1433E_HUMAN	No	No	Yes	Basic (3)	PC9-CK2
783	NVEDLSGGELQR	Phospho (ST)	NVEDLS[Phospho (ST)]GGELQR	51.71	0	P61221	29.7778	RNVEDLSGGELQR	S	218	EDL2 - Casein Kinase I substrate motif ; 2GGE - Casein Kinase II substrate motif ;	ABCE1_HUMAN	No	No	Yes	Acidic (4)	PC9-CK2
727	YLGQDYEQLR	Phospho (Y)	YLGQDY[Phospho (Y)]EQLR	58.49	0	P07384	29.7778	KYLGQDYEQLRVR	Y	42	6EQL - ALK kinase substrate motif ; QD6E - EGFR kinase substrate motif ; 6EQL - JAK2 kinase substrate motif ; 6E - Src kinase substrate motif ; D6 - TC-PTP phosphatase substrate motif ;	CAN1_HUMAN	No	No	Yes	Acidic (4)	PC83-EGFR
971	IELGDVTPHNIK	Phospho (ST)	IELGDVT[Phospho (ST)]PHNIK	42.35	0	Q9GZZ1	29.6803	IELGDVTPHNIKQ	T	12	V4P - GSK-3/ ERK1/ ERK2/ CDK5 substrate motif ;	NAA50_HUMAN	No	No	Yes	Pro-directed (1)	PC9-MAPK
2041	LYSPSQIGAFVLMK	Oxidation (M); Phospho (ST)	LYS[Phospho (ST)]PSQIGAFVLM[Oxidation (M)]K	86.86	0	P38646	29.6316	AHGKLYSPSQIGA	S	162	2P - ERK1/2 Kinase substrate motif ; Y2P - GSK-3/ ERK1/ ERK2/ CDK5 substrate motif ; LY2P - GSK-3/ ERK1/ ERK2/ CDK5 substrate motif ; KLY2 - PKA kinase substrate motif ; KLY2 - PKC kinase substrate motif ;	GRP75_HUMAN	No	No	Yes	Pro-directed (1)	PC9-MAPK
1274	ETESEAEDNLDDLEK	Phospho (ST)	ETES[Phospho (ST)]EAEDNLDDLEK	130.74	0	Q8IYB3	29.4851	PKKETESEAEDNL	S	874	E2EAE - b-Adrenergic Receptor kinase substrate motif ; ETE2 - Casein Kinase I substrate motif ; 2EAE - Casein Kinase II substrate motif ; E2EAE - Casein Kinase II substrate motif ; TE2E - G protein-coupled receptor kinase 1 substrate motif ; KETE2 - PKA kinase substrate motif ;	SRRM1_HUMAN	No	No	Yes	Acidic (4)	PC9-CK2
201	AQLGINEDHSEGDEK	Phospho (ST)	AQLGINEDHS[Phospho (ST)]EGDEK	46.77	0	Q69YQ0	29.3873	GINEDHSEGDEKS	S	220	EDH2 - Casein Kinase I substrate motif ; 2EGD - Casein Kinase II substrate motif ; DH2E - G protein-coupled receptor kinase 1 substrate motif ; H2EGDEK - Pyruvate dehydrogenase kinase substrate motif ;	CYTSA_HUMAN	No	No	Yes	Acidic (4)	PC9-CK2
1835	VELSEQQLQLWPSDVDK	Phospho (ST)	VELSEQQLQLWPS[Phospho (ST)]DVDK	77.41	0	P09543	29.3873	QLQLWPSDVDKLS	S	312	2DVD - Casein Kinase II substrate motif ; P2D - DNA dependent Protein kinase substrate motif ; P2DVDKL - Pyruvate dehydrogenase kinase substrate motif ;	CN37_HUMAN	No	No	Yes	Acidic (4)	PC9-CK2
1170	LTATPTPLGGMTGFHMQTEDR	Oxidation (M); Phospho (ST)	LTAT[Phospho (ST)]PTPLGGM[Oxidation (M)]TGFHMQTEDR	48.76	0	O75533	29.2893	ARKLTATPTPLGG	T	434	A4P - GSK-3/ ERK1/ ERK2/ CDK5 substrate motif ; KLTA4 - PKA kinase substrate motif ;	SF3B1_HUMAN	No	No	Yes	Pro-directed (1)	PC9-MAPK
218	NIIHGSDSVESAEK	Phospho (ST)	NIIHGSDSVES[Phospho (ST)]AEK	52.52	0	P15531	29.2403	GSDSVESAEKEIG	S	125	E2AEK - b-Adrenergic Receptor kinase substrate motif ; 2AE - Casein Kinase II substrate motif ;	NDKA_HUMAN	No	No	Yes	Acidic (4)	PC9-CK2
108	TSTTGVATTQSPTPR	Phospho (ST)	TSTTGVATTQS[Phospho (ST)]PTPR	73.79	0	Q8WWI1	29.1421	GVATTQSPTPRSH	S	1586	2P - ERK1/2 Kinase substrate motif ; Q2P - GSK-3/ ERK1/ ERK2/ CDK5 substrate motif ; TQ2P - GSK-3/ ERK1/ ERK2/ CDK5 substrate motif ;	LMO7_HUMAN	No	No	Yes	Pro-directed (1)	PC9-MAPK
658	VATLNSEEESDPPTYK	Phospho (ST)	VATLNS[Phospho (ST)]EEESDPPTYK	106.98	0	Q00341	29.1421	KVATLNSEEESDP	S	31	2EE - Casein Kinase II substrate motif ; 2EEE - Casein Kinase II substrate motif ; 2EEESD - Casein Kinase II substrate motif ; LN2E - G protein-coupled receptor kinase 1 substrate motif ; N2EEES - G protein-coupled receptor kinase 1 substrate motif ;	VIGLN_HUMAN	No	No	Yes	Acidic (4)	PC9-CK2
76	SPIIHSPK	Phospho (ST)	SPIIHS[Phospho (ST)]PK	42.17	0	O94913	29.093	RSPIIHSPKRRDR	S	494	2PKR - Cdc2 kinase substrate motif ; 2PKR - CDK1/2/4/ 6 kinase substrate motif ; 2PKRR - CDK kinase substrate motif ; 2P - ERK1/2 Kinase substrate motif ; 2PKR - Growth associated histone HI kinase substrate motif ; 2PK - Growth associated histone HI kinase substrate motif ; H2P - GSK-3/ ERK1/ ERK2/ CDK5 substrate motif ; IH2P - GSK-3/ ERK1/ ERK2/ CDK5 substrate motif ; 2PK - PKA kinase substrate…	PCF11_HUMAN	No	No	Yes	Pro-directed (1)	PC9-MAPK
1171	EVSFQSTGESEWK	Phospho (ST)	EVSFQS[Phospho (ST)]TGESEWK	76.76	0	Q07021	29	REVSFQSTGESEW	S	213	2TGE - Casein Kinase II substrate motif ; Q2TGES - G protein-coupled receptor kinase 1 substrate motif ;	C1QBP_HUMAN	No	No	Yes	Acidic (4)	PC9-CK2
1688	LANQAADYFGDAFK	Phospho (Y)	LANQAADY[Phospho (Y)]FGDAFK	76.28	0	Q8WUM4	29	ANQAADYFGDAFK	Y	223	6FGDAF - ALK kinase substrate motif ; AD6F - EGFR kinase substrate motif ; D6 - TC-PTP phosphatase substrate motif ;	PDC6I_HUMAN	No	No	Yes	Acidic (4)	PC109-EGFR
551	SAPTAPTPPPPPPPATPR	Phospho (ST)	SAPTAPTPPPPPPPAT[Phospho (ST)]PR	50.29	0	Q14202	28.9946	PPPPPATPRKNKA	T	826	4PRK - Cdc2 kinase substrate motif ; 4PRK - CDK1/2/4/ 6 kinase substrate motif ; 4PRK - CDK5 kinase substrate motif ; PA4P - ERK1/2 Kinase substrate motif ; 4PRK - Growth associated histone HI kinase substrate motif ; 4PR - Growth associated histone HI kinase substrate motif ; PA4P - GSK-3/ ERK1/ ERK2/ CDK5 kinase motif ; A4P - GSK-3/ ERK1/ ERK2/ CDK5 substrate motif ; 4PR - PKA kinase substrate …	ZMYM3_HUMAN	No	No	Yes	Pro-directed (1)	PC9-MAPK
1617	LHSLLGDYYQAIK	Phospho (Y)	LHSLLGDY[Phospho (Y)]YQAIK	72.45	0	Q9Y262	28.8961	HSLLGDYYQAIKV	Y	287	GD6Y - EGFR kinase substrate motif ; D6 - TC-PTP phosphatase substrate motif ;	EIF3L_HUMAN	No	No	Yes	Other	PC84-EGFR
491	NVESGEEELASK	Phospho (ST)	NVES[Phospho (ST)]GEEELASK	76.18	0	Q96HS1	28.7975	RKRNVESGEEELA	S	80	E2GEE - b-Adrenergic Receptor kinase substrate motif ; 2GE - Casein Kinase II substrate motif ; 2GEE - Casein Kinase II substrate motif ;	PGAM5_HUMAN	No	No	Yes	Acidic (4)	PC9-CK2
1488	KYEQGFITDPVVLSPK	Phospho (ST)	KYEQGFITDPVVLS[Phospho (ST)]PK	61.63	1	P12268	28.6493	TDPVVLSPKDRVR	S	122	2PKD - Casein Kinase II substrate motif ; 2P - ERK1/2 Kinase substrate motif ; 2PK - Growth associated histone HI kinase substrate motif ; L2P - GSK-3/ ERK1/ ERK2/ CDK5 substrate motif ; VL2P - GSK-3/ ERK1/ ERK2/ CDK5 substrate motif ; 2PK - PKA kinase substrate motif ; 2PK - PKC kinase substrate motif ; L2PKDRV - Pyruvate dehydrogenase kinase substrate motif ;	IMDH2_HUMAN	No	No	Yes	Pro-directed (1)	PC9-MAPK
781	DQPDGSSLSPAQSPSQSQPPAASSLR	Phospho (ST)	DQPDGSSLSPAQS[Phospho (ST)]PSQSQPPAASSLR	79.57	0	Q6WCQ1	28.5998	SLSPAQSPSQSQP	S	224	2P - ERK1/2 Kinase substrate motif ; Q2PSQS - G protein-coupled receptor kinase 1 substrate motif ; Q2P - GSK-3/ ERK1/ ERK2/ CDK5 substrate motif ; AQ2P - GSK-3/ ERK1/ ERK2/ CDK5 substrate motif ;	MPRIP_HUMAN	No	No	Yes	Pro-directed (1)	PC9-MAPK
960	LMLSTSEYSQSPK	Phospho (ST)	LMLSTSEYSQS[Phospho (ST)]PK	60.37	0	Q12888	28.4016	TSEYSQSPKMESL	S	525	2P - ERK1/2 Kinase substrate motif ; 2PK - Growth associated histone HI kinase substrate motif ; Q2P - GSK-3/ ERK1/ ERK2/ CDK5 substrate motif ; SQ2P - GSK-3/ ERK1/ ERK2/ CDK5 substrate motif ; 2PK - PKA kinase substrate motif ; 2PK - PKC kinase substrate motif ;	TP53B_HUMAN	No	No	Yes	Pro-directed (1)	PC9-MAPK
1001	DFVAPHLAQPTGSQSPPPGSK	Phospho (ST)	DFVAPHLAQPTGSQS[Phospho (ST)]PPPGSK	89.75	0	Q969Z0	28.3519	QPTGSQSPPPGSK	S	553	2P - ERK1/2 Kinase substrate motif ; Q2P - GSK-3/ ERK1/ ERK2/ CDK5 substrate motif ; SQ2P - GSK-3/ ERK1/ ERK2/ CDK5 substrate motif ;	TBRG4_HUMAN	No	No	Yes	Pro-directed (1)	PC9-MAPK
1598	FAFSPLSEEEEEDEQK	Phospho (ST)	FAFSPLS[Phospho (ST)]EEEEEDEQK	104.68	0	Q8NBN3	28.3519	FAFSPLSEEEEED	S	475	2EE - Casein Kinase II substrate motif ; 2EEE - Casein Kinase II substrate motif ; 2EEEEE - Casein Kinase II substrate motif ; PL2E - G protein-coupled receptor kinase 1 substrate motif ;	TM87A_HUMAN	No	No	Yes	Acidic (2)	PC9-CK2
1267	ASLGSLEGEAEAEASSPK	Phospho (ST)	ASLGSLEGEAEAEASS[Phospho (ST)]PK	80.16	0	Q09666	28.3022	AEAEASSPKGKFS	S	5763	EAS2 - Casein Kinase I substrate motif ; 2P - ERK1/2 Kinase substrate motif ; 2PK - Growth associated histone HI kinase substrate motif ; S2P - GSK-3/ ERK1/ ERK2/ CDK5 substrate motif ; AS2P - GSK-3/ ERK1/ ERK2/ CDK5 substrate motif ; 2PK - PKA kinase substrate motif ; 2PK - PKC kinase substrate motif ;	AHNK_HUMAN	No	No	Yes	Pro-directed (1)	PC9-CK2
2196	MVVPVAALFTPLK	Phospho (ST)	MVVPVAALFT[Phospho (ST)]PLK	84.32	0	Q15436	28.2525	PVAALFTPLKERP	T	43	4PLK - Cdc2 kinase substrate motif ; 4PLK - CDK1/2/4/ 6 kinase substrate motif ; 4PLK - CDK5 kinase substrate motif ; 4PLK - Growth associated histone HI kinase substrate motif ; F4P - GSK-3/ ERK1/ ERK2/ CDK5 substrate motif ;	SC23A_HUMAN	No	No	Yes	Pro-directed (1)	PC9-MAPK
981	SESSDFEVVPK	Phospho (ST)	SESS[Phospho (ST)]DFEVVPK	71.01	0	Q9Y520	28.153	ETRSESSDFEVVP	S	1249	2DFE - Casein Kinase II substrate motif ;	PRC2C_HUMAN	No	No	Yes	Acidic (4)	PC9-CK2
1162	TGFSTSPESPYTHWK	Phospho (ST)	TGFSTSPES[Phospho (ST)]PYTHWK	81.75	0	Q99873	28.0533	FSTSPESPYTHWK	S	297	E2PYT - b-Adrenergic Receptor kinase substrate motif ; 2PYT - Casein Kinase I substrate motif ; PE2P - ERK1/2 Kinase substrate motif ; 2P - ERK1/2 Kinase substrate motif ; PE2P - GSK-3/ ERK1/ ERK2/ CDK5 substrate motif ; E2P - GSK-3/ ERK1/ ERK2/ CDK5 substrate motif ;	ANM1_HUMAN	No	No	Yes	Pro-directed (1)	PC9-MAPK
280	LPLQESEEEEREER	Phospho (ST)	LPLQES[Phospho (ST)]EEEEREER	67.1	1	P23497	28.0034	KLPLQESEEEERE	S	157	E2EEE - b-Adrenergic Receptor kinase substrate motif ; 2EE - Casein Kinase II substrate motif ; 2EEE - Casein Kinase II substrate motif ; E2EEE - Casein Kinase II substrate motif ; QE2E - G protein-coupled receptor kinase 1 substrate motif ;	SP100_HUMAN	No	No	Yes	Acidic (4)	PC9-CK2
589	EISTPTHWSK	Phospho (ST)	EIST[Phospho (ST)]PTHWSK	53.1	0	Q8IX12	27.9535	EAKEISTPTHWSK	T	627	EIS4 - Casein Kinase I substrate motif ; S4P - GSK-3/ ERK1/ ERK2/ CDK5 substrate motif ; KEIS4 - PKA kinase substrate motif ;	CCAR1_HUMAN	No	No	Yes	Pro-directed (1)	PC9-MAPK
556	VDSPTVTTTLK	Phospho (ST)	VDS[Phospho (ST)]PTVTTTLK	80.11	0	Q07866	27.9036	KACKVDSPTVTTT	S	460	D2PTV - b-Adrenergic Receptor kinase substrate motif ; 2P - ERK1/2 Kinase substrate motif ; D2PTVT - G protein-coupled receptor kinase 1 substrate motif ; D2P - GSK-3/ ERK1/ ERK2/ CDK5 substrate motif ; VD2P - GSK-3/ ERK1/ ERK2/ CDK5 substrate motif ; KVD2 - PKA kinase substrate motif ; KVD2 - PKC kinase substrate motif ;	KLC1_HUMAN	No	No	Yes	Pro-directed (1)	PC9-MAPK
1631	ELVEPLTPSGEAPNQALLR	Phospho (ST)	ELVEPLT[Phospho (ST)]PSGEAPNQALLR	80.87	0	P00533	27.9036	ELVEPLTPSGEAP	T	693	EPL4 - Casein Kinase I substrate motif ; PL4P - ERK1/2 Kinase substrate motif ; PL4P - GSK-3/ Erk1/ Erk2/ CDK5 kinase motif ; L4P - GSK-3/ ERK1/ ERK2/ CDK5 substrate motif ; PL4P - RAF1 kinase substrate motif ; L4P - RAF1 kinase substrate motif ;	EGFR_HUMAN	Yes	No	Yes	Pro-directed (1)	PC9-CK2
611	LESEMEDAYHEHQANLLR	Oxidation (M); Phospho (ST)	LES[Phospho (ST)]EM[Oxidation (M)]EDAYHEHQANLLR	91.61	0	P23246	27.8536	AKDKLESEMEDAY	S	521	E2EME - b-Adrenergic Receptor kinase substrate motif ; 2EME - Casein Kinase II substrate motif ; E2EME - Casein Kinase II substrate motif ; LE2E - G protein-coupled receptor kinase 1 substrate motif ; KLE2 - PKA kinase substrate motif ; KLE2 - PKC kinase substrate motif ;	SFPQ_HUMAN	No	No	Yes	Basic (3)	PC9-CK2
1013	NLSPTPASPNQGPPPQVPVSPGPPK	Phospho (ST)	NLSPTPASPNQGPPPQVPVS[Phospho (ST)]PGPPK	54.74	0	Q9C0E8	27.7034	PPQVPVSPGPPKD	S	194	PV2P - ERK1/2 Kinase substrate motif ; 2P - ERK1/2 Kinase substrate motif ; V2PGPP - G protein-coupled receptor kinase 1 substrate motif ; PV2P - GSK-3/ ERK1/ ERK2/ CDK5 substrate motif ; V2P - GSK-3/ ERK1/ ERK2/ CDK5 substrate motif ;	LNP_HUMAN	No	No	Yes	Pro-directed (1)	PC9-MAPK
2123	ERPISLGIFPLPAGDGLLTPDAQK	Phospho (ST)	ERPISLGIFPLPAGDGLLT[Phospho (ST)]PDAQK	46.33	0	O60271	27.7034	AGDGLLTPDAQKG	T	217	L4P - GSK-3/ ERK1/ ERK2/ CDK5 substrate motif ; L4P - RAF1 kinase substrate motif ;	JIP4_HUMAN	No	No	Yes	Pro-directed (1)	PC9-MAPK
59	DLTHSDSESSLHMSDR	Oxidation (M); Phospho (ST)	DLTHS[Phospho (ST)]DSESSLHM[Oxidation (M)]SDR	59.03	0	Q13586	27.7034	QRDLTHSDSESSL	S	519	2DSE - Casein Kinase II substrate motif ; H2DSES - G protein-coupled receptor kinase 1 substrate motif ;	STIM1_HUMAN	No	No	Yes	Acidic (4)	PC9-CK2
2238	LTPTSVLDYFGTGSVQR	Phospho (Y)	LTPTSVLDY[Phospho (Y)]FGTGSVQR	54.86	0	P35251	27.6533	PTSVLDYFGTGSV	Y	168	LD6F - EGFR kinase substrate motif ; D6 - TC-PTP phosphatase substrate motif ;	RFC1_HUMAN	No	No	Yes	Other	PC85-EGFR
1414	LPQFGISTPGSDLHVNAK	Phospho (ST)	LPQFGIST[Phospho (ST)]PGSDLHVNAK	58.57	0	Q09666	27.6031	PQFGISTPGSDLH	T	5415	4PGS - Casein Kinase I substrate motif ; S4P - GSK-3/ ERK1/ ERK2/ CDK5 substrate motif ;	AHNK_HUMAN	No	No	Yes	Pro-directed (1)	PC9-MAPK
785	VITEYLNAQESAK	Phospho (Y)	VITEY[Phospho (Y)]LNAQESAK	72.68	0	Q7KZF4	27.5529	QKVITEYLNAQES	Y	878	TE6L - EGFR kinase substrate motif ; E6 - TC-PTP phosphatase substrate motif ;	SND1_HUMAN	No	No	Yes	Other	PC86-EGFR
788	VDYFIASK	Phospho (Y)	VDY[Phospho (Y)]FIASK	38.73	0	Q99442	27.3517	MGHRVDYFIASKA	Y	46	VD6F - EGFR kinase substrate motif ; D6 - TC-PTP phosphatase substrate motif ;	SEC62_HUMAN	No	No	Yes	Basic (3)	PC87-EGFR
127	RLQGQLEQGDDTAAER	Phospho (ST)	RLQGQLEQGDDT[Phospho (ST)]AAER	65.67	1	Q8NE71	27.2005	LEQGDDTAAERLE	T	407	D4AAE - b-Adrenergic Receptor kinase substrate motif ; 4AAE - Casein Kinase II substrate motif ;	ABCF1_HUMAN	No	No	Yes	Acidic (4)	PC9-CK2
1742	EADLVFISVNTPTK	Phospho (ST)	EADLVFISVNT[Phospho (ST)]PTK	66.52	0	O60701	27.0995	VFISVNTPTKTYG	T	91	4PTK - Cdc2 kinase substrate motif ; 4PTK - CDK1/2/4/ 6 kinase substrate motif ; 4PTK - CDK5 kinase substrate motif ; N4PTKT - G protein-coupled receptor kinase 1 substrate motif ; 4PTK - Growth associated histone HI kinase substrate motif ; N4P - GSK-3/ ERK1/ ERK2/ CDK5 substrate motif ;	UGDH_HUMAN	No	No	Yes	Pro-directed (1)	PC9-MAPK
1851	NALFPEVFSPTPDENSDQNSR	Phospho (ST)	NALFPEVFS[Phospho (ST)]PTPDENSDQNSR	80.8	0	Q8IVT2	27.0995	LFPEVFSPTPDEN	S	575	EVF2 - Casein Kinase I substrate motif ; 2P - ERK1/2 Kinase substrate motif ; F2P - GSK-3/ ERK1/ ERK2/ CDK5 substrate motif ; VF2P - GSK-3/ ERK1/ ERK2/ CDK5 substrate motif ;	CS021_HUMAN	No	No	Yes	Pro-directed (1)	PC9-MAPK
2106	NTPVQSPVSLGEDLQWWPDK	Phospho (ST)	NTPVQS[Phospho (ST)]PVSLGEDLQWWPDK	63.85	0	O95071	27	KNTPVQSPVSLGE	S	352	2PVS - Casein Kinase I substrate motif ; 2P - ERK1/2 Kinase substrate motif ; Q2P - GSK-3/ ERK1/ ERK2/ CDK5 substrate motif ; VQ2P - GSK-3/ ERK1/ ERK2/ CDK5 substrate motif ;	UBR5_HUMAN	No	No	Yes	Pro-directed (1)	PC9-MAPK
2053	VLLLSSPGLEELYR	Phospho (ST)	VLLLSS[Phospho (ST)]PGLEELYR	69.88	0	Q8N163	26.9478	KVLLLSSPGLEEL	S	315	2P - ERK1/2 Kinase substrate motif ; S2P - GSK-3/ ERK1/ ERK2/ CDK5 substrate motif ; LS2P - GSK-3/ ERK1/ ERK2/ CDK5 substrate motif ;	K1967_HUMAN	No	No	Yes	Pro-directed (1)	PC9-MAPK
1339	RAEDGSVIDYELIDQDAR	Phospho (ST)	RAEDGS[Phospho (ST)]VIDYELIDQDAR	55.33	1	P07355	26.9478	RRAEDGSVIDYEL	S	184	EDG2 - Casein Kinase I substrate motif ; 2VID - Casein Kinase II substrate motif ; DG2VID - Plk1 kinase substrate motif ; G2VIDYE - Pyruvate dehydrogenase kinase substrate motif ;	ANXA2_HUMAN	No	No	Yes	Acidic (4)	PC9-CK2
611	EIEYEVVR	Phospho (Y)	EIEY[Phospho (Y)]EVVR	38.41	0	P31327	26.9478	GWKEIEYEVVRDA	Y	634	6EVV - ALK kinase substrate motif ; EIE6 - ALK kinase substrate motif ; IE6E - EGFR kinase substrate motif ; 6EVV - JAK2 kinase substrate motif ; 6E - Src kinase substrate motif ; E6 - TC-PTP phosphatase substrate motif ;	CPSM_HUMAN	No	No	Yes	Acidic (4)	PC89-EGFR
1078	YALYDATYETK	Phospho (ST)	YALYDATYET[Phospho (ST)]K	66.48	0	Q9Y281	26.8971	YDATYETKESKKE	T	91	E4KES - b-Adrenergic Receptor kinase substrate motif ; 4KES - Casein Kinase I substrate motif ;	COF2_HUMAN	No	No	Yes	Acidic (4)	PC9-CK2
138	QDNDTGNEEQEEEEDDEEEMEEK	Oxidation (M); Phospho (ST)	QDNDT[Phospho (ST)]GNEEQEEEEDDEEEM[Oxidation (M)]EEK	68.88	0	Q13206	26.6942	HRQDNDTGNEEQE	T	577	D4GNE - b-Adrenergic Receptor kinase substrate motif ; DND4 - Casein Kinase I substrate motif ; 4GNE - Casein Kinase II substrate motif ;	DDX10_HUMAN	No	No	Yes	Acidic (4)	PC9-CK2
929	EVNSQEEEEEELLRK	Phospho (ST)	EVNS[Phospho (ST)]QEEEEEELLRK	51.28	1	Q96RL1	26.5925	EAREVNSQEEEEE	S	101	2Q - ATM kinase substrate motif ; EVN2 - Casein Kinase I substrate motif ; 2QE - Casein Kinase II substrate motif ; 2QEE - Casein Kinase II substrate motif ; N2Q - DNA dependent Protein kinase substrate motif ;	UIMC1_HUMAN	No	No	Yes	Acidic (2)	PC9-CK2
128	SPGSPVGEGTGSPPK	Phospho (ST)	SPGS[Phospho (ST)]PVGEGTGSPPK	48.1	0	P35611	26.5416	KSRSPGSPVGEGT	S	358	PG2P - ERK1/2 Kinase substrate motif ; 2P - ERK1/2 Kinase substrate motif ; PG2P - GSK-3/ ERK1/ ERK2/ CDK5 substrate motif ; G2P - GSK-3/ ERK1/ ERK2/ CDK5 substrate motif ;	ADDA_HUMAN	No	No	Yes	Pro-directed (1)	PC9-MAPK
379	TSPSSPAPLPHQEATPR	Phospho (ST)	TSPSS[Phospho (ST)]PAPLPHQEATPR	108	0	P04920	26.5416	ERTSPSSPAPLPH	S	173	PS2P - ERK1/2 Kinase substrate motif ; 2P - ERK1/2 Kinase substrate motif ; PS2P - GSK-3/ ERK1/ ERK2/ CDK5 substrate motif ; S2P - GSK-3/ ERK1/ ERK2/ CDK5 substrate motif ;	B3A2_HUMAN	No	No	Yes	Pro-directed (1)	PC9-MAPK
625	MTTTSAAAYGTHLSPHVPHR	Phospho (ST)	MTTTSAAAYGTHLS[Phospho (ST)]PHVPHR	59.42	0	P16144	26.1843	AYGTHLSPHVPHR	S	1474	2P - ERK1/2 Kinase substrate motif ; L2PHVP - G protein-coupled receptor kinase 1 substrate motif ; L2P - GSK-3/ ERK1/ ERK2/ CDK5 substrate motif ; HL2P - GSK-3/ ERK1/ ERK2/ CDK5 substrate motif ;	ITB4_HUMAN	No	No	Yes	Pro-directed (1)	PC9-MAPK
1943	SFLVASVLPGPDGNINSPTR	Phospho (ST)	SFLVASVLPGPDGNINS[Phospho (ST)]PTR	50.5	0	Q7Z3K3	26.1843	PDGNINSPTRNAD	S	1338	2PTR - Cdc2 kinase substrate motif ; 2PTR - CDK1/2/4/ 6 kinase substrate motif ; 2PTRN - CDK kinase substrate motif ; 2P - ERK1/2 Kinase substrate motif ; 2PTR - Growth associated histone HI kinase substrate motif ; N2P - GSK-3/ ERK1/ ERK2/ CDK5 substrate motif ; IN2P - GSK-3/ ERK1/ ERK2/ CDK5 substrate motif ;	POGZ_HUMAN	No	No	Yes	Pro-directed (1)	PC9-MAPK
1530	APLNVQFNSPLPGDAVK	Phospho (ST)	APLNVQFNS[Phospho (ST)]PLPGDAVK	76.13	0	O75369	26.1331	LNVQFNSPLPGDA	S	886	2P - ERK1/2 Kinase substrate motif ; N2P - GSK-3/ ERK1/ ERK2/ CDK5 substrate motif ; FN2P - GSK-3/ ERK1/ ERK2/ CDK5 substrate motif ;	FLNB_HUMAN	No	No	Yes	Pro-directed (1)	PC9-MAPK
1686	LLLDIPLQTPHK	Phospho (ST)	LLLDIPLQT[Phospho (ST)]PHK	83.84	0	P49792	26.1331	LDIPLQTPHKLVD	T	2153	4PHK - Cdc2 kinase substrate motif ; 4PHK - CDK1/2/4/ 6 kinase substrate motif ; 4PHK - CDK5 kinase substrate motif ; 4PHK - Growth associated histone HI kinase substrate motif ; Q4P - GSK-3/ ERK1/ ERK2/ CDK5 substrate motif ;	RBP2_HUMAN	No	No	Yes	Pro-directed (1)	PC9-MAPK
8	FADSDQDRDPHR	Phospho (ST)	FADS[Phospho (ST)]DQDRDPHR	38.78	1	P51636	26.0819	PEKFADSDQDRDP	S	36	D2DQD - b-Adrenergic Receptor kinase substrate motif ; 2DQD - Casein Kinase II substrate motif ; 2DQDRD - Casein Kinase II substrate motif ; D2DQD - Casein Kinase II substrate motif ; KFAD2 - PKA kinase substrate motif ; D2DQDRD - Pyruvate dehydrogenase kinase substrate motif ;	CAV2_HUMAN	No	No	Yes	Acidic (4)	PC9-CK2
74	LQSEPESIRK	Phospho (ST)	LQS[Phospho (ST)]EPESIRK	55.43	1	P09496	26.0819	QVDRLQSEPESIR	S	105	RLQ2 - Calmodulin-dependent protein kinase II substrate motif ; VDRLQ2EP - Calmodulin-dependent protein kinase II substrate motif ; VDRLQ2 - Calmodulin-dependent protein kinase IV substrate motif ; 2EPESI - Casein Kinase I substrate motif ; 2EPE - Casein Kinase II substrate motif ; VDRLQ2 - Chk1 kinase substrate motif ; LQ2E - G protein-coupled receptor kinase 1 substrate motif ; Q2EPES - G prote…	CLCA_HUMAN	No	No	Yes	Basic (3)	PC9-CK2
979	IYEFPETDDEEENK	Phospho (ST)	IYEFPET[Phospho (ST)]DDEEENK	97.83	0	Q16181	26.0819	IYEFPETDDEEEN	T	228	E4DDE - b-Adrenergic Receptor kinase substrate motif ; 4DDE - Casein Kinase II substrate motif ;	SEPT7_HUMAN	No	No	Yes	Acidic (4)	PC9-CK2
1259	EALAEAALESPRPALVR	Phospho (ST)	EALAEAALES[Phospho (ST)]PRPALVR	73.68	0	O14745	26	AEAALESPRPALV	S	280	E2PRP - b-Adrenergic Receptor kinase substrate motif ; 2P - ERK1/2 Kinase substrate motif ; E2PRPA - G protein-coupled receptor kinase 1 substrate motif ; 2PR - Growth associated histone HI kinase substrate motif ; E2P - GSK-3/ ERK1/ ERK2/ CDK5 substrate motif ; LE2P - GSK-3/ ERK1/ ERK2/ CDK5 substrate motif ; 2PR - PKA kinase substrate motif ; 2PR - PKC kinase substrate motif ;	NHRF1_HUMAN	No	No	Yes	Pro-directed (1)	PC9-MAPK
2075	LDADAVSPTVSQLSAVFEK	Phospho (ST)	LDADAVS[Phospho (ST)]PTVSQLSAVFEK	46.38	0	Q96SB3	26	LDADAVSPTVSQL	S	203	DAV2 - Casein Kinase I substrate motif ; 2P - ERK1/2 Kinase substrate motif ; V2PTVS - G protein-coupled receptor kinase 1 substrate motif ; V2P - GSK-3/ ERK1/ ERK2/ CDK5 substrate motif ; AV2P - GSK-3/ ERK1/ ERK2/ CDK5 substrate motif ;	NEB2_HUMAN	No	Yes	Yes	Pro-directed (1)	PC9-MAPK
623	LQTPNTFPK	Phospho (ST)	LQT[Phospho (ST)]PNTFPK	42.47	0	Q14978	26	KKIKLQTPNTFPK	T	607	IKLQ4PNTF - AMP-activated protein kinase substrate motif ; 4PNT - Casein Kinase I substrate motif ; Q4P - GSK-3/ ERK1/ ERK2/ CDK5 substrate motif ; KLQ4 - PKA kinase substrate motif ; KLQ4 - PKC kinase substrate motif ;	NOLC1_HUMAN	No	No	Yes	Pro-directed (1)	PC9-MAPK
1320	QNLLAPQNAVSSEETNDFK	Phospho (ST)	QNLLAPQNAVS[Phospho (ST)]SEETNDFK	78.07	0	P10451	25.9793	APQNAVSSEETND	S	62	2SE - Casein Kinase II substrate motif ; 2SEE - Casein Kinase II substrate motif ; V2SEET - G protein-coupled receptor kinase 1 substrate motif ;	OSTP_HUMAN	No	No	Yes	Acidic (4)	PC9-CK2
1620	EQLTPSQIMSLEK	Phospho (ST)	EQLT[Phospho (ST)]PSQIMSLEK	59.93	0	Q00059	25.8253	RFKEQLTPSQIMS	T	122	FKEQL4PSQI - AMP-activated protein kinase substrate motif ; EQL4 - Casein Kinase I substrate motif ; L4P - GSK-3/ ERK1/ ERK2/ CDK5 substrate motif ; KEQL4 - PKA kinase substrate motif ; L4P - RAF1 kinase substrate motif ;	TFAM_HUMAN	No	No	Yes	Pro-directed (1)	PC9-MAPK
1132	VTTVASHTSDSDVPSGVTEVVVK	Phospho (ST)	VTTVASHTS[Phospho (ST)]DSDVPSGVTEVVVK	83.89	0	P10909	25.7224	TVASHTSDSDVPS	S	394	VASHT2DSDV - AMP-activated protein kinase substrate motif ; 2DSD - Casein Kinase II substrate motif ; T2DSDVP - Pyruvate dehydrogenase kinase substrate motif ;	CLUS_HUMAN	No	No	Yes	Acidic (4)	PC9-CK2
2057	AALEYLEDIDLK	Phospho (Y)	AALEY[Phospho (Y)]LEDIDLK	84.34	0	Q9BRX8	25.7224	QKAALEYLEDIDL	Y	48	LE6L - EGFR kinase substrate motif ; E6 - TC-PTP phosphatase substrate motif ;	F213A_HUMAN	No	No	Yes	Acidic (4)	PC90-EGFR
696	DEEQSEADAGSGPPTPGPTTLGPK	Phospho (ST)	DEEQSEADAGSGPPT[Phospho (ST)]PGPTTLGPK	46.01	0	Q6ZRS2	25.6709	AGSGPPTPGPTTL	T	572	P4P - DNA dependent Protein kinase substrate motif ; PP4P - ERK1/2 Kinase substrate motif ; P4PGPT - G protein-coupled receptor kinase 1 substrate motif ; PP4P - GSK-3/ ERK1/ ERK2/ CDK5 kinase motif ; P4P - GSK-3/ ERK1/ ERK2/ CDK5 substrate motif ;	SRCAP_HUMAN	No	No	Yes	Pro-directed (1)	PC9-MAPK
836	QISDGEREELNLTANR	Phospho (ST)	QIS[Phospho (ST)]DGEREELNLTANR	47.64	1	O95816	25.6709	QDMRQISDGEREE	S	73	RQI2 - Calmodulin-dependent protein kinase II substrate motif ; 2DGE - Casein Kinase II substrate motif ; 2DGERE - Casein Kinase II substrate motif ; RQI2 - PKA kinase substrate motif ; RQI2 - PKC kinase substrate motif ;	BAG2_HUMAN	No	No	Yes	Basic (3)	PC9-CK2
1026	HSSYPAGTEDDEGMGEEPSPFR	Phospho (ST)	HSSYPAGT[Phospho (ST)]EDDEGMGEEPSPFR	83.73	0	Q92934	25.6709	SSYPAGTEDDEGM	T	80	4EDD - Casein Kinase II substrate motif ; AG4E - G protein-coupled receptor kinase 1 substrate motif ;	BAD_HUMAN	No	No	Yes	Acidic (4)	PC9-CK2
1187	VLTEDEMGHPEIGDAIAR	Phospho (ST)	VLT[Phospho (ST)]EDEMGHPEIGDAIAR	70.72	0	P14324	25.6709	QIVRVLTEDEMGH	T	95	VRVL4EDEM - AMP-activated protein kinase substrate motif ; IVRVL4EDEM - Calmodulin-dependent protein kinase I substrate motif ; RVL4 - Calmodulin-dependent protein kinase II substrate motif ; IVRVL4ED - Calmodulin-dependent protein kinase II substrate motif ; IVRVL4 - Calmodulin-dependent protein kinase IV substrate motif ; 4EDE - Casein Kinase II substrate motif ; IVRVL4 - Chk1 kinase substrate …	FPPS_HUMAN	No	No	Yes	Basic (3)	PC9-CK2
1087	MGPLGLDHMASSIER	Oxidation (M); Phospho (ST)	MGPLGLDHM[Oxidation (M)]AS[Phospho (ST)]SIER	69.65	0	P52272	25.6193	GLDHMASSIERMG	S	467	2SIE - Casein Kinase II substrate motif ;	HNRPM_HUMAN	No	No	Yes	Acidic (4)	PC9-CK2
805	GKEDEGEEAASPMLQIQR	Phospho (ST)	GKEDEGEEAAS[Phospho (ST)]PMLQIQR	83.59	1	Q14204	25.5677	EGEEAASPMLQIQ	S	2410	EAA2 - Casein Kinase I substrate motif ; 2P - ERK1/2 Kinase substrate motif ; A2P - GSK-3/ ERK1/ ERK2/ CDK5 substrate motif ; AA2P - GSK-3/ ERK1/ ERK2/ CDK5 substrate motif ;	DYHC1_HUMAN	No	No	Yes	Pro-directed (1)	PC9-MAPK
199	IAPPETPDSK	Phospho (ST)	IAPPET[Phospho (ST)]PDSK	54.07	0	Q9NZI8	25.4645	KIAPPETPDSKVR	T	446	E4PDS - b-Adrenergic Receptor kinase substrate motif ; 4PDS - Casein Kinase I substrate motif ; PE4P - ERK1/2 Kinase substrate motif ; PE4P - GSK-3/ ERK1/ ERK2/ CDK5 kinase motif ; E4P - GSK-3/ ERK1/ ERK2/ CDK5 substrate motif ;	IF2B1_HUMAN	No	No	Yes	Pro-directed (1)	PC9-MAPK
136	GIHNSIGDYR	Phospho (Y)	GIHNSIGDY[Phospho (Y)]R	37.26	0	P15924	25.4645	HNSIGDYRWQLDK	Y	231	GD6R - EGFR kinase substrate motif ; D6 - TC-PTP phosphatase substrate motif ;	DESP_HUMAN	No	No	Yes	Other	PC91-EGFR
953	SSSSLLASPGHISVK	Phospho (ST)	SSSSLLAS[Phospho (ST)]PGHISVK	110.64	0	A0FGR8	25.3611	SSSLLASPGHISV	S	743	2P - ERK1/2 Kinase substrate motif ; A2P - GSK-3/ ERK1/ ERK2/ CDK5 substrate motif ; LA2P - GSK-3/ ERK1/ ERK2/ CDK5 substrate motif ;	ESYT2_HUMAN	No	No	Yes	Pro-directed (1)	PC9-MAPK
1507	FLPSPVVIK	Phospho (ST)	FLPS[Phospho (ST)]PVVIK	51.78	0	Q13618	25.3611	KARFLPSPVVIKK	S	737	P2P - DNA dependent Protein kinase substrate motif ; 2P - ERK1/2 Kinase substrate motif ; P2P - GSK-3/ ERK1/ ERK2/ CDK5 substrate motif ; LP2P - GSK-3/ ERK1/ ERK2/ CDK5 substrate motif ;	CUL3_HUMAN	No	No	Yes	Pro-directed (1)	PC9-MAPK
1394	DHMVSPTAVAFLER	Oxidation (M); Phospho (ST)	DHM[Oxidation (M)]VS[Phospho (ST)]PTAVAFLER	54.67	0	O60499	25.3093	MKDHMVSPTAVAF	S	108	2P - ERK1/2 Kinase substrate motif ; V2P - GSK-3/ ERK1/ ERK2/ CDK5 substrate motif ; MV2P - GSK-3/ ERK1/ ERK2/ CDK5 substrate motif ;	STX10_HUMAN	No	No	Yes	Pro-directed (1)	PC9-MAPK
1442	VGDGDLSAEEIPENEVSLR	Phospho (ST)	VGDGDLS[Phospho (ST)]AEEIPENEVSLR	64.42	0	Q14684	25.3093	VGDGDLSAEEIPE	S	245	2AE - Casein Kinase II substrate motif ; 2AEE - Casein Kinase II substrate motif ;	RRP1B_HUMAN	No	No	Yes	Acidic (4)	PC9-CK2
1049	SDVIHAPLPSPVDK	Phospho (ST)	SDVIHAPLPS[Phospho (ST)]PVDK	77.75	0	Q14BN4	25.2575	IHAPLPSPVDKVA	S	148	2PVD - Casein Kinase II substrate motif ; P2P - DNA dependent Protein kinase substrate motif ; 2P - ERK1/2 Kinase substrate motif ; P2P - GSK-3/ ERK1/ ERK2/ CDK5 substrate motif ; LP2P - GSK-3/ ERK1/ ERK2/ CDK5 substrate motif ; P2PVDKV - Pyruvate dehydrogenase kinase substrate motif ;	SLMAP_HUMAN	No	No	Yes	Pro-directed (1)	PC9-MAPK
353	AEAPLPSPK	Phospho (ST)	AEAPLPS[Phospho (ST)]PK	50.63	0	Q09666	25.2057	AEAPLPSPKLEGE	S	5110	P2P - DNA dependent Protein kinase substrate motif ; 2P - ERK1/2 Kinase substrate motif ; 2PK - Growth associated histone HI kinase substrate motif ; P2P - GSK-3/ ERK1/ ERK2/ CDK5 substrate motif ; LP2P - GSK-3/ ERK1/ ERK2/ CDK5 substrate motif ; 2PK - PKA kinase substrate motif ; 2PK - PKC kinase substrate motif ;	AHNK_HUMAN	No	No	Yes	Pro-directed (1)	PC9-MAPK
1238	AVPAPSPGPTHNSPELGRPPAAGVLAPDMSDK	Phospho (ST)	AVPAPS[Phospho (ST)]PGPTHNSPELGRPPAAGVLAPDMSDK	65.6	0	Q6ZRV2	25.2057	RAVPAPSPGPTHN	S	1061	P2P - DNA dependent Protein kinase substrate motif ; 2P - ERK1/2 Kinase substrate motif ; P2PGPT - G protein-coupled receptor kinase 1 substrate motif ; P2P - GSK-3/ ERK1/ ERK2/ CDK5 substrate motif ; AP2P - GSK-3/ ERK1/ ERK2/ CDK5 substrate motif ;	FA83H_HUMAN	No	No	Yes	Pro-directed (1)	PC9-MAPK
387	LAGGQTSQPTTPLTSPQR	Phospho (ST)	LAGGQTSQPTT[Phospho (ST)]PLTSPQR	56.79	0	O95155	25.1539	QTSQPTTPLTSPQ	T	27	4PLT - Casein Kinase I substrate motif ; PT4P - ERK1/2 Kinase substrate motif ; T4PLTS - G protein-coupled receptor kinase 1 substrate motif ; PT4P - GSK-3/ ERK1/ ERK2/ CDK5 kinase motif ; T4P - GSK-3/ ERK1/ ERK2/ CDK5 substrate motif ;	UBE4B_HUMAN	No	No	Yes	Pro-directed (1)	PC9-MAPK
341	RVSHQGYSTEAEFEEPR	Phospho (ST)	RVSHQGYST[Phospho (ST)]EAEFEEPR	60.96	1	P30533	25.1539	SHQGYSTEAEFEE	T	248	4EAE - Casein Kinase II substrate motif ; YS4E - G protein-coupled receptor kinase 1 substrate motif ;	AMRP_HUMAN	No	No	Yes	Acidic (4)	PC9-CK2
2100	DYLHLPPEIVPATLR	Phospho (Y)	DY[Phospho (Y)]LHLPPEIVPATLR	72.3	0	P46783	25.1539	IQYLRDYLHLPPE	Y	82	RD6L - EGFR kinase substrate motif ; 6LHL - JAK2 kinase substrate motif ; D6 - TC-PTP phosphatase substrate motif ;	RS10_HUMAN	No	No	Yes	Other	PC92-EGFR
1828	SPQISMSDIDLNLK	Phospho (ST)	SPQISMS[Phospho (ST)]DIDLNLK	90.48	0	Q09666	25.102	SPQISMSDIDLNL	S	4522	2DID - Casein Kinase II substrate motif ; M2DIDLN - Pyruvate dehydrogenase kinase substrate motif ;	AHNK_HUMAN	No	No	Yes	Acidic (4)	PC9-CK2
274	LSVDYGK	Phospho (Y)	LSVDY[Phospho (Y)]GK	45.05	0	P68363	25.102	ERLSVDYGKKSKL	Y	161	VD6G - EGFR kinase substrate motif ; 6G - Src kinase substrate motif ; D6 - TC-PTP phosphatase substrate motif ;	TBA1B_HUMAN	No	No	Yes	Other	PC93-EGFR
1169	VPQVSTPTLVEVSR	Phospho (ST)	VPQVST[Phospho (ST)]PTLVEVSR	68.91	0	P02768	25	KVPQVSTPTLVEV	T	444	S4P - GSK-3/ ERK1/ ERK2/ CDK5 substrate motif ;	ALBU_HUMAN	No	No	Yes	Pro-directed (1)	PC9-MAPK
1574	QQLSAEELDAQLDAYNAR	Phospho (ST)	QQLS[Phospho (ST)]AEELDAQLDAYNAR	84.53	0	Q86V81	24.8419	NSKQQLSAEELDA	S	239	2AE - Casein Kinase II substrate motif ; 2AEE - Casein Kinase II substrate motif ; KQQL2 - PKA kinase substrate motif ;	THOC4_HUMAN	No	No	Yes	Acidic (4)	PC9-CK2
1887	ELVGPPLAETVFTPK	Phospho (ST)	ELVGPPLAETVFT[Phospho (ST)]PK	103.84	0	P49792	24.7898	LAETVFTPKTSPE	T	1396	4PKT - Casein Kinase I substrate motif ; F4PKTS - G protein-coupled receptor kinase 1 substrate motif ; 4PK - Growth associated histone HI kinase substrate motif ; F4P - GSK-3/ ERK1/ ERK2/ CDK5 substrate motif ; 4PK - PKA kinase substrate motif ; 4PK - PKC kinase substrate motif ;	RBP2_HUMAN	No	No	Yes	Pro-directed (1)	PC9-MAPK
272	NPSDSAVHSPFTK	Phospho (ST)	NPSDSAVHS[Phospho (ST)]PFTK	79.26	0	Q14157	24.7377	SDSAVHSPFTKRQ	S	416	2PFT - Casein Kinase I substrate motif ; 2P - ERK1/2 Kinase substrate motif ; H2P - GSK-3/ ERK1/ ERK2/ CDK5 substrate motif ; VH2P - GSK-3/ ERK1/ ERK2/ CDK5 substrate motif ;	UBP2L_HUMAN	No	No	Yes	Pro-directed (1)	PC9-MAPK
420	EESDGEYDEFGRK	Phospho (ST)	EES[Phospho (ST)]DGEYDEFGRK	40.72	1	O95218	24.6333	YIEREESDGEYDE	S	120	E2DGE - b-Adrenergic Receptor kinase substrate motif ; REE2 - Calmodulin-dependent protein kinase II substrate motif ; IEREE2DG - Calmodulin-dependent protein kinase II substrate motif ; IEREE2 - Calmodulin-dependent protein kinase IV substrate motif ; 2DGE - Casein Kinase II substrate motif ; 2DGEYD - Casein Kinase II substrate motif ; E2DGE - Casein Kinase II substrate motif ; IEREE2 - Chk1 kin…	ZRAB2_HUMAN	No	No	Yes	Basic (3)	PC9-CK2
1180	VADYIPQLAK	Phospho (Y)	VADY[Phospho (Y)]IPQLAK	53.45	0	O94925	24.5287	GGKVADYIPQLAK	Y	249	AD6I - EGFR kinase substrate motif ; D6 - TC-PTP phosphatase substrate motif ;	GLSK_HUMAN	No	No	Yes	Other	PC94-EGFR
1402	YWVPVEYEEEEK	Phospho (Y)	YWVPVEY[Phospho (Y)]EEEEK	45.94	0	Q13045	24.5287	YWVPVEYEEEEKK	Y	946	VE6E - EGFR kinase substrate motif ; 6E - Src kinase substrate motif ; E6 - TC-PTP phosphatase substrate motif ;	FLII_HUMAN	No	No	Yes	Acidic (4)	PC95-EGFR
1459	GHVFEESQVAGTPMFVVK	Phospho (ST)	GHVFEESQVAGT[Phospho (ST)]PMFVVK	106.37	0	P13639	24.4764	ESQVAGTPMFVVK	T	779	G4P - GSK-3/ ERK1/ ERK2/ CDK5 substrate motif ;	EF2_HUMAN	No	No	Yes	Pro-directed (1)	PC9-MAPK
576	KQPPVSPGTALVGSQK	Phospho (ST)	KQPPVS[Phospho (ST)]PGTALVGSQK	78.03	1	P17096	24.3716	RKQPPVSPGTALV	S	36	2PGT - Casein Kinase I substrate motif ; PV2P - ERK1/2 Kinase substrate motif ; 2P - ERK1/2 Kinase substrate motif ; V2PGTA - G protein-coupled receptor kinase 1 substrate motif ; PV2P - GSK-3/ ERK1/ ERK2/ CDK5 substrate motif ; V2P - GSK-3/ ERK1/ ERK2/ CDK5 substrate motif ;	HMGA1_HUMAN	No	No	Yes	Pro-directed (1)	PC9-MAPK
683	GLSEDTTEETLK	2 Phospho (ST)	GLS[Phospho (ST)]EDT[Phospho (ST)]TEETLK	80.35	0	P19338	24.2142	LFVKGLSEDTTEE	S	580	FVKGL2ED - Calmodulin-dependent protein kinase II substrate motif ; 2EDT - Casein Kinase I substrate motif ; GL2E - G protein-coupled receptor kinase 1 substrate motif ; L2EDTT - G protein-coupled receptor kinase 1 substrate motif ; KGL2 - PKA kinase substrate motif ; KGL2 - PKC kinase substrate motif ;	NUCL_HUMAN	No	No	Yes	Basic (3)	PC9-CK2
1321	QNLLAPQNAVSSEETNDFK	Phospho (ST)	QNLLAPQNAVSS[Phospho (ST)]EETNDFK	86.05	0	P10451	24.2142	PQNAVSSEETNDF	S	63	2EET - Casein Kinase I substrate motif ; 2EE - Casein Kinase II substrate motif ; VS2E - G protein-coupled receptor kinase 1 substrate motif ;	OSTP_HUMAN	No	No	Yes	Acidic (4)	PC9-CK2
1923	MLLSPGGVSQPLTASLAR	Phospho (ST)	MLLS[Phospho (ST)]PGGVSQPLTASLAR	63.31	0	Q6PK04	24.109	MLRMLLSPGGVSQ	S	233	LRMLL2PGGV - AMP-activated protein kinase substrate motif ; 2P - ERK1/2 Kinase substrate motif ; L2P - GSK-3/ ERK1/ ERK2/ CDK5 substrate motif ; LL2P - GSK-3/ ERK1/ ERK2/ CDK5 substrate motif ;	CC137_HUMAN	No	No	Yes	Pro-directed (1)	PC9-MAPK
1162	LFQQIYSDGSDEVK	Phospho (ST)	LFQQIYS[Phospho (ST)]DGSDEVK	72.73	0	Q9Y2Z0	23.9511	LFQQIYSDGSDEV	S	318	2DGS - Casein Kinase I substrate motif ;	SUGT1_HUMAN	No	No	Yes	Acidic (4)	PC9-CK2
777	GDYPLEAVR	Phospho (Y)	GDY[Phospho (Y)]PLEAVR	66.2	0	P14618	23.9511	ETAKGDYPLEAVR	Y	370	GD6P - EGFR kinase substrate motif ; D6 - TC-PTP phosphatase substrate motif ;	KPYM_HUMAN	No	No	Yes	Pro-directed (1)	PC97-EGFR
731	ELLSPGVK	Phospho (ST)	ELLS[Phospho (ST)]PGVK	50.05	0	Q14694	23.8983	ISKELLSPGVKNK	S	718	ELL2 - Casein Kinase I substrate motif ; 2P - ERK1/2 Kinase substrate motif ; L2P - GSK-3/ ERK1/ ERK2/ CDK5 substrate motif ; LL2P - GSK-3/ ERK1/ ERK2/ CDK5 substrate motif ; KELL2 - PKA kinase substrate motif ;	UBP10_HUMAN	No	No	Yes	Pro-directed (1)	PC9-MAPK
993	VFVSPLAK	Phospho (ST)	VFVS[Phospho (ST)]PLAK	37.26	0	P10515	23.8456	KGRVFVSPLAKKL	S	358	2P - ERK1/2 Kinase substrate motif ; V2P - GSK-3/ ERK1/ ERK2/ CDK5 substrate motif ; FV2P - GSK-3/ ERK1/ ERK2/ CDK5 substrate motif ;	ODP2_HUMAN	No	No	Yes	Pro-directed (1)	PC9-MAPK
1630	GLLSDSMTDVPVDTGVAAR	Phospho (ST)	GLLSDSMT[Phospho (ST)]DVPVDTGVAAR	54.69	0	O43399	23.7928	LLSDSMTDVPVDT	T	23	DSM4 - Casein Kinase I substrate motif ;	TPD54_HUMAN	No	No	Yes	Acidic (4)	PC9-CK2
288	AGLESGAEPGDGDSDTTK	2 Phospho (ST)	AGLES[Phospho (ST)]GAEPGDGDS[Phospho (ST)]DTTK	89.33	0	O60832	23.7399	AKAGLESGAEPGD	S	485	E2GAE - b-Adrenergic Receptor kinase substrate motif ; 2GAE - Casein Kinase II substrate motif ; E2GAEP - G protein-coupled receptor kinase 1 substrate motif ;	DKC1_HUMAN	No	No	Yes	Acidic (4)	PC9-CK2
288	AGLESGAEPGDGDSDTTK	2 Phospho (ST)	AGLES[Phospho (ST)]GAEPGDGDS[Phospho (ST)]DTTK	89.33	0	O60832	23.7399	EPGDGDSDTTKKK	S	494	D2DTT - b-Adrenergic Receptor kinase substrate motif ; DGD2 - Casein Kinase I substrate motif ; 2DTT - Casein Kinase I substrate motif ;	DKC1_HUMAN	No	No	Yes	Acidic (4)	PC9-CK2
835	ALPSLNTGSSSPR	Phospho (ST)	ALPSLNTGSSS[Phospho (ST)]PR	39.91	0	O14545	23.6341	LNTGSSSPRGVEE	S	327	2P - ERK1/2 Kinase substrate motif ; 2PR - Growth associated histone HI kinase substrate motif ; S2P - GSK-3/ ERK1/ ERK2/ CDK5 substrate motif ; SS2P - GSK-3/ ERK1/ ERK2/ CDK5 substrate motif ; 2PR - PKA kinase substrate motif ; 2PR - PKC kinase substrate motif ;	TRAD1_HUMAN	No	No	Yes	Pro-directed (1)	PC9-MAPK
2110	AAVATFLQSVQVPEFTPK	Phospho (ST)	AAVATFLQSVQVPEFT[Phospho (ST)]PK	70.75	0	P22314	23.6341	VQVPEFTPKSGVK	T	800	4PKS - Casein Kinase I substrate motif ; 4PK - Growth associated histone HI kinase substrate motif ; F4P - GSK-3/ ERK1/ ERK2/ CDK5 substrate motif ; 4PK - PKA kinase substrate motif ; 4PK - PKC kinase substrate motif ;	UBA1_HUMAN	No	No	Yes	Pro-directed (1)	PC9-MAPK
2183	LPQTPLDTGIPFPPVFSTSSAGVK	Phospho (ST)	LPQT[Phospho (ST)]PLDTGIPFPPVFSTSSAGVK	42.23	0	Q7LBC6	23.6341	PGKLPQTPLDTGI	T	1307	4PLD - Casein Kinase II substrate motif ; PQ4P - ERK1/2 Kinase substrate motif ; Q4PLDT - G protein-coupled receptor kinase 1 substrate motif ; PQ4P - GSK-3/ ERK1/ ERK2/ CDK5 kinase motif ; Q4P - GSK-3/ ERK1/ ERK2/ CDK5 substrate motif ; KLPQ4 - PKA kinase substrate motif ;	KDM3B_HUMAN	No	No	Yes	Pro-directed (1)	PC9-MAPK
606	TNNHIGGGAFSVDSPR	Phospho (ST)	TNNHIGGGAFSVDS[Phospho (ST)]PR	52.56	0	Q9Y2U8	23.5812	GAFSVDSPRIYSN	S	402	D2PRI - b-Adrenergic Receptor kinase substrate motif ; 2P - ERK1/2 Kinase substrate motif ; 2PR - Growth associated histone HI kinase substrate motif ; D2P - GSK-3/ ERK1/ ERK2/ CDK5 substrate motif ; VD2P - GSK-3/ ERK1/ ERK2/ CDK5 substrate motif ; 2PR - PKA kinase substrate motif ; 2PR - PKC kinase substrate motif ;	MAN1_HUMAN	No	No	Yes	Pro-directed (1)	PC9-MAPK
617	ATLGPATPLK	Phospho (ST)	ATLGPAT[Phospho (ST)]PLK	41.89	0	Q5T0Z8	23.5812	ATLGPATPLKATS	T	671	4PLK - Cdc2 kinase substrate motif ; 4PLK - CDK1/2/4/ 6 kinase substrate motif ; 4PLK - CDK5 kinase substrate motif ; PA4P - ERK1/2 Kinase substrate motif ; A4PLKA - G protein-coupled receptor kinase 1 substrate motif ; 4PLK - Growth associated histone HI kinase substrate motif ; PA4P - GSK-3/ ERK1/ ERK2/ CDK5 kinase motif ; A4P - GSK-3/ ERK1/ ERK2/ CDK5 substrate motif ;	CF132_HUMAN	No	No	Yes	Pro-directed (1)	PC9-MAPK
890	ASLVSEEEEDEEEDK	Phospho (ST)	ASLVS[Phospho (ST)]EEEEDEEEDK	63.67	0	Q96GN5	23.5812	GKASLVSEEEEDE	S	117	2EE - Casein Kinase II substrate motif ; 2EEE - Casein Kinase II substrate motif ; 2EEEED - Casein Kinase II substrate motif ; LV2E - G protein-coupled receptor kinase 1 substrate motif ;	CDA7L_HUMAN	No	No	Yes	Acidic (2)	PC9-CK2
1643	DELHIVEAEAMNYEGSPIK	Oxidation (M); Phospho (ST)	DELHIVEAEAM[Oxidation (M)]NYEGS[Phospho (ST)]PIK	117.27	0	P06748	23.4752	AMNYEGSPIKVTL	S	70	2PIK - Cdc2 kinase substrate motif ; 2PIK - CDK1/2/4/ 6 kinase substrate motif ; 2PIKV - CDK kinase substrate motif ; 2P - ERK1/2 Kinase substrate motif ; 2PIK - Growth associated histone HI kinase substrate motif ; G2P - GSK-3/ ERK1/ ERK2/ CDK5 substrate motif ; EG2P - GSK-3/ ERK1/ ERK2/ CDK5 substrate motif ;	NPM_HUMAN	No	No	Yes	Pro-directed (1)	PC9-MAPK
2023	QYPANQGQEVEYFVAGTHPYPPGPGVALTADTK	Phospho (Y)	QYPANQGQEVEY[Phospho (Y)]FVAGTHPYPPGPGVALTADTK	106.94	0	O43660	23.369	QGQEVEYFVAGTH	Y	92	EVE6 - ALK kinase substrate motif ; VE6F - EGFR kinase substrate motif ; E6 - TC-PTP phosphatase substrate motif ;	PLRG1_HUMAN	No	No	Yes	Other	PC98-EGFR
822	SFSTASAITPSVSR	Phospho (ST)	SFSTASAIT[Phospho (ST)]PSVSR	95.56	0	P13647	23.2627	STASAITPSVSRT	T	24	I4PSVS - G protein-coupled receptor kinase 1 substrate motif ; I4P - GSK-3/ ERK1/ ERK2/ CDK5 substrate motif ;	K2C5_HUMAN	No	No	Yes	Pro-directed (1)	PC9-MAPK
972	TQMAEVLPSPR	Phospho (ST)	TQMAEVLPS[Phospho (ST)]PR	59.16	0	P11388	23.2627	MAEVLPSPRGQRV	S	1213	P2P - DNA dependent Protein kinase substrate motif ; 2P - ERK1/2 Kinase substrate motif ; 2PR - Growth associated histone HI kinase substrate motif ; P2P - GSK-3/ ERK1/ ERK2/ CDK5 substrate motif ; LP2P - GSK-3/ ERK1/ ERK2/ CDK5 substrate motif ; 2PR - PKA kinase substrate motif ; 2PR - PKC kinase substrate motif ;	TOP2A_HUMAN	No	No	Yes	Pro-directed (1)	PC9-MAPK
2118	AIFLHPEPFSIENGLLTPTLK	Phospho (ST)	AIFLHPEPFSIENGLLT[Phospho (ST)]PTLK	76.61	0	Q9ULC5	23.2627	IENGLLTPTLKAK	T	656	L4P - GSK-3/ ERK1/ ERK2/ CDK5 substrate motif ; L4P - RAF1 kinase substrate motif ;	ACSL5_HUMAN	No	No	Yes	Pro-directed (1)	PC9-MAPK
2174	GEPETFLPLDYLEVKPTDEK	Phospho (Y)	GEPETFLPLDY[Phospho (Y)]LEVKPTDEK	48.07	0	Q14683	23.2095	TFLPLDYLEVKPT	Y	575	LD6L - EGFR kinase substrate motif ; 6LEV - JAK2 kinase substrate motif ; D6 - TC-PTP phosphatase substrate motif ;	SMC1A_HUMAN	No	No	Yes	Acidic (4)	PC99-EGFR
1704	IVLLDSSLEYK	Phospho (ST)	IVLLDSS[Phospho (ST)]LEYK	65.52	0	P49368	23.103	IVLLDSSLEYKKG	S	244	2LE - Casein Kinase II substrate motif ;	TCPG_HUMAN	No	No	Yes	Acidic (4)	PC9-CK2
1011	SIGEYDVLR	Phospho (Y)	SIGEY[Phospho (Y)]DVLR	41.95	0	P78527	23.103	YRSIGEYDVLRGI	Y	2936	6DVL - ALK kinase substrate motif ; GE6D - EGFR kinase substrate motif ; 6DVL - JAK2 kinase substrate motif ; 6D - Src kinase substrate motif ; E6 - TC-PTP phosphatase substrate motif ;	PRKDC_HUMAN	Yes	No	Yes	Acidic (4)	PC100-EGFR
866	SVLTPLR	Phospho (ST)	SVLT[Phospho (ST)]PLR	36.97	0	O75152	22.8895	REKSVLTPLRGDV	T	579	4PLR - Cdc2 kinase substrate motif ; 4PLR - CDK1/2/4/ 6 kinase substrate motif ; 4PLR - Growth associated histone HI kinase substrate motif ; L4P - GSK-3/ ERK1/ ERK2/ CDK5 substrate motif ; KSVL4 - PKA kinase substrate motif ; L4P - RAF1 kinase substrate motif ;	ZC11A_HUMAN	No	No	Yes	Pro-directed (1)	PC9-MAPK
1225	SVIEPLPVTPTR	Phospho (ST)	SVIEPLPVT[Phospho (ST)]PTR	50.52	0	Q13153	22.8895	IEPLPVTPTRDVA	T	212	4PTR - Cdc2 kinase substrate motif ; 4PTR - CDK1/2/4/ 6 kinase substrate motif ; PV4P - ERK1/2 Kinase substrate motif ; 4PTR - Growth associated histone HI kinase substrate motif ; PV4P - GSK-3/ ERK1/ ERK2/ CDK5 kinase motif ; V4P - GSK-3/ ERK1/ ERK2/ CDK5 substrate motif ;	PAK1_HUMAN	Yes	No	Yes	Pro-directed (1)	PC9-MAPK
28	KEEASSPGAGEGPAEEGTR	Phospho (ST)	KEEASS[Phospho (ST)]PGAGEGPAEEGTR	65.81	1	Q6ZRV2	22.836	KKEEASSPGAGEG	S	1147	EAS2 - Casein Kinase I substrate motif ; 2P - ERK1/2 Kinase substrate motif ; S2P - GSK-3/ ERK1/ ERK2/ CDK5 substrate motif ; AS2P - GSK-3/ ERK1/ ERK2/ CDK5 substrate motif ;	FA83H_HUMAN	No	No	Yes	Pro-directed (1)	PC9-MAPK
880	EAPAEGEAAEPGSPTAAEGEAASAASSTSSPK	Phospho (ST)	EAPAEGEAAEPGSPT[Phospho (ST)]AAEGEAASAASSTSSPK	79.35	0	P29966	22.836	AEPGSPTAAEGEA	T	120	4AAE - Casein Kinase II substrate motif ; P4A - DNA dependent Protein kinase substrate motif ;	MARCS_HUMAN	No	No	Yes	Acidic (4)	PC9-CK2
2092	FTDDYQLFEELGK	Phospho (Y)	FTDDY[Phospho (Y)]QLFEELGK	74.45	0	Q13555	22.836	TRFTDDYQLFEEL	Y	14	DD6Q - EGFR kinase substrate motif ; DD6 - SHP1 phosphatase substrate motif ; D6 - TC-PTP phosphatase substrate motif ;	KCC2G_HUMAN	Yes	No	Yes	Other	PC102-EGFR
111	REEEEQQEGGFASPR	Phospho (ST)	REEEEQQEGGFAS[Phospho (ST)]PR	53.89	1	Q96T88	22.7825	QEGGFASPRTGKG	S	639	2PRT - Casein Kinase I substrate motif ; 2P - ERK1/2 Kinase substrate motif ; 2PR - Growth associated histone HI kinase substrate motif ; A2P - GSK-3/ ERK1/ ERK2/ CDK5 substrate motif ; FA2P - GSK-3/ ERK1/ ERK2/ CDK5 substrate motif ; 2PR - PKA kinase substrate motif ; 2PR - PKC kinase substrate motif ;	UHRF1_HUMAN	No	No	Yes	Pro-directed (1)	PC9-MAPK
1972	LGPGGLDPVEVYESLPEELQK	Phospho (ST)	LGPGGLDPVEVYES[Phospho (ST)]LPEELQK	68.45	0	Q16543	22.7825	PVEVYESLPEELQ	S	300	E2LPE - b-Adrenergic Receptor kinase substrate motif ; 2LPE - Casein Kinase II substrate motif ;	CDC37_HUMAN	No	No	Yes	Acidic (4)	PC9-CK2
165	SVSTPSEAGSQDSGDGAVGSR	Phospho (ST)	SVST[Phospho (ST)]PSEAGSQDSGDGAVGSR	97.99	0	Q13409	22.7289	SSKSVSTPSEAGS	T	95	4PSE - Casein Kinase II substrate motif ; S4PSEA - G protein-coupled receptor kinase 1 substrate motif ; S4P - GSK-3/ ERK1/ ERK2/ CDK5 substrate motif ; KSVS4 - PKA kinase substrate motif ;	DC1I2_HUMAN	No	No	Yes	Pro-directed (1)	PC9-MAPK
538	TDNSSLSSPLNPK	Phospho (ST)	TDNSSLSS[Phospho (ST)]PLNPK	59.54	0	Q9UIG0	22.7289	DNSSLSSPLNPKL	S	330	2P - ERK1/2 Kinase substrate motif ; S2PLNP - G protein-coupled receptor kinase 1 substrate motif ; S2P - GSK-3/ ERK1/ ERK2/ CDK5 substrate motif ; LS2P - GSK-3/ ERK1/ ERK2/ CDK5 substrate motif ;	BAZ1B_HUMAN	No	No	Yes	Pro-directed (1)	PC9-MAPK
1897	GIELGDIQSSIESIK	Phospho (ST)	GIELGDIQSS[Phospho (ST)]IESIK	74.27	0	Q9BZF1	22.5681	LGDIQSSIESIKQ	S	833	2IES - Casein Kinase I substrate motif ; 2IE - Casein Kinase II substrate motif ;	OSBL8_HUMAN	No	No	Yes	Acidic (4)	PC9-CK2
309	SSTPLHSPSPIR	Phospho (ST)	SSTPLHS[Phospho (ST)]PSPIR	67.87	0	O95817	22.5144	SSTPLHSPSPIRV	S	289	2P - ERK1/2 Kinase substrate motif ; H2P - GSK-3/ ERK1/ ERK2/ CDK5 substrate motif ; LH2P - GSK-3/ ERK1/ ERK2/ CDK5 substrate motif ; LH2PSPIRV - HMGCoA Reductase kinase substrate motif ;	BAG3_HUMAN	No	No	Yes	Pro-directed (1)	PC9-MAPK
1120	FGESEEVEMEVESDEEDDK	Oxidation (M); Phospho (ST)	FGESEEVEM[Oxidation (M)]EVES[Phospho (ST)]DEEDDK	95.89	0	Q15459	22.5144	VEMEVESDEEDDK	S	329	E2DEE - b-Adrenergic Receptor kinase substrate motif ; EVE2 - Casein Kinase I substrate motif ; 2DE - Casein Kinase II substrate motif ; 2DEE - Casein Kinase II substrate motif ; 2DEEDD - Casein Kinase II substrate motif ; E2DEE - Casein Kinase II substrate motif ;	SF3A1_HUMAN	No	No	Yes	Acidic (4)	PC9-CK2
1469	SVVSDLEADDVK	Phospho (ST)	SVVS[Phospho (ST)]DLEADDVK	96.01	0	P11388	22.5144	PQKSVVSDLEADD	S	1377	2DLE - Casein Kinase II substrate motif ; 2DLEAD - Casein Kinase II substrate motif ; V2DLEA - G protein-coupled receptor kinase 1 substrate motif ; KSVV2 - PKA kinase substrate motif ;	TOP2A_HUMAN	No	No	Yes	Acidic (4)	PC9-CK2
330	GEPAAAAAPEAGASPVEK	Phospho (ST)	GEPAAAAAPEAGAS[Phospho (ST)]PVEK	104.67	0	P29966	22.3531	APEAGASPVEKEA	S	101	2PVE - Casein Kinase II substrate motif ; 2P - ERK1/2 Kinase substrate motif ; A2P - GSK-3/ ERK1/ ERK2/ CDK5 substrate motif ; GA2P - GSK-3/ ERK1/ ERK2/ CDK5 substrate motif ;	MARCS_HUMAN	No	No	Yes	Pro-directed (1)	PC9-MAPK
1337	YDIPATAATATSPTPNPVPSVPANPPK	Phospho (ST)	YDIPATAATATS[Phospho (ST)]PTPNPVPSVPANPPK	50.17	0	P51610	22.3531	TAATATSPTPNPV	S	411	2P - ERK1/2 Kinase substrate motif ; T2P - GSK-3/ ERK1/ ERK2/ CDK5 substrate motif ; AT2P - GSK-3/ ERK1/ ERK2/ CDK5 substrate motif ;	HCFC1_HUMAN	No	No	Yes	Pro-directed (1)	PC9-MAPK
114	SVSSPTSSNTPTPTK	Phospho (ST)	SVSS[Phospho (ST)]PTSSNTPTPTK	44.68	0	Q5M775	22.2993	PRKSVSSPTSSNT	S	134	2PTS - Casein Kinase I substrate motif ; 2P - ERK1/2 Kinase substrate motif ; S2PTSS - G protein-coupled receptor kinase 1 substrate motif ; S2P - GSK-3/ ERK1/ ERK2/ CDK5 substrate motif ; VS2P - GSK-3/ ERK1/ ERK2/ CDK5 substrate motif ; KSVS2 - PKA kinase substrate motif ;	CYTSB_HUMAN	No	No	Yes	Pro-directed (1)	PC9-MAPK
1697	VTTEIQLPSQSPVEEQSPASLSSLR	Phospho (ST)	VTTEIQLPSQS[Phospho (ST)]PVEEQSPASLSSLR	114.37	0	Q8WWI1	22.2454	IQLPSQSPVEEQS	S	867	2PVE - Casein Kinase II substrate motif ; 2P - ERK1/2 Kinase substrate motif ; Q2P - GSK-3/ ERK1/ ERK2/ CDK5 substrate motif ; SQ2P - GSK-3/ ERK1/ ERK2/ CDK5 substrate motif ;	LMO7_HUMAN	No	No	Yes	Pro-directed (1)	PC9-MAPK
1055	MGIVSDYEK	Phospho (ST)	MGIVS[Phospho (ST)]DYEK	45.74	0	Q9GZZ9	22.1915	KRMGIVSDYEKIR	S	66	2DYE - Casein Kinase II substrate motif ;	UBA5_HUMAN	No	No	Yes	Acidic (4)	PC9-CK2
1373	DQLLLGPTYATPK	Phospho (ST)	DQLLLGPTYAT[Phospho (ST)]PK	50.94	0	P55084	22.1375	LGPTYATPKVLEK	T	359	4PK - Growth associated histone HI kinase substrate motif ; A4P - GSK-3/ ERK1/ ERK2/ CDK5 substrate motif ; 4PK - PKA kinase substrate motif ; 4PK - PKC kinase substrate motif ;	ECHB_HUMAN	No	No	Yes	Pro-directed (1)	PC9-MAPK
1236	ALTLPGSSENEYIMK	Oxidation (M); Phospho (Y)	ALTLPGSSENEY[Phospho (Y)]IM[Oxidation (M)]K	49.87	0	P55060	22	GSSENEYIMKAIM	Y	571	ENE6 - ALK kinase substrate motif ; NE6I - EGFR kinase substrate motif ; E6 - TC-PTP phosphatase substrate motif ;	XPO2_HUMAN	No	No	Yes	Other	PC303-EGFR
95	VIEDNEYTAR	Phospho (Y)	VIEDNEY[Phospho (Y)]TAR	59.12	0	P07948	22	VIEDNEYTAREGA	Y	397	DNE6 - ALK kinase substrate motif ; NE6T - EGFR kinase substrate motif ; 6T - Src kinase substrate motif ; E6 - TC-PTP phosphatase substrate motif ;	LYN_HUMAN	Yes	No	Yes	Other	PC354-EGFR
1125	LISPLASPADGVK	Phospho (ST)	LIS[Phospho (ST)]PLASPADGVK	68.99	0	Q8WYP5	21.9214	IEIRLISPLASPA	S	2222	RLI2 - Calmodulin-dependent protein kinase II substrate motif ; 2P - ERK1/2 Kinase substrate motif ; I2PLAS - G protein-coupled receptor kinase 1 substrate motif ; I2P - GSK-3/ ERK1/ ERK2/ CDK5 substrate motif ; LI2P - GSK-3/ ERK1/ ERK2/ CDK5 substrate motif ; RLI2 - PKA kinase substrate motif ; RLI2 - PKC kinase substrate motif ;	ELYS_HUMAN	No	No	Yes	Pro-directed (1)	PC9-MAPK
1184	AAEAGGAEEQYGFLTTPTK	Phospho (ST)	AAEAGGAEEQYGFLTT[Phospho (ST)]PTK	76.29	0	P46821	21.9214	QYGFLTTPTKQLG	T	1067	4PTK - Cdc2 kinase substrate motif ; 4PTK - CDK1/2/4/ 6 kinase substrate motif ; 4PTK - CDK5 kinase substrate motif ; 4PTK - Growth associated histone HI kinase substrate motif ; T4P - GSK-3/ ERK1/ ERK2/ CDK5 substrate motif ;	MAP1B_HUMAN	No	No	Yes	Pro-directed (1)	PC9-MAPK
1027	NLSPGAVESDVR	Phospho (ST)	NLS[Phospho (ST)]PGAVESDVR	61.29	0	P53621	21.8672	LRKKNLSPGAVES	S	173	2P - ERK1/2 Kinase substrate motif ; L2P - GSK-3/ ERK1/ ERK2/ CDK5 substrate motif ; NL2P - GSK-3/ ERK1/ ERK2/ CDK5 substrate motif ; KNL2 - PKA kinase substrate motif ; KKNL2 - PKA kinase substrate motif ; KNL2 - PKC kinase substrate motif ;	COPA_HUMAN	No	No	Yes	Pro-directed (1)	PC9-MAPK
1156	IMNTFSVVPSPK	Oxidation (M); Phospho (ST)	IM[Oxidation (M)]NTFSVVPS[Phospho (ST)]PK	82.57	0	P07437	21.8672	TFSVVPSPKVSDT	S	172	P2P - DNA dependent Protein kinase substrate motif ; 2P - ERK1/2 Kinase substrate motif ; P2PKVS - G protein-coupled receptor kinase 1 substrate motif ; 2PK - Growth associated histone HI kinase substrate motif ; P2P - GSK-3/ ERK1/ ERK2/ CDK5 substrate motif ; VP2P - GSK-3/ ERK1/ ERK2/ CDK5 substrate motif ; 2PK - PKA kinase substrate motif ; 2PK - PKC kinase substrate motif ;	TBB5_HUMAN	No	No	Yes	Pro-directed (1)	PC9-MAPK
712	FVSEAELDER	Phospho (ST)	FVS[Phospho (ST)]EAELDER	49.31	0	Q9GZU8	21.7588	IKKRFVSEAELDE	S	17	RFV2 - Calmodulin-dependent protein kinase II substrate motif ; 2EAE - Casein Kinase II substrate motif ; 2EAELD - Casein Kinase II substrate motif ; FV2E - G protein-coupled receptor kinase 1 substrate motif ; KKRFV2 - MAPKAPK1 kinase substrate motif ; KRFV2 - PKA kinase substrate motif ; RFV2 - PKA kinase substrate motif ; RFV2 - PKC kinase substrate motif ;	F192A_HUMAN	No	No	Yes	Basic (3)	PC9-CK2
1634	ALTLPGSSENEYIMK	Phospho (Y)	ALTLPGSSENEY[Phospho (Y)]IMK	94.69	0	P55060	21.6503	GSSENEYIMKAIM	Y	571	ENE6 - ALK kinase substrate motif ; NE6I - EGFR kinase substrate motif ; E6 - TC-PTP phosphatase substrate motif ;	XPO2_HUMAN	No	No	Yes	Other	PC103-EGFR
1450	ISLPGQMAGTPITPLK	Oxidation (M); Phospho (ST)	ISLPGQM[Oxidation (M)]AGTPIT[Phospho (ST)]PLK	52.88	0	Q9H8Y8	21.596	MAGTPITPLKDGF	T	225	4PLK - Cdc2 kinase substrate motif ; 4PLK - CDK1/2/4/ 6 kinase substrate motif ; 4PLK - CDK5 kinase substrate motif ; PI4P - ERK1/2 Kinase substrate motif ; 4PLK - Growth associated histone HI kinase substrate motif ; PI4P - GSK-3/ ERK1/ ERK2/ CDK5 kinase motif ; I4P - GSK-3/ ERK1/ ERK2/ CDK5 substrate motif ;	GORS2_HUMAN	No	No	Yes	Pro-directed (1)	PC9-MAPK
1825	IPEISIQDMTAQVTSPSGK	Phospho (ST)	IPEISIQDMTAQVTS[Phospho (ST)]PSGK	68.11	0	P21333	21.596	MTAQVTSPSGKTH	S	2180	2P - ERK1/2 Kinase substrate motif ; T2P - GSK-3/ ERK1/ ERK2/ CDK5 substrate motif ; VT2P - GSK-3/ ERK1/ ERK2/ CDK5 substrate motif ;	FLNA_HUMAN	No	No	Yes	Pro-directed (1)	PC9-MAPK
1079	EESSELEQPFAQDTSSVGPDRK	Phospho (ST)	EESS[Phospho (ST)]ELEQPFAQDTSSVGPDRK	69.41	1	Q14151	21.596	PVKEESSELEQPF	S	234	EES2 - Casein Kinase I substrate motif ; 2ELE - Casein Kinase II substrate motif ; ES2E - G protein-coupled receptor kinase 1 substrate motif ; KEES2 - PKA kinase substrate motif ;	SAFB2_HUMAN	No	No	Yes	Acidic (4)	PC9-CK2
1372	LLVDVDESTLSPEEQK	Phospho (ST)	LLVDVDESTLS[Phospho (ST)]PEEQK	103.19	0	O75533	21.596	VDESTLSPEEQKE	S	488	2PE - Casein Kinase II substrate motif ; 2PEE - Casein Kinase II substrate motif ; 2P - ERK1/2 Kinase substrate motif ; L2P - GSK-3/ ERK1/ ERK2/ CDK5 substrate motif ; TL2P - GSK-3/ ERK1/ ERK2/ CDK5 substrate motif ;	SF3B1_HUMAN	No	No	Yes	Pro-directed (1)	PC9-CK2
1765	VAMSHFEPNEYIHYDLLEK	Phospho (Y)	VAMSHFEPNEY[Phospho (Y)]IHYDLLEK	113.22	0	Q99798	21.596	HFEPNEYIHYDLL	Y	42	NE6I - EGFR kinase substrate motif ; E6 - TC-PTP phosphatase substrate motif ;	ACON_HUMAN	No	No	Yes	Other	PC104-EGFR
2076	EFVNLYSDYILNK	Phospho (Y)	EFVNLYSDY[Phospho (Y)]ILNK	39.66	0	Q05086	21.596	VNLYSDYILNKSV	Y	720	SD6I - EGFR kinase substrate motif ; D6 - TC-PTP phosphatase substrate motif ;	UBE3A_HUMAN	No	No	Yes	Other	PC105-EGFR
1401	GPVSPSVSFQPLAR	Phospho (ST)	GPVS[Phospho (ST)]PSVSFQPLAR	64.2	0	Q7Z434	21.5416	PSRGPVSPSVSFQ	S	222	2PSVSF - Casein Kinase I substrate motif ; PV2P - ERK1/2 Kinase substrate motif ; 2P - ERK1/2 Kinase substrate motif ; V2PSVS - G protein-coupled receptor kinase 1 substrate motif ; PV2P - GSK-3/ ERK1/ ERK2/ CDK5 substrate motif ; V2P - GSK-3/ ERK1/ ERK2/ CDK5 substrate motif ;	MAVS_HUMAN	No	No	Yes	Pro-directed (1)	PC9-MAPK
1006	SLSSSLDDTEVK	Phospho (ST)	SLSS[Phospho (ST)]SLDDTEVK	55.29	0	O95292	21.3783	VSKSLSSSLDDTE	S	159	2SLD - Casein Kinase II substrate motif ; KSLS2 - PKA kinase substrate motif ; S2SLDDT - Pyruvate dehydrogenase kinase substrate motif ;	VAPB_HUMAN	No	No	Yes	Acidic (4)	PC9-CK2
484	GAGGALLTPK	Phospho (ST)	GAGGALLT[Phospho (ST)]PK	72.57	0	Q8N1G0	21.2692	AGGALLTPKTEPE	T	900	4PKT - Casein Kinase I substrate motif ; 4PK - Growth associated histone HI kinase substrate motif ; L4P - GSK-3/ ERK1/ ERK2/ CDK5 substrate motif ; 4PK - PKA kinase substrate motif ; 4PK - PKC kinase substrate motif ; L4P - RAF1 kinase substrate motif ;	ZN687_HUMAN	No	No	Yes	Pro-directed (1)	PC9-MAPK
1665	QTNLENLDQAFSVAER	Phospho (ST)	QTNLENLDQAFS[Phospho (ST)]VAER	85.58	0	Q15149	21.2692	NLDQAFSVAERDL	S	361	2VAE - Casein Kinase II substrate motif ;	PLEC_HUMAN	No	No	Yes	Acidic (4)	PC9-CK2
1708	IVLLDSSLEYK	Phospho (ST)	IVLLDS[Phospho (ST)]SLEYK	75.92	0	P49368	21.2692	RIVLLDSSLEYKK	S	243	D2SLE - b-Adrenergic Receptor kinase substrate motif ; 2SLE - Casein Kinase II substrate motif ;	TCPG_HUMAN	No	No	Yes	Acidic (4)	PC9-CK2
2306	NSFGLAPAAPLQVHAPLSPNQTVEISLPLSTVGSVMK	Phospho (ST)	NSFGLAPAAPLQVHAPLS[Phospho (ST)]PNQTVEISLPLSTVGSVMK	69.03	0	Q10567	21.2146	QVHAPLSPNQTVE	S	786	2PNQTV - Casein Kinase I substrate motif ; PL2P - ERK1/2 Kinase substrate motif ; 2P - ERK1/2 Kinase substrate motif ; L2PNQT - G protein-coupled receptor kinase 1 substrate motif ; PL2P - GSK-3/ ERK1/ ERK2/ CDK5 substrate motif ; L2P - GSK-3/ ERK1/ ERK2/ CDK5 substrate motif ;	AP1B1_HUMAN	No	No	Yes	Pro-directed (1)	PC9-MAPK
1214	NPDDITQEEYGEFYK	Phospho (Y)	NPDDITQEEY[Phospho (Y)]GEFYK	91.28	0	P08238	21.16	DITQEEYGEFYKS	Y	301	EE6G - EGFR kinase substrate motif ; 6G - Src kinase substrate motif ; EE6 - SHP1 phosphatase substrate motif ; E6 - TC-PTP phosphatase substrate motif ;	HS90B_HUMAN	No	No	Yes	Acidic (4)	PC106-EGFR
1959	GLVPTDYVEILPSDGK	Phospho (Y)	GLVPTDY[Phospho (Y)]VEILPSDGK	42.39	0	Q9Y5X1	21.1053	GLVPTDYVEILPS	Y	56	TD6V - EGFR kinase substrate motif ; 6VEI - JAK2 kinase substrate motif ; D6 - TC-PTP phosphatase substrate motif ;	SNX9_HUMAN	No	No	Yes	Acidic (4)	PC107-EGFR
762	QSPASPPPLGGGAPVR	Phospho (ST)	QSPAS[Phospho (ST)]PPPLGGGAPVR	71.14	0	Q14160	21	SRQSPASPPPLGG	S	1448	PA2PP - ERK1/2 kinase substrate motif ; QSPA2PPPL - ERK1/2 kinase substrate motif ; PA2P - ERK1/2 Kinase substrate motif ; 2P - ERK1/2 Kinase substrate motif ; PA2P - GSK-3/ ERK1/ ERK2/ CDK5 substrate motif ; A2P - GSK-3/ ERK1/ ERK2/ CDK5 substrate motif ;	SCRIB_HUMAN	No	No	Yes	Pro-directed (1)	PC9-MAPK
1537	NLSSNEAISLEEIR	Phospho (ST)	NLS[Phospho (ST)]SNEAISLEEIR	93.99	0	P78527	21	KKTKNLSSNEAIS	S	841	2SNE - Casein Kinase II substrate motif ; L2SNEA - G protein-coupled receptor kinase 1 substrate motif ; KNL2 - PKA kinase substrate motif ; KNL2 - PKC kinase substrate motif ;	PRKDC_HUMAN	Yes	No	Yes	Basic (3)	PC9-CK2
1170	NISMSVEGDYTYLR	Oxidation (M); Phospho (Y)	NISM[Oxidation (M)]SVEGDY[Phospho (Y)]TYLR	42.79	0	Q9Y5B9	21	MSVEGDYTYLRIN	Y	565	EGD6 - ALK kinase substrate motif ; GD6T - EGFR kinase substrate motif ; 6TYL - JAK2 kinase substrate motif ; 6T - Src kinase substrate motif ; D6 - TC-PTP phosphatase substrate motif ;	SP16H_HUMAN	No	No	Yes	Other	PC88-EGFR
1608	NISMSVEGDYTYLR	Phospho (Y)	NISMSVEGDY[Phospho (Y)]TYLR	48.64	0	Q9Y5B9	21	MSVEGDYTYLRIN	Y	565	EGD6 - ALK kinase substrate motif ; GD6T - EGFR kinase substrate motif ; 6TYL - JAK2 kinase substrate motif ; 6T - Src kinase substrate motif ; D6 - TC-PTP phosphatase substrate motif ;	SP16H_HUMAN	No	No	Yes	Other	PC349-EGFR
635	TFDQLTPDESK	Phospho (ST)	TFDQLT[Phospho (ST)]PDESK	70.84	0	Q15293	20.9959	KTFDQLTPDESKE	T	76	DQL4 - Casein Kinase I substrate motif ; 4PDE - Casein Kinase II substrate motif ; L4PDES - G protein-coupled receptor kinase 1 substrate motif ; L4P - GSK-3/ ERK1/ ERK2/ CDK5 substrate motif ; L4P - RAF1 kinase substrate motif ;	RCN1_HUMAN	No	No	Yes	Pro-directed (1)	PC9-MAPK
344	SIVPSSPQPQR	Phospho (ST)	SIVPSS[Phospho (ST)]PQPQR	43.95	0	Q9P246	20.9411	RSIVPSSPQPQRA	S	523	PS2P - ERK1/2 Kinase substrate motif ; 2P - ERK1/2 Kinase substrate motif ; PS2P - GSK-3/ ERK1/ ERK2/ CDK5 substrate motif ; S2P - GSK-3/ ERK1/ ERK2/ CDK5 substrate motif ;	STIM2_HUMAN	No	No	Yes	Pro-directed (1)	PC9-MAPK
455	GPSSVEDIK	Phospho (ST)	GPS[Phospho (ST)]SVEDIK	55.58	0	P06748	20.9411	KTPKGPSSVEDIK	S	242	2SVE - Casein Kinase II substrate motif ; P2S - DNA dependent Protein kinase substrate motif ; KGP2 - PKA kinase substrate motif ; KGP2 - PKC kinase substrate motif ;	NPM_HUMAN	No	No	Yes	Basic (3)	PC9-CK2
588	LVDEYSLNAGK	Phospho (Y)	LVDEY[Phospho (Y)]SLNAGK	63.96	0	P19367	20.8863	DRLVDEYSLNAGK	Y	732	DE6S - EGFR kinase substrate motif ; 6S - Src kinase substrate motif ; DE6 - SHP1 phosphatase substrate motif ; E6 - TC-PTP phosphatase substrate motif ;	HXK1_HUMAN	No	No	Yes	Other	PC108-EGFR
1313	TAESQTPTPSATSFFSGK	Phospho (ST)	TAESQT[Phospho (ST)]PTPSATSFFSGK	100.55	0	P55265	20.7765	KTAESQTPTPSAT	T	601	ESQ4 - Casein Kinase I substrate motif ; Q4PTPS - G protein-coupled receptor kinase 1 substrate motif ; Q4P - GSK-3/ ERK1/ ERK2/ CDK5 substrate motif ;	DSRAD_HUMAN	No	No	Yes	Pro-directed (1)	PC9-MAPK
108	SEDGYHSDGDYGEHDYR	Phospho (ST)	SEDGYHS[Phospho (ST)]DGDYGEHDYR	57.96	0	P52756	20.7765	SEDGYHSDGDYGE	S	78	2DGD - Casein Kinase II substrate motif ; H2DGDYG - Pyruvate dehydrogenase kinase substrate motif ;	RBM5_HUMAN	No	No	Yes	Acidic (4)	PC9-CK2
1494	DHFGLEGDEESTMLEDSVSPK	Phospho (ST)	DHFGLEGDEESTMLEDSVS[Phospho (ST)]PK	53.18	0	Q9Y490	20.6666	MLEDSVSPKKSTV	S	425	DSV2 - Casein Kinase I substrate motif ; 2PKK - Cdc2 kinase substrate motif ; 2PKK - CDK1/2/4/ 6 kinase substrate motif ; 2PKKS - CDK kinase substrate motif ; 2P - ERK1/2 Kinase substrate motif ; V2PKKS - G protein-coupled receptor kinase 1 substrate motif ; 2PKK - Growth associated histone HI kinase substrate motif ; 2PK - Growth associated histone HI kinase substrate motif ; V2P - GSK-3/ ERK1/ …	TLN1_HUMAN	No	No	Yes	Pro-directed (1)	PC9-MAPK
1818	SPAGLQVLNDYLADK	Phospho (Y)	SPAGLQVLNDY[Phospho (Y)]LADK	99.61	0	P24534	20.5566	LQVLNDYLADKSY	Y	18	ND6L - EGFR kinase substrate motif ; D6 - TC-PTP phosphatase substrate motif ;	EF1B_HUMAN	No	No	Yes	Acidic (4)	PC110-EGFR
542	DVYLSPR	Phospho (ST)	DVYLS[Phospho (ST)]PR	44.42	0	P38159	20.336	RRDVYLSPRDDGY	S	208	2PRD - Casein Kinase II substrate motif ; 2P - ERK1/2 Kinase substrate motif ; 2PR - Growth associated histone HI kinase substrate motif ; L2P - GSK-3/ ERK1/ ERK2/ CDK5 substrate motif ; YL2P - GSK-3/ ERK1/ ERK2/ CDK5 substrate motif ; 2PR - PKA kinase substrate motif ; 2PR - PKC kinase substrate motif ; L2PRDDG - Pyruvate dehydrogenase kinase substrate motif ;	RBMX_HUMAN	No	No	Yes	Pro-directed (1)	PC9-MAPK
1213	MPFLSISSPK	Oxidation (M); Phospho (ST)	M[Oxidation (M)]PFLSISS[Phospho (ST)]PK	38.02	0	Q09666	20.2808	PFLSISSPKVSMP	S	3412	2PKVSM - Casein Kinase I substrate motif ; 2P - ERK1/2 Kinase substrate motif ; S2PKVS - G protein-coupled receptor kinase 1 substrate motif ; 2PK - Growth associated histone HI kinase substrate motif ; S2P - GSK-3/ ERK1/ ERK2/ CDK5 substrate motif ; IS2P - GSK-3/ ERK1/ ERK2/ CDK5 substrate motif ; 2PK - PKA kinase substrate motif ; 2PK - PKC kinase substrate motif ;	AHNK_HUMAN	No	No	Yes	Pro-directed (1)	PC9-MAPK
1784	YPDYEVTWANDGY	Phospho (Y)	YPDY[Phospho (Y)]EVTWANDGY	44.27	0	Q9NRX4	20.0594	KAKYPDYEVTWAN	Y	116	PD6E - EGFR kinase substrate motif ; 6E - Src kinase substrate motif ; D6 - TC-PTP phosphatase substrate motif ;	PHP14_HUMAN	No	No	Yes	Acidic (4)	PC111-EGFR
1514	FGQAATMEGIGAIGGTPPAFNR	Oxidation (M); Phospho (ST)	FGQAATM[Oxidation (M)]EGIGAIGGT[Phospho (ST)]PPAFNR	95.26	0	Q15233	20.004	IGAIGGTPPAFNR	T	450	G4P - GSK-3/ ERK1/ ERK2/ CDK5 substrate motif ;	NONO_HUMAN	No	No	Yes	Pro-directed (1)	PC9-MAPK
1989	MTDQEAIQDLWQWR	Phospho (ST)	MT[Phospho (ST)]DQEAIQDLWQWR	62.05	0	P06748	20.004	KNCFRMTDQEAIQ	T	279	4DQE - Casein Kinase II substrate motif ; M4DQEA - G protein-coupled receptor kinase 1 substrate motif ; FRM4 - NIMA kinase substrate motif ; RM4 - PKA kinase substrate motif ; RM4 - PKC kinase substrate motif ;	NPM_HUMAN	No	No	Yes	Acidic (4)	PC9-CK2
1652	EFSPFGTITSAK	Phospho (ST)	EFS[Phospho (ST)]PFGTITSAK	64.96	0	P11940	20	RLRKEFSPFGTIT	S	315	LRKEF2PF - Calmodulin-dependent protein kinase II substrate motif ; 2PFGTI - Casein Kinase I substrate motif ; LRKEF2 - Chk1 kinase substrate motif ; 2P - ERK1/2 Kinase substrate motif ; F2PFGT - G protein-coupled receptor kinase 1 substrate motif ; F2P - GSK-3/ ERK1/ ERK2/ CDK5 substrate motif ; EF2P - GSK-3/ ERK1/ ERK2/ CDK5 substrate motif ; KEF2 - PKA kinase substrate motif ; KEF2 - PKC kinas…	PABP1_HUMAN	No	No	Yes	Pro-directed (1)	PC9-MAPK
1996	FVVIQNEDLGPASPLDSTFYR	Phospho (ST)	FVVIQNEDLGPAS[Phospho (ST)]PLDSTFYR	106.4	0	P04626	20	EDLGPASPLDSTF	S	998	2PLD - Casein Kinase II substrate motif ; PA2P - ERK1/2 Kinase substrate motif ; 2P - ERK1/2 Kinase substrate motif ; A2PLDS - G protein-coupled receptor kinase 1 substrate motif ; PA2P - GSK-3/ ERK1/ ERK2/ CDK5 substrate motif ; A2P - GSK-3/ ERK1/ ERK2/ CDK5 substrate motif ; A2PLDST - Pyruvate dehydrogenase kinase substrate motif ;	ERBB2_HUMAN	Yes	No	Yes	Pro-directed (1)	PC9-MAPK
94	GMGPGTPAGYGR	Oxidation (M); Phospho (ST)	GM[Oxidation (M)]GPGT[Phospho (ST)]PAGYGR	74.33	0	P23246	20	RGMGPGTPAGYGR	T	687	PG4P - ERK1/2 Kinase substrate motif ; PG4P - GSK-3/ ERK1/ ERK2/ CDK5 kinase motif ; G4P - GSK-3/ ERK1/ ERK2/ CDK5 substrate motif ;	SFPQ_HUMAN	No	No	Yes	Pro-directed (1)	PC9-MAPK
328	GMGPGTPAGYGR	Phospho (ST)	GMGPGT[Phospho (ST)]PAGYGR	63.89	0	P23246	20	RGMGPGTPAGYGR	T	687	PG4P - ERK1/2 Kinase substrate motif ; PG4P - GSK-3/ ERK1/ ERK2/ CDK5 kinase motif ; G4P - GSK-3/ ERK1/ ERK2/ CDK5 substrate motif ;	SFPQ_HUMAN	No	No	Yes	Pro-directed (1)	PC9-MAPK
1052	EVVAGSHELGQDYEHVTMLQER	Phospho (Y)	EVVAGSHELGQDY[Phospho (Y)]EHVTMLQER	89.26	0	Q01082	20	HELGQDYEHVTML	Y	1730	6EHV - ALK kinase substrate motif ; QD6E - EGFR kinase substrate motif ; 6EHV - JAK2 kinase substrate motif ; 6E - Src kinase substrate motif ; D6 - TC-PTP phosphatase substrate motif ;	SPTB2_HUMAN	No	No	Yes	Acidic (4)	PC196-EGFR
831	EVVAGSHELGQDYEHVTMLQER	Oxidation (M); Phospho (Y)	EVVAGSHELGQDY[Phospho (Y)]EHVTM[Oxidation (M)]LQER	41.01	0	Q01082	20	HELGQDYEHVTML	Y	1730	6EHV - ALK kinase substrate motif ; QD6E - EGFR kinase substrate motif ; 6EHV - JAK2 kinase substrate motif ; 6E - Src kinase substrate motif ; D6 - TC-PTP phosphatase substrate motif ;	SPTB2_HUMAN	No	No	Yes	Acidic (4)	PC268-EGFR
1174	TDGFAEAIHSPQVAGVPR	Phospho (ST)	TDGFAEAIHS[Phospho (ST)]PQVAGVPR	100.37	0	P12270	19.893	FAEAIHSPQVAGV	S	2155	2P - ERK1/2 Kinase substrate motif ; H2PQVA - G protein-coupled receptor kinase 1 substrate motif ; H2P - GSK-3/ ERK1/ ERK2/ CDK5 substrate motif ; IH2P - GSK-3/ ERK1/ ERK2/ CDK5 substrate motif ;	TPR_HUMAN	No	No	Yes	Pro-directed (1)	PC9-MAPK
380	LGDHQSPATPAFK	Phospho (ST)	LGDHQSPAT[Phospho (ST)]PAFK	56.38	0	Q8TEQ6	19.8375	DHQSPATPAFKSL	T	1270	PA4P - ERK1/2 Kinase substrate motif ; PA4P - GSK-3/ ERK1/ ERK2/ CDK5 kinase motif ; A4P - GSK-3/ ERK1/ ERK2/ CDK5 substrate motif ;	GEMI5_HUMAN	No	No	Yes	Pro-directed (1)	PC9-MAPK
2151	FLEVQYLTGGLIEPDTPGR	Phospho (ST)	FLEVQYLTGGLIEPDT[Phospho (ST)]PGR	94.4	0	Q15149	19.6706	GLIEPDTPGRVPL	T	4539	D4PGR - b-Adrenergic Receptor kinase substrate motif ; EPD4 - Casein Kinase I substrate motif ; 4PGR - Cdc2 kinase substrate motif ; 4PGR - CDK1/2/4/ 6 kinase substrate motif ; PD4P - ERK1/2 Kinase substrate motif ; 4PGR - Growth associated histone HI kinase substrate motif ; PD4P - GSK-3/ ERK1/ ERK2/ CDK5 kinase motif ; D4P - GSK-3/ ERK1/ ERK2/ CDK5 substrate motif ;	PLEC_HUMAN	No	No	Yes	Pro-directed (1)	PC9-MAPK
350	VSPLTPK	Phospho (ST)	VSPLT[Phospho (ST)]PK	46.64	0	Q7LBC6	19.6149	AKVSPLTPKLFNS	T	1270	PL4P - ERK1/2 Kinase substrate motif ; 4PK - Growth associated histone HI kinase substrate motif ; PL4P - GSK-3/ ERK1/ ERK2/ CDK5 kinase motif ; L4P - GSK-3/ ERK1/ ERK2/ CDK5 substrate motif ; 4PK - PKA kinase substrate motif ; 4PK - PKC kinase substrate motif ; PL4P - RAF1 kinase substrate motif ; L4P - RAF1 kinase substrate motif ;	KDM3B_HUMAN	No	No	Yes	Pro-directed (1)	PC9-MAPK
173	EVLDEDTDEEK	Phospho (ST)	EVLDEDT[Phospho (ST)]DEEK	63.26	0	Q9Y3P9	19.6149	EVLDEDTDEEKET	T	996	D4DEE - b-Adrenergic Receptor kinase substrate motif ; DED4 - Casein Kinase I substrate motif ; 4DEE - Casein Kinase II substrate motif ;	RBGP1_HUMAN	No	No	Yes	Acidic (4)	PC9-CK2
625	ATDAEADVASLNR	Phospho (ST)	AT[Phospho (ST)]DAEADVASLNR	80.63	0	P09493	19.6149	LAEKKATDAEADV	T	79	4DAE - Casein Kinase II substrate motif ; A4DAEA - G protein-coupled receptor kinase 1 substrate motif ; KA4 - PKA kinase substrate motif ; KKA4 - PKA kinase substrate motif ; KKA4 - PKC kinase substrate motif ; KA4 - PKC kinase substrate motif ;	TPM1_HUMAN	No	No	Yes	Basic (3)	PC9-CK2
876	GLWSTDSAEEDK	Phospho (ST)	GLWSTDS[Phospho (ST)]AEEDK	82.67	0	Q99549	19.6149	GLWSTDSAEEDKE	S	403	D2AEE - b-Adrenergic Receptor kinase substrate motif ; 2AE - Casein Kinase II substrate motif ; 2AEE - Casein Kinase II substrate motif ;	MPP8_HUMAN	No	No	Yes	Acidic (4)	PC9-CK2
893	IPEINSSDMSAHVTSPSGR	Phospho (ST)	IPEINSSDMSAHVTS[Phospho (ST)]PSGR	72.66	0	O75369	19.5034	MSAHVTSPSGRVT	S	2135	2P - ERK1/2 Kinase substrate motif ; T2P - GSK-3/ ERK1/ ERK2/ CDK5 substrate motif ; VT2P - GSK-3/ ERK1/ ERK2/ CDK5 substrate motif ;	FLNB_HUMAN	No	No	Yes	Pro-directed (1)	PC9-MAPK
1744	GFPTIYFSPANK	Phospho (ST)	GFPTIYFS[Phospho (ST)]PANK	84.18	0	P30101	19.5034	FPTIYFSPANKKL	S	456	2P - ERK1/2 Kinase substrate motif ; F2P - GSK-3/ ERK1/ ERK2/ CDK5 substrate motif ; YF2P - GSK-3/ ERK1/ ERK2/ CDK5 substrate motif ;	PDIA3_HUMAN	No	No	Yes	Pro-directed (1)	PC9-MAPK
958	ERPDLEAPAPGSPFR	Phospho (ST)	ERPDLEAPAPGS[Phospho (ST)]PFR	42	0	Q9NQT8	19.4476	EAPAPGSPFRVRR	S	1644	2PFR - Cdc2 kinase substrate motif ; 2PFR - CDK1/2/4/ 6 kinase substrate motif ; 2PFRV - CDK kinase substrate motif ; PG2P - ERK1/2 Kinase substrate motif ; 2P - ERK1/2 Kinase substrate motif ; 2PFR - Growth associated histone HI kinase substrate motif ; PG2P - GSK-3/ ERK1/ ERK2/ CDK5 substrate motif ; G2P - GSK-3/ ERK1/ ERK2/ CDK5 substrate motif ;	KI13B_HUMAN	No	No	Yes	Pro-directed (1)	PC9-MAPK
1348	GISPVPINLR	Phospho (ST)	GIS[Phospho (ST)]PVPINLR	43.5	0	P50570	19.4476	GTNKGISPVPINL	S	116	2P - ERK1/2 Kinase substrate motif ; I2P - GSK-3/ ERK1/ ERK2/ CDK5 substrate motif ; GI2P - GSK-3/ ERK1/ ERK2/ CDK5 substrate motif ; KGI2 - PKA kinase substrate motif ; KGI2 - PKC kinase substrate motif ;	DYN2_HUMAN	No	No	Yes	Pro-directed (1)	PC9-MAPK
585	SDQDYILK	Phospho (Y)	SDQDY[Phospho (Y)]ILK	39.77	0	Q9UQ80	19.3917	LKSDQDYILKEGD	Y	98	DQD6 - ALK kinase substrate motif ; QD6I - EGFR kinase substrate motif ; D6 - TC-PTP phosphatase substrate motif ;	PA2G4_HUMAN	No	No	Yes	Other	PC112-EGFR
154	ETSAATLSPGASSR	Phospho (ST)	ETSAATLS[Phospho (ST)]PGASSR	66.05	0	Q9Y6I9	19.2239	TSAATLSPGASSR	S	244	2P - ERK1/2 Kinase substrate motif ; L2PGAS - G protein-coupled receptor kinase 1 substrate motif ; L2P - GSK-3/ ERK1/ ERK2/ CDK5 substrate motif ; TL2P - GSK-3/ ERK1/ ERK2/ CDK5 substrate motif ;	TX264_HUMAN	No	No	Yes	Pro-directed (1)	PC9-MAPK
490	SSSQSGSGPSSPDSVLRPR	Phospho (ST)	SSSQSGSGPSS[Phospho (ST)]PDSVLRPR	45.83	0	O75427	19.2239	SGSGPSSPDSVLR	S	521	2PDS - Casein Kinase I substrate motif ; PS2P - ERK1/2 Kinase substrate motif ; 2P - ERK1/2 Kinase substrate motif ; PS2P - GSK-3/ ERK1/ ERK2/ CDK5 substrate motif ; S2P - GSK-3/ ERK1/ ERK2/ CDK5 substrate motif ;	LRCH4_HUMAN	No	No	Yes	Pro-directed (1)	PC9-MAPK
1141	HFSGLEEAVYR	Phospho (ST)	HFS[Phospho (ST)]GLEEAVYR	42.53	0	P50990	19.2239	EGAKHFSGLEEAV	S	23	2GLE - Casein Kinase II substrate motif ; KHF2 - PKA kinase substrate motif ; KHF2 - PKC kinase substrate motif ;	TCPQ_HUMAN	No	No	Yes	Basic (3)	PC9-CK2
1044	IALSPITK	Phospho (ST)	IALS[Phospho (ST)]PITK	50.22	0	Q8WUM0	19.1679	IWKIALSPITKLS	S	131	2PIT - Casein Kinase I substrate motif ; 2P - ERK1/2 Kinase substrate motif ; L2P - GSK-3/ ERK1/ ERK2/ CDK5 substrate motif ; AL2P - GSK-3/ ERK1/ ERK2/ CDK5 substrate motif ; KIAL2 - PKA kinase substrate motif ;	NU133_HUMAN	No	No	Yes	Pro-directed (1)	PC9-MAPK
1342	LVQSPNSYFMDVK	Oxidation (M); Phospho (ST)	LVQS[Phospho (ST)]PNSYFM[Oxidation (M)]DVK	52.01	0	Q71UM5	19.1679	KKRLVQSPNSYFM	S	27	2PNS - Casein Kinase I substrate motif ; 2P - ERK1/2 Kinase substrate motif ; Q2P - GSK-3/ ERK1/ ERK2/ CDK5 substrate motif ; VQ2P - GSK-3/ ERK1/ ERK2/ CDK5 substrate motif ;	RS27L_HUMAN	No	No	Yes	Pro-directed (1)	PC9-MAPK
1608	LQPLSPVPSDIEISR	Phospho (ST)	LQPLS[Phospho (ST)]PVPSDIEISR	70.6	0	Q6UB35	19.1679	LKLQPLSPVPSDI	S	357	PL2P - ERK1/2 Kinase substrate motif ; 2P - ERK1/2 Kinase substrate motif ; L2PVPS - G protein-coupled receptor kinase 1 substrate motif ; PL2P - GSK-3/ ERK1/ ERK2/ CDK5 substrate motif ; L2P - GSK-3/ ERK1/ ERK2/ CDK5 substrate motif ;	C1TM_HUMAN	No	No	Yes	Pro-directed (1)	PC9-MAPK
1660	EKPSYDTETDPSEGLMNVLK	Phospho (ST)	EKPSYDT[Phospho (ST)]ETDPSEGLMNVLK	90.84	0	Q9HB71	19.1679	EKPSYDTETDPSE	T	183	D4ETD - b-Adrenergic Receptor kinase substrate motif ; 4ETD - Casein Kinase II substrate motif ; YD4E - G protein-coupled receptor kinase 1 substrate motif ; D4ETDP - G protein-coupled receptor kinase 1 substrate motif ;	CYBP_HUMAN	No	No	Yes	Acidic (4)	PC9-CK2
473	GEYDMTVPK	Phospho (Y)	GEY[Phospho (Y)]DMTVPK	39.59	0	Q09666	19.1679	PKVKGEYDMTVPK	Y	964	GE6D - EGFR kinase substrate motif ; 6D - Src kinase substrate motif ; E6 - TC-PTP phosphatase substrate motif ;	AHNK_HUMAN	No	No	Yes	Basic (3)	PC113-EGFR
1709	GAILSEEELAAMSPTAAAVAK	Phospho (ST)	GAILSEEELAAMS[Phospho (ST)]PTAAAVAK	90.62	0	P12270	19	EELAAMSPTAAAV	S	379	2P - ERK1/2 Kinase substrate motif ; M2PTAA - G protein-coupled receptor kinase 1 substrate motif ; M2P - GSK-3/ ERK1/ ERK2/ CDK5 substrate motif ; AM2P - GSK-3/ ERK1/ ERK2/ CDK5 substrate motif ;	TPR_HUMAN	No	No	Yes	Pro-directed (1)	PC9-MAPK
1330	GAILSEEELAAMSPTAAAVAK	Oxidation (M); Phospho (ST)	GAILSEEELAAM[Oxidation (M)]S[Phospho (ST)]PTAAAVAK	78.81	0	P12270	19	EELAAMSPTAAAV	S	379	2P - ERK1/2 Kinase substrate motif ; M2PTAA - G protein-coupled receptor kinase 1 substrate motif ; M2P - GSK-3/ ERK1/ ERK2/ CDK5 substrate motif ; AM2P - GSK-3/ ERK1/ ERK2/ CDK5 substrate motif ;	TPR_HUMAN	No	No	Yes	Pro-directed (1)	PC9-MAPK
264	HSLALGSATEDK	Phospho (ST)	HSLALGS[Phospho (ST)]ATEDK	48.89	0	Q5SRE5	18.9997	HSLALGSATEDKD	S	1257	2ATE - Casein Kinase II substrate motif ;	NU188_HUMAN	No	No	Yes	Acidic (4)	PC9-CK2
338	LVSSDPEINTK	Phospho (ST)	LVSS[Phospho (ST)]DPEINTK	40.24	0	Q9Y266	18.8873	WSRLVSSDPEINT	S	260	2DPE - Casein Kinase II substrate motif ;	NUDC_HUMAN	No	No	Yes	Acidic (4)	PC9-CK2
348	VLTPTQVK	Phospho (ST)	VLT[Phospho (ST)]PTQVK	49.22	0	P30086	18.831	ELGKVLTPTQVKN	T	42	LGKVL4PT - Calmodulin-dependent protein kinase II substrate motif ; LGKVL4 - Chk1 kinase substrate motif ; L4P - GSK-3/ ERK1/ ERK2/ CDK5 substrate motif ; KVL4 - PKA kinase substrate motif ; KVL4 - PKC kinase substrate motif ; L4P - RAF1 kinase substrate motif ;	PEBP1_HUMAN	No	No	Yes	Pro-directed (1)	PC9-MAPK
63	DVDDGSGSPHSPHQLSSK	Phospho (ST)	DVDDGSGSPHS[Phospho (ST)]PHQLSSK	66.5	0	Q9H4A3	18.7184	GSGSPHSPHQLSS	S	2032	PH2P - ERK1/2 Kinase substrate motif ; 2P - ERK1/2 Kinase substrate motif ; PH2P - GSK-3/ ERK1/ ERK2/ CDK5 substrate motif ; H2P - GSK-3/ ERK1/ ERK2/ CDK5 substrate motif ;	WNK1_HUMAN	Yes	No	Yes	Pro-directed (1)	PC9-MAPK
2011	GLPLGSAVSSPVLFSPVGR	Phospho (ST)	GLPLGSAVSS[Phospho (ST)]PVLFSPVGR	48.05	0	Q8WUM0	18.6621	LGSAVSSPVLFSP	S	45	2P - ERK1/2 Kinase substrate motif ; S2P - GSK-3/ ERK1/ ERK2/ CDK5 substrate motif ; VS2P - GSK-3/ ERK1/ ERK2/ CDK5 substrate motif ;	NU133_HUMAN	No	No	Yes	Pro-directed (1)	PC9-MAPK
1598	FNEEHIPDSPFVVPVASPSGDAR	Phospho (ST)	FNEEHIPDS[Phospho (ST)]PFVVPVASPSGDAR	60.26	0	P21333	18.6057	EEHIPDSPFVVPV	S	2319	D2PFV - b-Adrenergic Receptor kinase substrate motif ; PD2P - ERK1/2 Kinase substrate motif ; 2P - ERK1/2 Kinase substrate motif ; PD2P - GSK-3/ ERK1/ ERK2/ CDK5 substrate motif ; D2P - GSK-3/ ERK1/ ERK2/ CDK5 substrate motif ;	FLNA_HUMAN	No	No	Yes	Pro-directed (1)	PC9-MAPK
1541	IQQFDDGGSDEEDIWEEK	Phospho (ST)	IQQFDDGGS[Phospho (ST)]DEEDIWEEK	68.73	0	Q5H9R7	18.5492	QFDDGGSDEEDIW	S	617	DGG2 - Casein Kinase I substrate motif ; 2DE - Casein Kinase II substrate motif ; 2DEE - Casein Kinase II substrate motif ;	PP6R3_HUMAN	No	Yes	Yes	Acidic (4)	PC9-CK2
273	EYQELMNVK	Oxidation (M); Phospho (Y)	EY[Phospho (Y)]QELM[Oxidation (M)]NVK	61.45	0	P05787	18.4928	ARQLREYQELMNV	Y	374	RE6Q - EGFR kinase substrate motif ; 6QEL - JAK2 kinase substrate motif ; E6 - TC-PTP phosphatase substrate motif ;	K2C8_HUMAN	No	No	Yes	Acidic (4)	PC114-EGFR
612	EEAGGGISEEEAAQYDR	Phospho (ST)	EEAGGGIS[Phospho (ST)]EEEAAQYDR	107.46	0	Q9UBE0	18.3797	EAGGGISEEEAAQ	S	12	2EE - Casein Kinase II substrate motif ; 2EEE - Casein Kinase II substrate motif ; GI2E - G protein-coupled receptor kinase 1 substrate motif ; I2EEEA - G protein-coupled receptor kinase 1 substrate motif ;	SAE1_HUMAN	No	No	Yes	Acidic (4)	PC9-CK2
1131	QTGEGVGPQEYTLLK	Phospho (Y)	QTGEGVGPQEY[Phospho (Y)]TLLK	51.53	0	Q9P2J5	18.3797	GVGPQEYTLLKLK	Y	264	QE6T - EGFR kinase substrate motif ; 6TLL - JAK2 kinase substrate motif ; 6T - Src kinase substrate motif ; E6 - TC-PTP phosphatase substrate motif ;	SYLC_HUMAN	No	No	Yes	Other	PC115-EGFR
1586	ATLSSTSGLDLMSESGEGEISPQR	Phospho (ST)	ATLSSTSGLDLMS[Phospho (ST)]ESGEGEISPQR	115.71	0	Q8WWI1	18.3231	SGLDLMSESGEGE	S	1018	DLM2 - Casein Kinase I substrate motif ; LM2E - G protein-coupled receptor kinase 1 substrate motif ;	LMO7_HUMAN	No	No	Yes	Acidic (4)	PC9-CK2
602	NLSSDEATNPISR	Phospho (ST)	NLS[Phospho (ST)]SDEATNPISR	87.58	0	Q7Z417	18.2665	ISLKNLSSDEATN	S	112	2SDE - Casein Kinase II substrate motif ; L2SDEA - G protein-coupled receptor kinase 1 substrate motif ; KNL2 - PKA kinase substrate motif ; KNL2 - PKC kinase substrate motif ;	NUFP2_HUMAN	No	No	Yes	Basic (3)	PC9-CK2
1789	ITVNGDSSAEAEELANEI	Phospho (ST)	ITVNGDSS[Phospho (ST)]AEAEELANEI	44.24	0	Q9BXJ9	18.2665	TVNGDSSAEAEEL	S	856	2AE - Casein Kinase II substrate motif ;	NAA15_HUMAN	No	No	Yes	Acidic (4)	PC9-CK2
853	EAPAEGEAAEPGSPTAAEGEAASAASSTSSPK	Phospho (ST)	EAPAEGEAAEPGS[Phospho (ST)]PTAAEGEAASAASSTSSPK	147.22	0	P29966	18.0963	EAAEPGSPTAAEG	S	118	EPG2 - Casein Kinase I substrate motif ; PG2P - ERK1/2 Kinase substrate motif ; 2P - ERK1/2 Kinase substrate motif ; G2PTAA - G protein-coupled receptor kinase 1 substrate motif ; PG2P - GSK-3/ ERK1/ ERK2/ CDK5 substrate motif ; G2P - GSK-3/ ERK1/ ERK2/ CDK5 substrate motif ;	MARCS_HUMAN	No	No	Yes	Pro-directed (1)	PC9-MAPK
1774	SPFSVAVSPSLDLSK	Phospho (ST)	SPFSVAVS[Phospho (ST)]PSLDLSK	68.85	0	P21333	18.0395	PFSVAVSPSLDLS	S	966	2P - ERK1/2 Kinase substrate motif ; V2P - GSK-3/ ERK1/ ERK2/ CDK5 substrate motif ; AV2P - GSK-3/ ERK1/ ERK2/ CDK5 substrate motif ;	FLNA_HUMAN	No	No	Yes	Pro-directed (1)	PC9-MAPK
792	ISAAASDSGVESFDEGSSH	2 Phospho (ST)	ISAAASDS[Phospho (ST)]GVES[Phospho (ST)]FDEGSSH	79.9	0	Q12929	18	SAAASDSGVESFD	S	811	D2GVE - b-Adrenergic Receptor kinase substrate motif ; 2GVESF - Casein Kinase I substrate motif ; 2GVE - Casein Kinase II substrate motif ; D2GVES - G protein-coupled receptor kinase 1 substrate motif ;	EPS8_HUMAN	No	No	Yes	Acidic (4)	PC9-CK2
792	ISAAASDSGVESFDEGSSH	2 Phospho (ST)	ISAAASDS[Phospho (ST)]GVES[Phospho (ST)]FDEGSSH	79.9	0	Q12929	18	SDSGVESFDEGSS	S	815	E2FDE - b-Adrenergic Receptor kinase substrate motif ; 2FDE - Casein Kinase II substrate motif ;	EPS8_HUMAN	No	No	Yes	Acidic (4)	PC9-CK2
1025	GEDLTEEEDGGIIR	Phospho (ST)	GEDLT[Phospho (ST)]EEEDGGIIR	105.95	0	Q02790	18	FKGEDLTEEEDGG	T	143	EDL4 - Casein Kinase I substrate motif ; 4EEE - Casein Kinase II substrate motif ; DL4E - G protein-coupled receptor kinase 1 substrate motif ;	FKBP4_HUMAN	No	No	Yes	Acidic (4)	PC9-CK2
630	IWDPTPSHTPAGAATPGR	Phospho (ST)	IWDPTPSHTPAGAAT[Phospho (ST)]PGR	57.23	0	O75533	17.8689	TPAGAATPGRGDT	T	267	4PGR - Cdc2 kinase substrate motif ; 4PGR - CDK1/2/4/ 6 kinase substrate motif ; 4PGR - Growth associated histone HI kinase substrate motif ; A4P - GSK-3/ ERK1/ ERK2/ CDK5 substrate motif ;	SF3B1_HUMAN	No	No	Yes	Pro-directed (1)	PC9-MAPK
612	QDSAAVGFDYK	Phospho (Y)	QDSAAVGFDY[Phospho (Y)]K	56.85	0	Q14247	17.8689	AAVGFDYKEKLAK	Y	289	FD6K - EGFR kinase substrate motif ; D6 - TC-PTP phosphatase substrate motif ;	SRC8_HUMAN	No	No	Yes	Acidic (4)	PC116-EGFR
805	ELEEYLEK	Phospho (Y)	ELEEY[Phospho (Y)]LEK	44.56	0	Q9P2I0	17.8689	GKELEEYLEKEKL	Y	395	EE6L - EGFR kinase substrate motif ; EE6 - SHP1 phosphatase substrate motif ; E6 - TC-PTP phosphatase substrate motif ;	CPSF2_HUMAN	No	No	Yes	Acidic (4)	PC117-EGFR
1237	FQELLASPAYR	Phospho (ST)	FQELLAS[Phospho (ST)]PAYR	56.79	0	Q9NSI2	17.755	FQELLASPAYRAS	S	203	2P - ERK1/2 Kinase substrate motif ; A2P - GSK-3/ ERK1/ ERK2/ CDK5 substrate motif ; LA2P - GSK-3/ ERK1/ ERK2/ CDK5 substrate motif ;	F207A_HUMAN	No	No	Yes	Pro-directed (1)	PC9-MAPK
1492	EYVDPNNIFGNR	Phospho (Y)	EY[Phospho (Y)]VDPNNIFGNR	89.34	0	O00116	17.755	LKSVKEYVDPNNI	Y	645	KE6V - EGFR kinase substrate motif ; E6 - TC-PTP phosphatase substrate motif ;	ADAS_HUMAN	No	No	Yes	Acidic (4)	PC118-EGFR
819	RRDEDMLYSPELAQR	Phospho (ST)	RRDEDMLYS[Phospho (ST)]PELAQR	41.55	2	Q9Y2W2	17.698	DEDMLYSPELAQR	S	237	2PE - Casein Kinase II substrate motif ; 2P - ERK1/2 Kinase substrate motif ; Y2PELA - G protein-coupled receptor kinase 1 substrate motif ; Y2P - GSK-3/ ERK1/ ERK2/ CDK5 substrate motif ; LY2P - GSK-3/ ERK1/ ERK2/ CDK5 substrate motif ;	WBP11_HUMAN	No	No	Yes	Pro-directed (1)	PC9-MAPK
1484	SDEDYLYREELAQFHR	Phospho (Y)	SDEDY[Phospho (Y)]LYREELAQFHR	45.07	1	P16435	17.698	RRSDEDYLYREEL	Y	573	DED6 - ALK kinase substrate motif ; ED6L - EGFR kinase substrate motif ; ED6 - PTP1B phosphatase substrate motif ; ED6 - SHP1 phosphatase substrate motif ; D6 - TC-PTP phosphatase substrate motif ;	NCPR_HUMAN	No	No	Yes	Basic (5)	PC119-EGFR
358	QEYVYPEAR	Phospho (Y)	QEY[Phospho (Y)]VYPEAR	44.74	0	Q8NE86	17.6409	VMTRQEYVYPEAR	Y	289	QE6V - EGFR kinase substrate motif ; E6 - TC-PTP phosphatase substrate motif ;	MCU_HUMAN	No	No	Yes	Basic (3)	PC120-EGFR
863	EAPAEGEAAEPGSPTAAEGEAASAASSTSSPK	2 Phospho (ST)	EAPAEGEAAEPGS[Phospho (ST)]PTAAEGEAASAASSTSS[Phospho (ST)]PK	68.09	0	P29966	17.5838	EAAEPGSPTAAEG	S	118	EPG2 - Casein Kinase I substrate motif ; PG2P - ERK1/2 Kinase substrate motif ; 2P - ERK1/2 Kinase substrate motif ; G2PTAA - G protein-coupled receptor kinase 1 substrate motif ; PG2P - GSK-3/ ERK1/ ERK2/ CDK5 substrate motif ; G2P - GSK-3/ ERK1/ ERK2/ CDK5 substrate motif ;	MARCS_HUMAN	No	No	Yes	Pro-directed (1)	PC9-MAPK
863	EAPAEGEAAEPGSPTAAEGEAASAASSTSSPK	2 Phospho (ST)	EAPAEGEAAEPGS[Phospho (ST)]PTAAEGEAASAASSTSS[Phospho (ST)]PK	68.09	0	P29966	17.5838	AASSTSSPKAEDG	S	135	2P - ERK1/2 Kinase substrate motif ; 2PK - Growth associated histone HI kinase substrate motif ; S2P - GSK-3/ ERK1/ ERK2/ CDK5 substrate motif ; TS2P - GSK-3/ ERK1/ ERK2/ CDK5 substrate motif ; 2PK - PKA kinase substrate motif ; 2PK - PKC kinase substrate motif ;	MARCS_HUMAN	No	No	Yes	Pro-directed (1)	PC9-MAPK
92	QLTSNTVQQHPSTPK	Phospho (ST)	QLTSNTVQQHPST[Phospho (ST)]PK	50	0	O94916	17.5266	VQQHPSTPKRHTV	T	135	4PKR - Cdc2 kinase substrate motif ; 4PKR - CDK1/2/4/ 6 kinase substrate motif ; PS4P - ERK1/2 Kinase substrate motif ; 4PKR - Growth associated histone HI kinase substrate motif ; 4PK - Growth associated histone HI kinase substrate motif ; PS4P - GSK-3/ ERK1/ ERK2/ CDK5 kinase motif ; S4P - GSK-3/ ERK1/ ERK2/ CDK5 substrate motif ; 4PK - PKA kinase substrate motif ; 4PK - PKC kinase substrate mo…	NFAT5_HUMAN	No	No	Yes	Pro-directed (1)	PC9-MAPK
355	GSGGSSGDELREDDEPVK	2 Phospho (ST)	GSGGS[Phospho (ST)]S[Phospho (ST)]GDELREDDEPVK	87.48	1	Q7Z4V5	17.5266	ERGSGGSSGDELR	S	369	2SGD - Casein Kinase II substrate motif ; G2SGDEL - Pyruvate dehydrogenase kinase substrate motif ;	HDGR2_HUMAN	No	No	Yes	Acidic (4)	PC9-CK2
355	GSGGSSGDELREDDEPVK	2 Phospho (ST)	GSGGS[Phospho (ST)]S[Phospho (ST)]GDELREDDEPVK	87.48	1	Q7Z4V5	17.5266	RGSGGSSGDELRE	S	370	2GDE - Casein Kinase II substrate motif ;	HDGR2_HUMAN	No	No	Yes	Acidic (4)	PC9-CK2
525	ASTLQLGSPR	Phospho (ST)	ASTLQLGS[Phospho (ST)]PR	48.74	0	Q7L8L6	17.4695	STLQLGSPRATGV	S	95	2P - ERK1/2 Kinase substrate motif ; G2PRAT - G protein-coupled receptor kinase 1 substrate motif ; 2PR - Growth associated histone HI kinase substrate motif ; G2P - GSK-3/ ERK1/ ERK2/ CDK5 substrate motif ; LG2P - GSK-3/ ERK1/ ERK2/ CDK5 substrate motif ; 2PR - PKA kinase substrate motif ; 2PR - PKC kinase substrate motif ;	FAKD5_HUMAN	No	No	Yes	Pro-directed (1)	PC9-MAPK
327	QHLENDPGSNEDTDIPK	Phospho (ST)	QHLENDPGS[Phospho (ST)]NEDTDIPK	53.23	0	O43396	17.4695	LENDPGSNEDTDI	S	113	DPG2 - Casein Kinase I substrate motif ; 2NE - Casein Kinase II substrate motif ; 2NED - Casein Kinase II substrate motif ; G2NEDT - G protein-coupled receptor kinase 1 substrate motif ; G2NEDTD - Pyruvate dehydrogenase kinase substrate motif ;	TXNL1_HUMAN	No	No	Yes	Acidic (4)	PC9-CK2
501	WSDYVER	Phospho (Y)	WSDY[Phospho (Y)]VER	36.63	0	Q96ST3	17.4695	AERWSDYVERYMN	Y	1101	SD6V - EGFR kinase substrate motif ; D6 - TC-PTP phosphatase substrate motif ;	SIN3A_HUMAN	No	No	Yes	Acidic (4)	PC121-EGFR
934	TVGTPIASVPGSTNTGTVPGSEK	Phospho (ST)	TVGT[Phospho (ST)]PIASVPGSTNTGTVPGSEK	72.56	0	Q99460	17.2977	NLRTVGTPIASVP	T	273	4PIASV - Casein Kinase I substrate motif ; G4PIAS - G protein-coupled receptor kinase 1 substrate motif ; G4P - GSK-3/ ERK1/ ERK2/ CDK5 substrate motif ;	PSMD1_HUMAN	No	No	Yes	Pro-directed (1)	PC9-MAPK
1464	HTIAVVWGGVNIPHSPYR	Phospho (ST)	HTIAVVWGGVNIPHS[Phospho (ST)]PYR	71.82	0	O75369	17.2977	GVNIPHSPYRVNI	S	730	2PYR - Cdc2 kinase substrate motif ; 2PYR - CDK1/2/4/ 6 kinase substrate motif ; 2PYRV - CDK kinase substrate motif ; PH2P - ERK1/2 Kinase substrate motif ; 2P - ERK1/2 Kinase substrate motif ; 2PYR - Growth associated histone HI kinase substrate motif ; PH2P - GSK-3/ ERK1/ ERK2/ CDK5 substrate motif ; H2P - GSK-3/ ERK1/ ERK2/ CDK5 substrate motif ;	FLNB_HUMAN	No	No	Yes	Pro-directed (1)	PC9-MAPK
1811	DELHIVEAEAMNYEGSPIK	Phospho (ST)	DELHIVEAEAMNYEGS[Phospho (ST)]PIK	107.6	0	P06748	17.2403	AMNYEGSPIKVTL	S	70	2PIK - Cdc2 kinase substrate motif ; 2PIK - CDK1/2/4/ 6 kinase substrate motif ; 2PIKV - CDK kinase substrate motif ; 2P - ERK1/2 Kinase substrate motif ; 2PIK - Growth associated histone HI kinase substrate motif ; G2P - GSK-3/ ERK1/ ERK2/ CDK5 substrate motif ; EG2P - GSK-3/ ERK1/ ERK2/ CDK5 substrate motif ;	NPM_HUMAN	No	No	Yes	Pro-directed (1)	PC9-MAPK
1989	GLPLGSAVSSPVLFSPVGR	Phospho (ST)	GLPLGSAVSSPVLFS[Phospho (ST)]PVGR	80.93	0	Q8WUM0	17.1829	SSPVLFSPVGRRS	S	50	2P - ERK1/2 Kinase substrate motif ; F2P - GSK-3/ ERK1/ ERK2/ CDK5 substrate motif ; LF2P - GSK-3/ ERK1/ ERK2/ CDK5 substrate motif ;	NU133_HUMAN	No	No	Yes	Pro-directed (1)	PC9-MAPK
1124	LLSNDEVTIK	Phospho (ST)	LLS[Phospho (ST)]NDEVTIK	70.42	0	Q92734	17.1829	FRGKLLSNDEVTI	S	50	2NDE - Casein Kinase II substrate motif ; KLL2 - PKA kinase substrate motif ; KLL2 - PKC kinase substrate motif ;	TFG_HUMAN	No	No	Yes	Basic (3)	PC9-CK2
370	DYSTLTSVSSHDSR	Phospho (Y)	DY[Phospho (Y)]STLTSVSSHDSR	59.43	0	P16144	17.1255	TTLPRDYSTLTSV	Y	1510	RD6S - EGFR kinase substrate motif ; 6STL - JAK2 kinase substrate motif ; 6S - Src kinase substrate motif ; D6 - TC-PTP phosphatase substrate motif ;	ITB4_HUMAN	No	No	Yes	Other	PC122-EGFR
1211	LEAGDYADLVK	Phospho (Y)	LEAGDY[Phospho (Y)]ADLVK	50.37	0	Q14008	17.068	KLEAGDYADLVKA	Y	317	GD6A - EGFR kinase substrate motif ; 6ADL - JAK2 kinase substrate motif ; 6A - Src kinase substrate motif ; D6 - TC-PTP phosphatase substrate motif ;	CKAP5_HUMAN	No	No	Yes	Acidic (4)	PC123-EGFR
1420	HLWDYTFGPEK	Phospho (Y)	HLWDY[Phospho (Y)]TFGPEK	38.02	0	P61160	17.0105	MKHLWDYTFGPEK	Y	91	WD6T - EGFR kinase substrate motif ; 6T - Src kinase substrate motif ; D6 - TC-PTP phosphatase substrate motif ;	ARP2_HUMAN	No	No	Yes	Other	PC124-EGFR
1778	YMIGVTYGGDDIPLSPYR	Oxidation (M); Phospho (ST)	YM[Oxidation (M)]IGVTYGGDDIPLS[Phospho (ST)]PYR	62.25	0	O75369	16.953	GDDIPLSPYRIRA	S	1602	2PYR - Cdc2 kinase substrate motif ; 2PYR - CDK1/2/4/ 6 kinase substrate motif ; 2PYRI - CDK kinase substrate motif ; PL2PYR - CDK4 kinase substrate motif ; PL2P - ERK1/2 Kinase substrate motif ; 2P - ERK1/2 Kinase substrate motif ; 2PYR - Growth associated histone HI kinase substrate motif ; PL2P - GSK-3/ ERK1/ ERK2/ CDK5 substrate motif ; L2P - GSK-3/ ERK1/ ERK2/ CDK5 substrate motif ;	FLNB_HUMAN	No	No	Yes	Pro-directed (1)	PC9-MAPK
910	VIHSILNSPYAK	Phospho (ST)	VIHSILNS[Phospho (ST)]PYAK	72.41	0	Q9NRH3	16.8954	IHSILNSPYAKLY	S	80	2P - ERK1/2 Kinase substrate motif ; N2P - GSK-3/ ERK1/ ERK2/ CDK5 substrate motif ; LN2P - GSK-3/ ERK1/ ERK2/ CDK5 substrate motif ;	TBG2_HUMAN	No	No	Yes	Pro-directed (1)	PC9-MAPK
288	AEPSEVDMNSPK	Phospho (ST)	AEPSEVDMNS[Phospho (ST)]PK	89.82	0	Q9NR30	16.8378	SEVDMNSPKSKKA	S	71	DMN2 - Casein Kinase I substrate motif ; 2PKS - Casein Kinase I substrate motif ; 2P - ERK1/2 Kinase substrate motif ; 2PK - Growth associated histone HI kinase substrate motif ; N2P - GSK-3/ ERK1/ ERK2/ CDK5 substrate motif ; MN2P - GSK-3/ ERK1/ ERK2/ CDK5 substrate motif ; 2PK - PKA kinase substrate motif ; 2PK - PKC kinase substrate motif ;	DDX21_HUMAN	No	No	Yes	Pro-directed (1)	PC9-MAPK
1771	LDYILGLK	Phospho (Y)	LDY[Phospho (Y)]ILGLK	47.36	0	P46781	16.8378	GKMKLDYILGLKI	Y	96	LD6I - EGFR kinase substrate motif ; D6 - TC-PTP phosphatase substrate motif ;	RS9_HUMAN	No	No	Yes	Basic (3)	PC125-EGFR
1772	EFSGPSTPTGTLEFEGGEVSLEGGK	Phospho (ST)	EFSGPST[Phospho (ST)]PTGTLEFEGGEVSLEGGK	106.31	0	Q09666	16.7801	EFSGPSTPTGTLE	T	5794	4PTGTL - Casein Kinase I substrate motif ; PS4P - ERK1/2 Kinase substrate motif ; S4PTGT - G protein-coupled receptor kinase 1 substrate motif ; PS4P - GSK-3/ ERK1/ ERK2/ CDK5 kinase motif ; S4P - GSK-3/ ERK1/ ERK2/ CDK5 substrate motif ;	AHNK_HUMAN	No	No	Yes	Pro-directed (1)	PC9-MAPK
2004	FAPSPTGFLHLGGLR	Phospho (ST)	FAPS[Phospho (ST)]PTGFLHLGGLR	76.05	0	Q5JPH6	16.7801	RVRFAPSPTGFLH	S	44	VRFAP2PTGF - AMP-activated protein kinase substrate motif ; P2P - DNA dependent Protein kinase substrate motif ; 2P - ERK1/2 Kinase substrate motif ; P2P - GSK-3/ ERK1/ ERK2/ CDK5 substrate motif ; AP2P - GSK-3/ ERK1/ ERK2/ CDK5 substrate motif ;	SYEM_HUMAN	No	No	Yes	Pro-directed (1)	PC9-MAPK
1777	NLSDIDLMAPQPGV	Oxidation (M); Phospho (ST)	NLS[Phospho (ST)]DIDLM[Oxidation (M)]APQPGV	43.05	0	Q96B49	16.7801	WLARNLSDIDLMA	S	63	LARNL2DIDL - Calmodulin-dependent protein kinase I substrate motif ; RNL2 - Calmodulin-dependent protein kinase II substrate motif ; LARNL2DI - Calmodulin-dependent protein kinase II substrate motif ; LARNL2 - Calmodulin-dependent protein kinase IV substrate motif ; 2DID - Casein Kinase II substrate motif ; LARNL2 - Chk1 kinase substrate motif ; RNL2 - PKA kinase substrate motif ; RNL2 - PKC kina…	TOM6_HUMAN	No	No	Yes	Basic (3)	PC9-CK2
1007	TLTPISAAYAR	Phospho (ST)	TLT[Phospho (ST)]PISAAYAR	58.26	0	P31939	16.7224	DLYKTLTPISAAY	T	297	LYKTL4PI - Calmodulin-dependent protein kinase II substrate motif ; 4PIS - Casein Kinase I substrate motif ; LYKTL4 - Chk1 kinase substrate motif ; L4PISA - G protein-coupled receptor kinase 1 substrate motif ; L4P - GSK-3/ ERK1/ ERK2/ CDK5 substrate motif ; KTL4 - PKA kinase substrate motif ; KTL4 - PKC kinase substrate motif ; L4P - RAF1 kinase substrate motif ;	PUR9_HUMAN	No	No	Yes	Pro-directed (1)	PC9-MAPK
284	EYQELMSVK	Oxidation (M); Phospho (Y)	EY[Phospho (Y)]QELM[Oxidation (M)]SVK	63.71	0	P08729	16.7224	ARQLREYQELMSV	Y	375	RE6Q - EGFR kinase substrate motif ; 6QEL - JAK2 kinase substrate motif ; E6 - TC-PTP phosphatase substrate motif ;	K2C7_HUMAN	No	No	Yes	Acidic (4)	PC126-EGFR
589	LLEDSEESSEETVSR	2 Phospho (ST)	LLEDS[Phospho (ST)]EES[Phospho (ST)]SEETVSR	69.74	0	O60231	16.6069	YRLLEDSEESSEE	S	103	D2EES - b-Adrenergic Receptor kinase substrate motif ; 2EES - Casein Kinase I substrate motif ; 2EE - Casein Kinase II substrate motif ; ED2E - G protein-coupled receptor kinase 1 substrate motif ; D2EESS - G protein-coupled receptor kinase 1 substrate motif ;	DHX16_HUMAN	No	No	Yes	Acidic (4)	PC9-CK2
589	LLEDSEESSEETVSR	2 Phospho (ST)	LLEDS[Phospho (ST)]EES[Phospho (ST)]SEETVSR	69.74	0	O60231	16.6069	LEDSEESSEETVS	S	106	E2SEE - b-Adrenergic Receptor kinase substrate motif ; 2SEETV - Casein Kinase I substrate motif ; 2SE - Casein Kinase II substrate motif ; 2SEE - Casein Kinase II substrate motif ; E2SEET - G protein-coupled receptor kinase 1 substrate motif ;	DHX16_HUMAN	No	No	Yes	Acidic (4)	PC9-CK2
654	QGVSYSVHAYTGQPSPR	Phospho (ST)	QGVSYSVHAYTGQPS[Phospho (ST)]PR	69.91	0	Q8IVT2	16.5491	AYTGQPSPRGLHS	S	78	P2P - DNA dependent Protein kinase substrate motif ; 2P - ERK1/2 Kinase substrate motif ; 2PR - Growth associated histone HI kinase substrate motif ; P2P - GSK-3/ ERK1/ ERK2/ CDK5 substrate motif ; QP2P - GSK-3/ ERK1/ ERK2/ CDK5 substrate motif ; 2PR - PKA kinase substrate motif ; 2PR - PKC kinase substrate motif ;	CS021_HUMAN	No	No	Yes	Pro-directed (1)	PC9-MAPK
765	IVSSSDVGHDEYSTQSLVK	Phospho (Y)	IVSSSDVGHDEY[Phospho (Y)]STQSLVK	62	0	Q01082	16.5491	DVGHDEYSTQSLV	Y	777	DE6S - EGFR kinase substrate motif ; 6S - Src kinase substrate motif ; DE6 - SHP1 phosphatase substrate motif ; E6 - TC-PTP phosphatase substrate motif ;	SPTB2_HUMAN	No	No	Yes	Other	PC127-EGFR
404	EEPVSSGPEEAVGK	Phospho (ST)	EEPVSS[Phospho (ST)]GPEEAVGK	82.32	0	O00567	16.4912	KEEPVSSGPEEAV	S	570	2GPE - Casein Kinase II substrate motif ;	NOP56_HUMAN	No	No	Yes	Acidic (4)	PC9-CK2
1503	IISIFSGTEK	Phospho (ST)	IISIFS[Phospho (ST)]GTEK	40.28	0	Q13177	16.4912	KIISIFSGTEKGS	S	58	2GTE - Casein Kinase II substrate motif ;	PAK2_HUMAN	Yes	No	Yes	Acidic (4)	PC9-CK2
186	LIEDNEYTAR	Phospho (Y)	LIEDNEY[Phospho (Y)]TAR	59.28	0	P06239	16.4333	LIEDNEYTAREGA	Y	394	DNE6 - ALK kinase substrate motif ; NE6T - EGFR kinase substrate motif ; 6T - Src kinase substrate motif ; E6 - TC-PTP phosphatase substrate motif ;	LCK_HUMAN	Yes	No	Yes	Other	PC128-EGFR
1675	TPSSDVLVFDYTK	Phospho (ST)	T[Phospho (ST)]PSSDVLVFDYTK	52.07	0	Q09028	16.3754	CIIATKTPSSDVL	T	144	4PSS - Casein Kinase I substrate motif ; K4P - Growth associated histone HI kinase substrate motif ; K4P - GSK-3/ ERK1/ ERK2/ CDK5 substrate motif ;	RBBP4_HUMAN	No	No	Yes	Pro-directed (1)	PC9-MAPK
1834	VVSQYSSLLSPMSVNAVMK	Oxidation (M); Phospho (ST)	VVSQYSSLLS[Phospho (ST)]PM[Oxidation (M)]SVNAVMK	87.49	0	P50991	16.3754	QYSSLLSPMSVNA	S	184	2PMS - Casein Kinase I substrate motif ; 2P - ERK1/2 Kinase substrate motif ; L2P - GSK-3/ ERK1/ ERK2/ CDK5 substrate motif ; LL2P - GSK-3/ ERK1/ ERK2/ CDK5 substrate motif ;	TCPD_HUMAN	No	No	Yes	Pro-directed (1)	PC9-MAPK
870	DISPVLK	Phospho (ST)	DIS[Phospho (ST)]PVLK	41.54	0	P07741	16.3174	VVFRDISPVLKDP	S	30	RDI2 - Calmodulin-dependent protein kinase II substrate motif ; VFRDI2PV - Calmodulin-dependent protein kinase II substrate motif ; VFRDI2 - Calmodulin-dependent protein kinase IV substrate motif ; VFRDI2 - Chk1 kinase substrate motif ; 2P - ERK1/2 Kinase substrate motif ; RDI2PV - GSK-3/ ERK1/ ERK2/ CDK5 substrate motif ; I2P - GSK-3/ ERK1/ ERK2/ CDK5 substrate motif ; DI2P - GSK-3/ ERK1/ ERK2/ …	APT_HUMAN	No	No	Yes	Pro-directed (1)	PC9-MAPK
109	EEPAAAGSGAASPSAAEK	Phospho (ST)	EEPAAAGSGAAS[Phospho (ST)]PSAAEK	130.25	0	P29966	16.2594	AGSGAASPSAAEK	S	81	2P - ERK1/2 Kinase substrate motif ; A2PSAA - G protein-coupled receptor kinase 1 substrate motif ; A2P - GSK-3/ ERK1/ ERK2/ CDK5 substrate motif ; AA2P - GSK-3/ ERK1/ ERK2/ CDK5 substrate motif ;	MARCS_HUMAN	No	No	Yes	Pro-directed (1)	PC9-MAPK
749	HSSYPAGTEDDEGMGEEPSPFR	Oxidation (M); Phospho (ST)	HSSYPAGT[Phospho (ST)]EDDEGM[Oxidation (M)]GEEPSPFR	57.61	0	Q92934	16.2594	SSYPAGTEDDEGM	T	80	4EDD - Casein Kinase II substrate motif ; AG4E - G protein-coupled receptor kinase 1 substrate motif ;	BAD_HUMAN	No	No	Yes	Acidic (4)	PC9-CK2
964	NLQSEVEGVK	Phospho (ST)	NLQS[Phospho (ST)]EVEGVK	59.37	0	Q9BV40	16.2594	RVRNLQSEVEGVK	S	18	2EVE - Casein Kinase II substrate motif ; LQ2E - G protein-coupled receptor kinase 1 substrate motif ;	VAMP8_HUMAN	No	No	Yes	Acidic (4)	PC9-CK2
1037	AADRLPNLSSPSAEGPPGPPSGPAPR	Phospho (ST)	AADRLPNLSS[Phospho (ST)]PSAEGPPGPPSGPAPR	74.34	1	O60784	16.1432	RLPNLSSPSAEGP	S	462	2P - ERK1/2 Kinase substrate motif ; S2P - GSK-3/ ERK1/ ERK2/ CDK5 substrate motif ; LS2P - GSK-3/ ERK1/ ERK2/ CDK5 substrate motif ;	TOM1_HUMAN	No	No	Yes	Pro-directed (1)	PC9-MAPK
330	TEEGEIDYSAEEGENRR	Phospho (ST)	TEEGEIDYS[Phospho (ST)]AEEGENRR	53.43	1	Q8WVV9	16.085	EGEIDYSAEEGEN	S	35	2AE - Casein Kinase II substrate motif ; 2AEE - Casein Kinase II substrate motif ;	HNRLL_HUMAN	No	No	Yes	Acidic (4)	PC9-CK2
1638	AEEYEFLTPVEEAPK	Phospho (Y)	AEEY[Phospho (Y)]EFLTPVEEAPK	112.28	0	P52565	16.085	GPRAEEYEFLTPV	Y	156	6EFL - ALK kinase substrate motif ; EE6E - EGFR kinase substrate motif ; 6EFL - JAK2 kinase substrate motif ; 6E - Src kinase substrate motif ; EE6 - SHP1 phosphatase substrate motif ; E6 - TC-PTP phosphatase substrate motif ;	GDIR1_HUMAN	No	No	Yes	Acidic (4)	PC130-EGFR
1266	LTATPTPLGGMTGFHMQTEDR	Oxidation (M); Phospho (ST)	LTAT[Phospho (ST)]PTPLGGMTGFHM[Oxidation (M)]QTEDR	57.91	0	O75533	16.0269	ARKLTATPTPLGG	T	434	A4P - GSK-3/ ERK1/ ERK2/ CDK5 substrate motif ; KLTA4 - PKA kinase substrate motif ;	SF3B1_HUMAN	No	No	Yes	Pro-directed (1)	PC9-MAPK
1721	LLEGIGLENLDSPAATK	Phospho (ST)	LLEGIGLENLDS[Phospho (ST)]PAATK	89.05	0	O75165	16	GLENLDSPAATKA	S	2151	D2PAA - b-Adrenergic Receptor kinase substrate motif ; 2P - ERK1/2 Kinase substrate motif ; D2PAAT - G protein-coupled receptor kinase 1 substrate motif ; D2P - GSK-3/ ERK1/ ERK2/ CDK5 substrate motif ; LD2P - GSK-3/ ERK1/ ERK2/ CDK5 substrate motif ;	DJC13_HUMAN	No	No	Yes	Pro-directed (1)	PC9-MAPK
803	SFTPDHVVYAR	Phospho (ST)	SFT[Phospho (ST)]PDHVVYAR	76.43	0	Q6NZI2	16	KLRKSFTPDHVVY	T	302	LRKSF4PDHV - AMP-activated protein kinase substrate motif ; LRKSF4PD - Calmodulin-dependent protein kinase II substrate motif ; LRKSF4 - Chk1 kinase substrate motif ; F4P - GSK-3/ ERK1/ ERK2/ CDK5 substrate motif ; KSF4 - PKA kinase substrate motif ; KSF4 - PKC kinase substrate motif ;	PTRF_HUMAN	No	No	Yes	Pro-directed (1)	PC9-MAPK
2043	GHNGWVTQIATTPQFPDMILSASR	Phospho (ST)	GHNGWVTQIATT[Phospho (ST)]PQFPDMILSASR	51.57	0	P63244	15.9686	VTQIATTPQFPDM	T	24	T4PQFP - G protein-coupled receptor kinase 1 substrate motif ; T4P - GSK-3/ ERK1/ ERK2/ CDK5 substrate motif ;	GBLP_HUMAN	No	No	Yes	Pro-directed (1)	PC9-MAPK
90	GEAAAERPGEAAVASSPSK	Phospho (ST)	GEAAAERPGEAAVASS[Phospho (ST)]PSK	54.33	0	P29966	15.9104	EAAVASSPSKANG	S	27	2PSK - Cdc2 kinase substrate motif ; 2PSK - CDK1/2/4/ 6 kinase substrate motif ; 2PSKA - CDK kinase substrate motif ; 2P - ERK1/2 Kinase substrate motif ; S2PSKA - G protein-coupled receptor kinase 1 substrate motif ; 2PSK - Growth associated histone HI kinase substrate motif ; S2P - GSK-3/ ERK1/ ERK2/ CDK5 substrate motif ; AS2P - GSK-3/ ERK1/ ERK2/ CDK5 substrate motif ;	MARCS_HUMAN	No	No	Yes	Pro-directed (1)	PC9-MAPK
477	AQEEAPQQPEAAAAVTTPVTPAGHGHPEANSNEK	Phospho (ST)	AQEEAPQQPEAAAAVTTPVT[Phospho (ST)]PAGHGHPEANSNEK	65.52	0	Q9H4G0	15.9104	AVTTPVTPAGHGH	T	33	PV4P - ERK1/2 Kinase substrate motif ; PV4P - GSK-3/ ERK1/ ERK2/ CDK5 kinase motif ; V4P - GSK-3/ ERK1/ ERK2/ CDK5 substrate motif ;	E41L1_HUMAN	No	No	Yes	Pro-directed (1)	PC9-MAPK
1672	ISMQDVDLSLGSPK	Phospho (ST)	ISMQDVDLSLGS[Phospho (ST)]PK	97.69	0	Q09666	15.9104	VDLSLGSPKLKGD	S	511	2P - ERK1/2 Kinase substrate motif ; 2PK - Growth associated histone HI kinase substrate motif ; G2P - GSK-3/ ERK1/ ERK2/ CDK5 substrate motif ; LG2P - GSK-3/ ERK1/ ERK2/ CDK5 substrate motif ; 2PK - PKA kinase substrate motif ; 2PK - PKC kinase substrate motif ;	AHNK_HUMAN	No	No	Yes	Pro-directed (1)	PC9-MAPK
621	SVIDYQTHFR	Phospho (Y)	SVIDY[Phospho (Y)]QTHFR	54.29	0	Q9Y3B3	15.9104	LKSVIDYQTHFRL	Y	164	ID6Q - EGFR kinase substrate motif ; D6 - TC-PTP phosphatase substrate motif ;	TMED7_HUMAN	No	No	Yes	Other	PC131-EGFR
254	RLAPEYEAAATR	Phospho (Y)	RLAPEY[Phospho (Y)]EAAATR	57.63	1	P30101	15.8521	KRLAPEYEAAATR	Y	67	PE6E - EGFR kinase substrate motif ; 6E - Src kinase substrate motif ; E6 - TC-PTP phosphatase substrate motif ;	PDIA3_HUMAN	No	No	Yes	Acidic (4)	PC132-EGFR
1246	IGPLGLSPK	Phospho (ST)	IGPLGLS[Phospho (ST)]PK	57.88	0	P30050	15.7353	IGPLGLSPKKVGD	S	38	2PKK - Cdc2 kinase substrate motif ; 2PKK - CDK1/2/4/ 6 kinase substrate motif ; 2PKKV - CDK kinase substrate motif ; 2P - ERK1/2 Kinase substrate motif ; 2PKK - Growth associated histone HI kinase substrate motif ; 2PK - Growth associated histone HI kinase substrate motif ; L2P - GSK-3/ ERK1/ ERK2/ CDK5 substrate motif ; GL2P - GSK-3/ ERK1/ ERK2/ CDK5 substrate motif ; 2PK - PKA kinase substrate…	RL12_HUMAN	No	No	Yes	Pro-directed (1)	PC9-MAPK
768	EYQELMNVK	Phospho (Y)	EY[Phospho (Y)]QELMNVK	64.41	0	P05787	15.7353	ARQLREYQELMNV	Y	374	RE6Q - EGFR kinase substrate motif ; 6QEL - JAK2 kinase substrate motif ; E6 - TC-PTP phosphatase substrate motif ;	K2C8_HUMAN	No	No	Yes	Acidic (4)	PC133-EGFR
1219	QPVTDPLLTPVEK	Phospho (ST)	QPVTDPLLT[Phospho (ST)]PVEK	67.44	0	Q9BVJ6	15.6769	VTDPLLTPVEKAS	T	205	4PVE - Casein Kinase II substrate motif ; L4P - GSK-3/ ERK1/ ERK2/ CDK5 substrate motif ; PLL4P - RAF1 kinase substrate motif ; L4P - RAF1 kinase substrate motif ;	UT14A_HUMAN	No	No	Yes	Pro-directed (1)	PC9-MAPK
571	ELQEAAAVPTTPR	Phospho (ST)	ELQEAAAVPTT[Phospho (ST)]PR	57.88	0	Q96T58	15.6184	AAAVPTTPRRGRP	T	1947	4PRR - Cdc2 kinase substrate motif ; 4PRR - CDK1/2/4/ 6 kinase substrate motif ; PT4P - ERK1/2 Kinase substrate motif ; 4PRR - Growth associated histone HI kinase substrate motif ; 4PR - Growth associated histone HI kinase substrate motif ; PT4P - GSK-3/ ERK1/ ERK2/ CDK5 kinase motif ; T4P - GSK-3/ ERK1/ ERK2/ CDK5 substrate motif ; 4PR - PKA kinase substrate motif ; 4PR - PKC kinase substrate mo…	MINT_HUMAN	No	No	Yes	Pro-directed (1)	PC9-MAPK
1449	GPASQFYITPSTSLSPR	Phospho (ST)	GPASQFYITPSTSLS[Phospho (ST)]PR	57.56	0	P49750	15.5599	TPSTSLSPRQSGP	S	634	2P - ERK1/2 Kinase substrate motif ; L2PRQS - G protein-coupled receptor kinase 1 substrate motif ; 2PR - Growth associated histone HI kinase substrate motif ; L2P - GSK-3/ ERK1/ ERK2/ CDK5 substrate motif ; SL2P - GSK-3/ ERK1/ ERK2/ CDK5 substrate motif ; 2PR - PKA kinase substrate motif ; 2PR - PKC kinase substrate motif ;	YLPM1_HUMAN	No	No	Yes	Pro-directed (1)	PC9-MAPK
748	SSENGVDYVIMGMPHR	2 Oxidation (M); Phospho (Y)	SSENGVDY[Phospho (Y)]VIM[Oxidation (M)]GM[Oxidation (M)]PHR	42.63	0	Q02218	15.5599	SENGVDYVIMGMP	Y	304	VD6V - EGFR kinase substrate motif ; D6 - TC-PTP phosphatase substrate motif ;	ODO1_HUMAN	No	No	Yes	Other	PC134-EGFR
242	AGGPATPLSPTR	2 Phospho (ST)	AGGPAT[Phospho (ST)]PLS[Phospho (ST)]PTR	66.21	0	Q03252	15.5014	RAGGPATPLSPTR	T	14	4PLS - Casein Kinase I substrate motif ; PA4P - ERK1/2 Kinase substrate motif ; A4PLSP - G protein-coupled receptor kinase 1 substrate motif ; PA4P - GSK-3/ ERK1/ ERK2/ CDK5 kinase motif ; A4P - GSK-3/ ERK1/ ERK2/ CDK5 substrate motif ;	LMNB2_HUMAN	No	No	Yes	Pro-directed (1)	PC9-MAPK
242	AGGPATPLSPTR	2 Phospho (ST)	AGGPAT[Phospho (ST)]PLS[Phospho (ST)]PTR	66.21	0	Q03252	15.5014	GPATPLSPTRLSR	S	17	2PTR - Cdc2 kinase substrate motif ; 2PTR - CDK1/2/4/ 6 kinase substrate motif ; 2PTRL - CDK kinase substrate motif ; PL2PTR - CDK4 kinase substrate motif ; PL2P - ERK1/2 Kinase substrate motif ; 2P - ERK1/2 Kinase substrate motif ; 2PTR - Growth associated histone HI kinase substrate motif ; PL2P - GSK-3/ ERK1/ ERK2/ CDK5 substrate motif ; L2P - GSK-3/ ERK1/ ERK2/ CDK5 substrate motif ;	LMNB2_HUMAN	No	No	Yes	Pro-directed (1)	PC9-MAPK
264	RADLNQGIGEPQSPSR	Phospho (ST)	RADLNQGIGEPQS[Phospho (ST)]PSR	66.02	1	Q96C19	15.5014	GIGEPQSPSRRVF	S	74	EPQ2 - Casein Kinase I substrate motif ; 2PSR - Cdc2 kinase substrate motif ; 2PSR - CDK1/2/4/ 6 kinase substrate motif ; 2PSRR - CDK kinase substrate motif ; PQ2P - ERK1/2 Kinase substrate motif ; 2P - ERK1/2 Kinase substrate motif ; 2PSR - Growth associated histone HI kinase substrate motif ; PQ2P - GSK-3/ ERK1/ ERK2/ CDK5 substrate motif ; Q2P - GSK-3/ ERK1/ ERK2/ CDK5 substrate motif ;	EFHD2_HUMAN	No	No	Yes	Pro-directed (1)	PC9-MAPK
933	DIDNNLITSTPR	Phospho (ST)	DIDNNLITST[Phospho (ST)]PR	102.21	0	Q05D32	15.5014	NNLITSTPRAGEK	T	86	4PR - Growth associated histone HI kinase substrate motif ; S4P - GSK-3/ ERK1/ ERK2/ CDK5 substrate motif ; 4PR - PKA kinase substrate motif ; 4PR - PKC kinase substrate motif ;	CTSL2_HUMAN	No	Yes	Yes	Pro-directed (1)	PC9-MAPK
435	ELAQIAGRPTEDEDEK	Phospho (ST)	ELAQIAGRPT[Phospho (ST)]EDEDEK	56.78	0	O15355	15.5014	QIAGRPTEDEDEK	T	122	4EDE - Casein Kinase II substrate motif ; P4E - DNA dependent Protein kinase substrate motif ; RP4E - G protein-coupled receptor kinase 1 substrate motif ; RP4 - PKA kinase substrate motif ; RP4 - PKC kinase substrate motif ;	PPM1G_HUMAN	No	Yes	Yes	Acidic (4)	PC9-CK2
142	GYDDRDYYSR	Phospho (ST)	GYDDRDYYS[Phospho (ST)]R	42.51	1	P62995	15.4428	DDRDYYSRSYRGG	S	237	DYY2 - Casein Kinase I substrate motif ;	TRA2B_HUMAN	No	No	Yes	Other	PC9-CK2
1657	VLAPQISFAPEIASEEERK	Phospho (ST)	VLAPQISFAPEIAS[Phospho (ST)]EEERK	58.29	1	P16083	15.4428	FAPEIASEEERKG	S	197	EIA2 - Casein Kinase I substrate motif ; 2EE - Casein Kinase II substrate motif ; 2EEE - Casein Kinase II substrate motif ; IA2E - G protein-coupled receptor kinase 1 substrate motif ;	NQO2_HUMAN	No	No	Yes	Acidic (4)	PC9-CK2
27	SIRPDNMSEYSK	Oxidation (M); Phospho (Y)	SIRPDNM[Oxidation (M)]SEY[Phospho (Y)]SK	41.41	0	Q13547	15.4428	PDNMSEYSKQMQR	Y	87	SE6S - EGFR kinase substrate motif ; 6S - Src kinase substrate motif ; E6 - TC-PTP phosphatase substrate motif ;	HDAC1_HUMAN	No	No	Yes	Other	PC135-EGFR
438	GDYDVTVPK	Phospho (Y)	GDY[Phospho (Y)]DVTVPK	62.72	0	Q09666	15.4428	PKMKGDYDVTVPK	Y	1469	GD6D - EGFR kinase substrate motif ; 6D - Src kinase substrate motif ; D6 - TC-PTP phosphatase substrate motif ;	AHNK_HUMAN	No	No	Yes	Basic (3)	PC136-EGFR
630	KPFMLDEEGDTQTEETQPSETK	Oxidation (M); Phospho (ST)	KPFM[Oxidation (M)]LDEEGDT[Phospho (ST)]QTEETQPSETK	69.79	0	P20042	15.3841	LDEEGDTQTEETQ	T	31	D4QTE - b-Adrenergic Receptor kinase substrate motif ; EGD4 - Casein Kinase I substrate motif ; 4QTE - Casein Kinase II substrate motif ;	IF2B_HUMAN	No	Yes	Yes	Acidic (4)	PC9-CK2
1405	SGGIVISPFR	Phospho (ST)	SGGIVIS[Phospho (ST)]PFR	48.79	0	Q16204	15.3255	SGGIVISPFRLEE	S	52	2PFR - Cdc2 kinase substrate motif ; 2PFR - CDK1/2/4/ 6 kinase substrate motif ; 2PFRL - CDK kinase substrate motif ; 2P - ERK1/2 Kinase substrate motif ; 2PFR - Growth associated histone HI kinase substrate motif ; I2P - GSK-3/ ERK1/ ERK2/ CDK5 substrate motif ; VI2P - GSK-3/ ERK1/ ERK2/ CDK5 substrate motif ;	CCDC6_HUMAN	No	No	Yes	Pro-directed (1)	PC9-MAPK
268	DTPGHGSGWAETPR	Phospho (ST)	DTPGHGSGWAET[Phospho (ST)]PR	81.12	0	O75533	15.2668	GSGWAETPRTDRG	T	313	E4PRT - b-Adrenergic Receptor kinase substrate motif ; 4PRT - Casein Kinase I substrate motif ; 4PR - Growth associated histone HI kinase substrate motif ; E4P - GSK-3/ ERK1/ ERK2/ CDK5 substrate motif ; 4PR - PKA kinase substrate motif ; 4PR - PKC kinase substrate motif ;	SF3B1_HUMAN	No	No	Yes	Pro-directed (1)	PC9-MAPK
507	SHMSGSPGPGGSNTAPSTPVIGGSDKPGMEEK	Phospho (ST)	SHMSGSPGPGGSNTAPST[Phospho (ST)]PVIGGSDKPGMEEK	79.06	0	A0FGR8	15.2668	SNTAPSTPVIGGS	T	705	PS4P - ERK1/2 Kinase substrate motif ; PS4P - GSK-3/ ERK1/ ERK2/ CDK5 kinase motif ; S4P - GSK-3/ ERK1/ ERK2/ CDK5 substrate motif ;	ESYT2_HUMAN	No	No	Yes	Pro-directed (1)	PC9-MAPK
1451	ISLPGQMAGTPITPLK	Oxidation (M); Phospho (ST)	ISLPGQM[Oxidation (M)]AGT[Phospho (ST)]PITPLK	42.2	0	Q9H8Y8	15.2668	PGQMAGTPITPLK	T	222	4PIT - Casein Kinase I substrate motif ; G4PITP - G protein-coupled receptor kinase 1 substrate motif ; G4P - GSK-3/ ERK1/ ERK2/ CDK5 substrate motif ;	GORS2_HUMAN	No	No	Yes	Pro-directed (1)	PC9-MAPK
248	MREDYDSVEQDGDEPGPQR	Oxidation (M); Phospho (ST)	M[Oxidation (M)]REDYDS[Phospho (ST)]VEQDGDEPGPQR	75.04	1	Q9Y5S9	15.2668	MREDYDSVEQDGD	S	56	D2VEQ - b-Adrenergic Receptor kinase substrate motif ; DYD2 - Casein Kinase I substrate motif ; 2VE - Casein Kinase II substrate motif ;	RBM8A_HUMAN	No	No	Yes	Acidic (4)	PC9-CK2
294	SSYLESPR	Phospho (ST)	SSYLES[Phospho (ST)]PR	53.97	0	P49750	15.208	RSSYLESPRGPRF	S	561	E2PRG - b-Adrenergic Receptor kinase substrate motif ; 2P - ERK1/2 Kinase substrate motif ; E2PRGP - G protein-coupled receptor kinase 1 substrate motif ; 2PR - Growth associated histone HI kinase substrate motif ; E2P - GSK-3/ ERK1/ ERK2/ CDK5 substrate motif ; LE2P - GSK-3/ ERK1/ ERK2/ CDK5 substrate motif ; 2PR - PKA kinase substrate motif ; 2PR - PKC kinase substrate motif ;	YLPM1_HUMAN	No	No	Yes	Pro-directed (1)	PC9-MAPK
1966	AVPTWASVQVVDDPGSLASVESPGTPK	Phospho (ST)	AVPTWASVQVVDDPGSLASVESPGT[Phospho (ST)]PK	111.47	0	Q8IVT2	15.1492	SVESPGTPKETPI	T	287	4PKE - Casein Kinase II substrate motif ; PG4P - ERK1/2 Kinase substrate motif ; G4PKET - G protein-coupled receptor kinase 1 substrate motif ; 4PK - Growth associated histone HI kinase substrate motif ; PG4P - GSK-3/ ERK1/ ERK2/ CDK5 kinase motif ; G4P - GSK-3/ ERK1/ ERK2/ CDK5 substrate motif ; 4PK - PKA kinase substrate motif ; 4PK - PKC kinase substrate motif ;	CS021_HUMAN	No	No	Yes	Pro-directed (1)	PC9-MAPK
1805	QQSEEDLLLQDFSR	Phospho (ST)	QQS[Phospho (ST)]EEDLLLQDFSR	79.57	0	Q9UNL2	15.1492	GSSKQQSEEDLLL	S	11	2EE - Casein Kinase II substrate motif ; 2EED - Casein Kinase II substrate motif ; QQ2E - G protein-coupled receptor kinase 1 substrate motif ; KQQ2 - PKA kinase substrate motif ; KQQ2 - PKC kinase substrate motif ; Q2EEDLL - Pyruvate dehydrogenase kinase substrate motif ;	SSRG_HUMAN	No	No	Yes	Basic (3)	PC9-CK2
1866	DASVPLIDVTNLPTPR	Phospho (ST)	DASVPLIDVTNLPT[Phospho (ST)]PR	45.91	0	Q96A65	15.0904	DVTNLPTPRKFLD	T	237	4PRK - Cdc2 kinase substrate motif ; 4PRK - CDK1/2/4/ 6 kinase substrate motif ; 4PRK - CDK5 kinase substrate motif ; P4P - DNA dependent Protein kinase substrate motif ; 4PRK - Growth associated histone HI kinase substrate motif ; 4PR - Growth associated histone HI kinase substrate motif ; P4P - GSK-3/ ERK1/ ERK2/ CDK5 substrate motif ; 4PR - PKA kinase substrate motif ; 4PR - PKC kinase substra…	EXOC4_HUMAN	No	No	Yes	Pro-directed (1)	PC9-MAPK
1728	TPAVEGLTEAEEEELRAELTK	Phospho (ST)	TPAVEGLT[Phospho (ST)]EAEEEELRAELTK	79.11	1	O43399	15.0904	PAVEGLTEAEEEE	T	42	EGL4 - Casein Kinase I substrate motif ; 4EAE - Casein Kinase II substrate motif ; GL4E - G protein-coupled receptor kinase 1 substrate motif ;	TPD54_HUMAN	No	No	Yes	Acidic (4)	PC9-CK2
351	SHMSGSPGPGGSNTAPSTPVIGGSDKPGMEEK	Oxidation (M); Phospho (ST)	SHMSGSPGPGGSNTAPST[Phospho (ST)]PVIGGSDKPGM[Oxidation (M)]EEK	72.16	0	A0FGR8	15.0315	SNTAPSTPVIGGS	T	705	PS4P - ERK1/2 Kinase substrate motif ; PS4P - GSK-3/ ERK1/ ERK2/ CDK5 kinase motif ; S4P - GSK-3/ ERK1/ ERK2/ CDK5 substrate motif ;	ESYT2_HUMAN	No	No	Yes	Pro-directed (1)	PC9-MAPK
2086	STPVPEVVQELPLTSPVDDFR	Phospho (ST)	STPVPEVVQELPLTS[Phospho (ST)]PVDDFR	53.78	0	Q16625	15	QELPLTSPVDDFR	S	358	2PVD - Casein Kinase II substrate motif ; 2P - ERK1/2 Kinase substrate motif ; T2P - GSK-3/ ERK1/ ERK2/ CDK5 substrate motif ; LT2P - GSK-3/ ERK1/ ERK2/ CDK5 substrate motif ; T2PVDDF - Pyruvate dehydrogenase kinase substrate motif ;	OCLN_HUMAN	No	No	Yes	Pro-directed (1)	PC9-MAPK
178	GYEDDDYVSK	Phospho (Y)	GYEDDDY[Phospho (Y)]VSK	65.18	0	P51946	15	GYEDDDYVSKKSK	Y	302	DDD6 - ALK kinase substrate motif ; DD6V - EGFR kinase substrate motif ; DD6 - SHP1 phosphatase substrate motif ; D6 - TC-PTP phosphatase substrate motif ;	CCNH_HUMAN	No	No	Yes	Other	PC23-EGFR
2334	DYIPVEGELLFQPGEAWK	Phospho (Y)	DY[Phospho (Y)]IPVEGELLFQPGEAWK	65.31	0	P16144	15	AQGNRDYIPVEGE	Y	1039	RD6I - EGFR kinase substrate motif ; 6IPV - JAK2 kinase substrate motif ; D6 - TC-PTP phosphatase substrate motif ;	ITB4_HUMAN	No	No	Yes	Other	PC207-EGFR
681	MPTPVIK	Phospho (ST)	MPT[Phospho (ST)]PVIK	39.4	0	P07954	14.9726	VTERMPTPVIKAF	T	90	RMP4 - Calmodulin-dependent protein kinase II substrate motif ; P4P - DNA dependent Protein kinase substrate motif ; P4P - GSK-3/ ERK1/ ERK2/ CDK5 substrate motif ; RMP4 - PKC kinase substrate motif ;	FUMH_HUMAN	No	No	Yes	Pro-directed (1)	PC9-MAPK
198	DSYDSYATHNE	Phospho (ST)	DSYDSYAT[Phospho (ST)]HNE	53.05	0	Q14011	14.9726	SYDSYATHNEXXX	T	169	4HNE - Casein Kinase II substrate motif ;	CIRBP_HUMAN	No	No	Yes	Acidic (4)	PC9-CK2
396	QTQSESSNYDSELEK	Phospho (ST)	QTQSESSNYDS[Phospho (ST)]ELEK	75.83	0	P46100	14.9136	ESSNYDSELEKEI	S	819	D2ELE - b-Adrenergic Receptor kinase substrate motif ; 2ELE - Casein Kinase II substrate motif ; 2ELEKE - Casein Kinase II substrate motif ; D2ELE - Casein Kinase II substrate motif ; YD2E - G protein-coupled receptor kinase 1 substrate motif ;	ATRX_HUMAN	No	No	Yes	Acidic (4)	PC9-CK2
973	FNGTHIPGSPFK	Phospho (ST)	FNGTHIPGS[Phospho (ST)]PFK	59.66	0	P21333	14.8546	GTHIPGSPFKIRV	S	2414	2PFK - Cdc2 kinase substrate motif ; 2PFK - CDK1/2/4/ 6 kinase substrate motif ; 2PFKI - CDK kinase substrate motif ; PG2P - ERK1/2 Kinase substrate motif ; 2P - ERK1/2 Kinase substrate motif ; 2PFK - Growth associated histone HI kinase substrate motif ; PG2P - GSK-3/ ERK1/ ERK2/ CDK5 substrate motif ; G2P - GSK-3/ ERK1/ ERK2/ CDK5 substrate motif ;	FLNA_HUMAN	No	No	Yes	Pro-directed (1)	PC9-MAPK
1526	FGHVDQENSPSFMFQGSSNTEFK	Phospho (ST)	FGHVDQENS[Phospho (ST)]PSFMFQGSSNTEFK	96.35	0	P49792	14.8546	HVDQENSPSFMFQ	S	1869	2P - ERK1/2 Kinase substrate motif ; N2P - GSK-3/ ERK1/ ERK2/ CDK5 substrate motif ; EN2P - GSK-3/ ERK1/ ERK2/ CDK5 substrate motif ;	RBP2_HUMAN	No	No	Yes	Pro-directed (1)	PC9-MAPK
864	HGEIDYEAIVK	Phospho (Y)	HGEIDY[Phospho (Y)]EAIVK	60.25	0	P62333	14.8546	KHGEIDYEAIVKL	Y	328	6EAI - ALK kinase substrate motif ; EID6 - ALK kinase substrate motif ; ID6E - EGFR kinase substrate motif ; 6EAI - JAK2 kinase substrate motif ; ID6EAI - Src family kinase substrate motif ; 6E - Src kinase substrate motif ; D6 - TC-PTP phosphatase substrate motif ;	PRS10_HUMAN	No	No	Yes	Acidic (4)	PC137-EGFR
2034	LGGPEAGLGEYLFER	Phospho (Y)	LGGPEAGLGEY[Phospho (Y)]LFER	49.34	0	P02792	14.7956	EAGLGEYLFERLT	Y	165	GE6L - EGFR kinase substrate motif ; E6 - TC-PTP phosphatase substrate motif ;	FRIL_HUMAN	No	No	Yes	Acidic (4)	PC138-EGFR
115	NLDYPSR	Phospho (Y)	NLDY[Phospho (Y)]PSR	35.19	0	O60437	14.7365	SDRNLDYPSRRRQ	Y	248	LD6P - EGFR kinase substrate motif ; D6 - TC-PTP phosphatase substrate motif ;	PEPL_HUMAN	No	No	Yes	Pro-directed (1)	PC139-EGFR
1451	LASTLVHLGEYQAAVDGAR	Phospho (Y)	LASTLVHLGEY[Phospho (Y)]QAAVDGAR	66.39	0	Q00610	14.7365	LVHLGEYQAAVDG	Y	1237	GE6Q - EGFR kinase substrate motif ; E6 - TC-PTP phosphatase substrate motif ;	CLH1_HUMAN	No	No	Yes	Other	PC140-EGFR
2205	LSTPIAGLDNINVFLK	Phospho (ST)	LST[Phospho (ST)]PIAGLDNINVFLK	83.27	0	Q8WWI1	14.6774	KINRLSTPIAGLD	T	117	RLS4 - Calmodulin-dependent protein kinase II substrate motif ; INRLS4PI - Calmodulin-dependent protein kinase II substrate motif ; INRLS4 - Calmodulin-dependent protein kinase IV substrate motif ; INRLS4 - Chk1 kinase substrate motif ; S4P - GSK-3/ ERK1/ ERK2/ CDK5 substrate motif ; RLS4 - PKC kinase substrate motif ;	LMO7_HUMAN	No	No	Yes	Pro-directed (1)	PC9-MAPK
884	LQAGEYVSLGK	Phospho (Y)	LQAGEY[Phospho (Y)]VSLGK	72.37	0	O95573	14.6774	KLQAGEYVSLGKV	Y	591	GE6V - EGFR kinase substrate motif ; 6VSL - JAK2 kinase substrate motif ; E6 - TC-PTP phosphatase substrate motif ;	ACSL3_HUMAN	No	No	Yes	Other	PC141-EGFR
42	AEDGATPSPSNETPK	Phospho (ST)	AEDGATPSPSNET[Phospho (ST)]PK	46.46	0	P29966	14.6182	PSPSNETPKKKKK	T	150	E4PKK - b-Adrenergic Receptor kinase substrate motif ; 4PKK - Cdc2 kinase substrate motif ; 4PKK - CDK1/2/4/ 6 kinase substrate motif ; 4PKK - CDK5 kinase substrate motif ; 4PKK - Growth associated histone HI kinase substrate motif ; 4PK - Growth associated histone HI kinase substrate motif ; E4P - GSK-3/ ERK1/ ERK2/ CDK5 substrate motif ; 4PK - PKA kinase substrate motif ; 4PK - PKC kinase subst…	MARCS_HUMAN	No	No	Yes	Pro-directed (1)	PC9-MAPK
17	RRDEQLSPEEEEK	Phospho (ST)	RRDEQLS[Phospho (ST)]PEEEEK	51.11	2	P15408	14.6182	RRDEQLSPEEEEK	S	120	EQL2 - Casein Kinase I substrate motif ; 2PE - Casein Kinase II substrate motif ; 2PEE - Casein Kinase II substrate motif ; 2P - ERK1/2 Kinase substrate motif ; L2P - GSK-3/ ERK1/ ERK2/ CDK5 substrate motif ; QL2P - GSK-3/ ERK1/ ERK2/ CDK5 substrate motif ;	FOSL2_HUMAN	No	No	Yes	Pro-directed (1)	PC9-CK2
864	VIQYLAHVASSPK	Phospho (ST)	VIQYLAHVASS[Phospho (ST)]PK	49.53	0	Q7Z406	14.559	LAHVASSPKGRKE	S	221	2P - ERK1/2 Kinase substrate motif ; 2PK - Growth associated histone HI kinase substrate motif ; S2P - GSK-3/ ERK1/ ERK2/ CDK5 substrate motif ; AS2P - GSK-3/ ERK1/ ERK2/ CDK5 substrate motif ; 2PK - PKA kinase substrate motif ; 2PK - PKC kinase substrate motif ;	MYH14_HUMAN	No	No	Yes	Pro-directed (1)	PC9-MAPK
699	LPSGSGAASPTGSAVDIR	Phospho (ST)	LPSGSGAAS[Phospho (ST)]PTGSAVDIR	135.22	0	Q09666	14.4998	SGSGAASPTGSAV	S	216	2P - ERK1/2 Kinase substrate motif ; A2PTGS - G protein-coupled receptor kinase 1 substrate motif ; A2P - GSK-3/ ERK1/ ERK2/ CDK5 substrate motif ; AA2P - GSK-3/ ERK1/ ERK2/ CDK5 substrate motif ;	AHNK_HUMAN	No	No	Yes	Pro-directed (1)	PC9-MAPK
1922	IITLEEGDIILTGTPK	Phospho (ST)	IITLEEGDIILTGT[Phospho (ST)]PK	59.2	0	Q6P587	14.4405	DIILTGTPKGVGP	T	192	4PK - Growth associated histone HI kinase substrate motif ; G4P - GSK-3/ ERK1/ ERK2/ CDK5 substrate motif ; 4PK - PKA kinase substrate motif ; 4PK - PKC kinase substrate motif ;	FAHD1_HUMAN	No	No	Yes	Pro-directed (1)	PC9-MAPK
937	LPTGQISGPEIK	Phospho (ST)	LPTGQIS[Phospho (ST)]GPEIK	64.27	0	Q09666	14.4405	LPTGQISGPEIKG	S	5519	2GPE - Casein Kinase II substrate motif ;	AHNK_HUMAN	No	No	Yes	Acidic (4)	PC9-CK2
201	ALTTPTHYK	Phospho (ST)	ALTT[Phospho (ST)]PTHYK	52.97	0	P52948	14.3218	AQKALTTPTHYKL	T	546	T4P - GSK-3/ ERK1/ ERK2/ CDK5 substrate motif ; KALT4 - PKA kinase substrate motif ;	NUP98_HUMAN	No	No	Yes	Pro-directed (1)	PC9-MAPK
60	RLPDAHSDYAR	Phospho (Y)	RLPDAHSDY[Phospho (Y)]AR	57.77	1	Q96PK6	14.3218	PDAHSDYARYSGS	Y	645	SD6A - EGFR kinase substrate motif ; 6A - Src kinase substrate motif ; D6 - TC-PTP phosphatase substrate motif ;	RBM14_HUMAN	No	No	Yes	Other	PC142-EGFR
149	EADYVAQATR	Phospho (Y)	EADY[Phospho (Y)]VAQATR	51.63	0	Q9NRV9	14.3218	YAKEADYVAQATR	Y	144	EAD6 - ALK kinase substrate motif ; AD6V - EGFR kinase substrate motif ; D6 - TC-PTP phosphatase substrate motif ;	HEBP1_HUMAN	No	No	Yes	Other	PC143-EGFR
622	IWDPTPSHTPAGAATPGR	Phospho (ST)	IWDPTPSHT[Phospho (ST)]PAGAATPGR	79.59	0	O75533	14.2624	DPTPSHTPAGAAT	T	261	H4PAGA - G protein-coupled receptor kinase 1 substrate motif ; H4P - GSK-3/ ERK1/ ERK2/ CDK5 substrate motif ;	SF3B1_HUMAN	No	No	Yes	Pro-directed (1)	PC9-MAPK
1604	DSDVEVYNIIK	Phospho (ST)	DS[Phospho (ST)]DVEVYNIIK	55.79	0	P34896	14.2029	AQPLKDSDVEVYN	S	29	D2DVE - b-Adrenergic Receptor kinase substrate motif ; 2DVE - Casein Kinase II substrate motif ; D2DVE - Casein Kinase II substrate motif ; KD2 - PKA kinase substrate motif ; KD2 - PKC kinase substrate motif ;	GLYC_HUMAN	No	No	Yes	Acidic (4)	PC9-CK2
1349	EGTLTQVPLAPPPPGAPPSPAPAR	Phospho (ST)	EGTLTQVPLAPPPPGAPPS[Phospho (ST)]PAPAR	50.14	0	P48634	14.1435	PPGAPPSPAPARF	S	1147	P2P - DNA dependent Protein kinase substrate motif ; PP2P - ERK1/2 Kinase substrate motif ; 2P - ERK1/2 Kinase substrate motif ; P2PAPA - G protein-coupled receptor kinase 1 substrate motif ; PP2P - GSK-3/ ERK1/ ERK2/ CDK5 substrate motif ; P2P - GSK-3/ ERK1/ ERK2/ CDK5 substrate motif ;	PRC2A_HUMAN	No	No	Yes	Pro-directed (1)	PC9-MAPK
1705	VPLPSLSPTMQAGTIAR	Phospho (ST)	VPLPSLS[Phospho (ST)]PTMQAGTIAR	128.25	0	P10515	14.0839	VPLPSLSPTMQAG	S	100	2P - ERK1/2 Kinase substrate motif ; L2P - GSK-3/ ERK1/ ERK2/ CDK5 substrate motif ; SL2P - GSK-3/ ERK1/ ERK2/ CDK5 substrate motif ;	ODP2_HUMAN	No	No	Yes	Pro-directed (1)	PC9-MAPK
1780	ASGQAFELILSPR	Phospho (ST)	ASGQAFELILS[Phospho (ST)]PR	95.89	0	P16949	14.0839	AFELILSPRSKES	S	25	2PRS - Casein Kinase I substrate motif ; 2P - ERK1/2 Kinase substrate motif ; 2PR - Growth associated histone HI kinase substrate motif ; L2P - GSK-3/ ERK1/ ERK2/ CDK5 substrate motif ; IL2P - GSK-3/ ERK1/ ERK2/ CDK5 substrate motif ; 2PR - PKA kinase substrate motif ; 2PR - PKC kinase substrate motif ;	STMN1_HUMAN	No	No	Yes	Pro-directed (1)	PC9-MAPK
754	FEDYLNAESR	Phospho (Y)	FEDY[Phospho (Y)]LNAESR	42.91	0	Q16181	14.0244	DSKFEDYLNAESR	Y	141	ED6L - EGFR kinase substrate motif ; ED6 - PTP1B phosphatase substrate motif ; ED6 - SHP1 phosphatase substrate motif ; D6 - TC-PTP phosphatase substrate motif ;	SEPT7_HUMAN	No	No	Yes	Other	PC144-EGFR
1533	SPDTNYLFMGDYVDR	Oxidation (M); Phospho (Y)	SPDTNYLFM[Oxidation (M)]GDY[Phospho (Y)]VDR	45.34	0	P62714	14.0244	YLFMGDYVDRGYY	Y	86	6VDRGY - ALK kinase substrate motif ; GD6V - EGFR kinase substrate motif ; D6 - TC-PTP phosphatase substrate motif ;	PP2AB_HUMAN	No	Yes	Yes	Acidic (4)	PC145-EGFR
1318	LTFDSSFSPNTGK	Phospho (ST)	LTFDSSFS[Phospho (ST)]PNTGK	98.73	0	P21796	14	TFDSSFSPNTGKK	S	104	2PNT - Casein Kinase I substrate motif ; 2P - ERK1/2 Kinase substrate motif ; F2P - GSK-3/ ERK1/ ERK2/ CDK5 substrate motif ; SF2P - GSK-3/ ERK1/ ERK2/ CDK5 substrate motif ;	VDAC1_HUMAN	No	No	Yes	Pro-directed (1)	PC9-MAPK
1509	RASGQAFELILSPR	Phospho (ST)	RASGQAFELILS[Phospho (ST)]PR	64.47	1	P16949	14	AFELILSPRSKES	S	25	2PRS - Casein Kinase I substrate motif ; 2P - ERK1/2 Kinase substrate motif ; 2PR - Growth associated histone HI kinase substrate motif ; L2P - GSK-3/ ERK1/ ERK2/ CDK5 substrate motif ; IL2P - GSK-3/ ERK1/ ERK2/ CDK5 substrate motif ; 2PR - PKA kinase substrate motif ; 2PR - PKC kinase substrate motif ;	STMN1_HUMAN	No	No	Yes	Pro-directed (1)	PC9-MAPK
1714	LLQETELVEPLTPSGAMPNQAQMR	Phospho (ST)	LLQETELVEPLT[Phospho (ST)]PSGAMPNQAQMR	69.13	0	P04626	14	ELVEPLTPSGAMP	T	701	EPL4 - Casein Kinase I substrate motif ; PL4P - ERK1/2 Kinase substrate motif ; L4PSGA - G protein-coupled receptor kinase 1 substrate motif ; PL4P - GSK-3/ ERK1/ ERK2/ CDK5 kinase motif ; L4P - GSK-3/ ERK1/ ERK2/ CDK5 substrate motif ; PL4P - RAF1 kinase substrate motif ; L4P - RAF1 kinase substrate motif ;	ERBB2_HUMAN	Yes	No	Yes	Pro-directed (1)	PC9-MAPK
797	NAVEEYVYEFR	Phospho (Y)	NAVEEY[Phospho (Y)]VYEFR	41.75	0	Q92598	14	KNAVEEYVYEFRD	Y	641	EE6V - EGFR kinase substrate motif ; EE6 - SHP1 phosphatase substrate motif ; E6 - TC-PTP phosphatase substrate motif ;	HS105_HUMAN	No	No	Yes	Acidic (4)	PC227-EGFR
147	EVAEAATGEDASSPPPK	Phospho (ST)	EVAEAATGEDASS[Phospho (ST)]PPPK	134.67	0	Q99536	13.9647	TGEDASSPPPKTE	S	18	DAS2 - Casein Kinase I substrate motif ; 2P - ERK1/2 Kinase substrate motif ; S2P - GSK-3/ ERK1/ ERK2/ CDK5 substrate motif ; AS2P - GSK-3/ ERK1/ ERK2/ CDK5 substrate motif ;	VAT1_HUMAN	No	No	Yes	Pro-directed (1)	PC9-MAPK
7	THKPDPGTPQHTSSRPPEPQK	Phospho (ST)	THKPDPGT[Phospho (ST)]PQHTSSRPPEPQK	68.17	0	Q9UDY2	13.9051	HKPDPGTPQHTSS	T	1131	DPG4 - Casein Kinase I substrate motif ; PG4P - ERK1/2 Kinase substrate motif ; G4PQHT - G protein-coupled receptor kinase 1 substrate motif ; PG4P - GSK-3/ ERK1/ ERK2/ CDK5 kinase motif ; G4P - GSK-3/ ERK1/ ERK2/ CDK5 substrate motif ;	ZO2_HUMAN	No	No	Yes	Pro-directed (1)	PC9-MAPK
1302	FYSLPQSPQQFK	Phospho (ST)	FYSLPQS[Phospho (ST)]PQQFK	50.7	0	Q6PI48	13.9051	FYSLPQSPQQFKQ	S	242	PQ2P - ERK1/2 Kinase substrate motif ; 2P - ERK1/2 Kinase substrate motif ; PQ2P - GSK-3/ ERK1/ ERK2/ CDK5 substrate motif ; Q2P - GSK-3/ ERK1/ ERK2/ CDK5 substrate motif ;	SYDM_HUMAN	No	No	Yes	Pro-directed (1)	PC9-MAPK
1177	EGRPSGEAFVELESEDEVK	Phospho (ST)	EGRPSGEAFVELES[Phospho (ST)]EDEVK	93.02	0	P31943	13.8454	AFVELESEDEVKL	S	63	E2EDE - b-Adrenergic Receptor kinase substrate motif ; ELE2 - Casein Kinase I substrate motif ; 2EDE - Casein Kinase II substrate motif ; E2EDE - Casein Kinase II substrate motif ; LE2E - G protein-coupled receptor kinase 1 substrate motif ;	HNRH1_HUMAN	No	No	Yes	Acidic (4)	PC9-CK2
1556	IGEEQSAEDAEDGPPELLFIHGGHTAK	Phospho (ST)	IGEEQS[Phospho (ST)]AEDAEDGPPELLFIHGGHTAK	89.1	0	Q16576	13.7259	KIGEEQSAEDAED	S	354	EEQ2 - Casein Kinase I substrate motif ; 2AE - Casein Kinase II substrate motif ; 2AED - Casein Kinase II substrate motif ; Q2AEDA - G protein-coupled receptor kinase 1 substrate motif ; Q2AEDAE - Pyruvate dehydrogenase kinase substrate motif ;	RBBP7_HUMAN	No	No	Yes	Acidic (4)	PC9-CK2
1561	GSTLDLSDLEAEK	Phospho (ST)	GSTLDLS[Phospho (ST)]DLEAEK	100.4	0	O00767	13.7259	GSTLDLSDLEAEK	S	203	2DLE - Casein Kinase II substrate motif ; 2DLEAE - Casein Kinase II substrate motif ; L2DLEA - G protein-coupled receptor kinase 1 substrate motif ;	ACOD_HUMAN	No	No	Yes	Acidic (4)	PC9-CK2
340	AGGPATPLSPTR	Phospho (ST)	AGGPATPLS[Phospho (ST)]PTR	80.87	0	Q03252	13.666	GPATPLSPTRLSR	S	17	2PTR - Cdc2 kinase substrate motif ; 2PTR - CDK1/2/4/ 6 kinase substrate motif ; 2PTRL - CDK kinase substrate motif ; PL2PTR - CDK4 kinase substrate motif ; PL2P - ERK1/2 Kinase substrate motif ; 2P - ERK1/2 Kinase substrate motif ; 2PTR - Growth associated histone HI kinase substrate motif ; PL2P - GSK-3/ ERK1/ ERK2/ CDK5 substrate motif ; L2P - GSK-3/ ERK1/ ERK2/ CDK5 substrate motif ;	LMNB2_HUMAN	No	No	Yes	Pro-directed (1)	PC9-MAPK
859	TPAAAAAMNLASPR	Phospho (ST)	TPAAAAAMNLAS[Phospho (ST)]PR	81.72	0	Q9UQ35	13.666	AAMNLASPRTAVA	S	2272	2PRT - Casein Kinase I substrate motif ; 2P - ERK1/2 Kinase substrate motif ; A2PRTA - G protein-coupled receptor kinase 1 substrate motif ; 2PR - Growth associated histone HI kinase substrate motif ; A2P - GSK-3/ ERK1/ ERK2/ CDK5 substrate motif ; LA2P - GSK-3/ ERK1/ ERK2/ CDK5 substrate motif ; 2PR - PKA kinase substrate motif ; 2PR - PKC kinase substrate motif ;	SRRM2_HUMAN	No	No	Yes	Pro-directed (1)	PC9-MAPK
868	KPFMLDEEGDTQTEETQPSETK	Phospho (ST)	KPFMLDEEGDT[Phospho (ST)]QTEETQPSETK	81.32	0	P20042	13.666	LDEEGDTQTEETQ	T	31	D4QTE - b-Adrenergic Receptor kinase substrate motif ; EGD4 - Casein Kinase I substrate motif ; 4QTE - Casein Kinase II substrate motif ;	IF2B_HUMAN	No	Yes	Yes	Acidic (4)	PC9-CK2
1098	ILGADTSVDLEETGR	Phospho (ST)	ILGADT[Phospho (ST)]SVDLEETGR	124.93	0	P25705	13.666	RILGADTSVDLEE	T	64	D4SVD - b-Adrenergic Receptor kinase substrate motif ; 4SVD - Casein Kinase II substrate motif ;	ATPA_HUMAN	No	No	Yes	Acidic (4)	PC9-CK2
1143	FNPETDYLTGTDGK	Phospho (Y)	FNPETDY[Phospho (Y)]LTGTDGK	89.67	0	Q99798	13.6062	FNPETDYLTGTDG	Y	513	ETD6 - ALK kinase substrate motif ; TD6L - EGFR kinase substrate motif ; D6 - TC-PTP phosphatase substrate motif ;	ACON_HUMAN	No	No	Yes	Other	PC146-EGFR
750	AAAYDISEDEED	Phospho (ST)	AAAYDIS[Phospho (ST)]EDEED	63.4	0	P49585	13.5463	AAAYDISEDEEDX	S	362	2EDE - Casein Kinase II substrate motif ; 2EDEED - Casein Kinase II substrate motif ; DI2E - G protein-coupled receptor kinase 1 substrate motif ;	PCY1A_HUMAN	No	No	Yes	Acidic (4)	PC9-CK2
954	LQGVGALGQAASDNSGPEDAK	Phospho (ST)	LQGVGALGQAASDNS[Phospho (ST)]GPEDAK	90.16	0	Q5JPE7	13.5463	QAASDNSGPEDAK	S	1205	2GPE - Casein Kinase II substrate motif ;	NOMO2_HUMAN	No	No	Yes	Acidic (4)	PC9-CK2
1265	AIPVSPSAVEEDEDEDGHTVVATAR	Phospho (ST)	AIPVS[Phospho (ST)]PSAVEEDEDEDGHTVVATAR	83.75	0	Q07157	13.4863	PKAIPVSPSAVEE	S	1617	PV2P - ERK1/2 Kinase substrate motif ; 2P - ERK1/2 Kinase substrate motif ; PV2P - GSK-3/ ERK1/ ERK2/ CDK5 substrate motif ; V2P - GSK-3/ ERK1/ ERK2/ CDK5 substrate motif ;	ZO1_HUMAN	No	No	Yes	Pro-directed (1)	PC9-MAPK
1767	FGQAATMEGIGAIGGTPPAFNR	Phospho (ST)	FGQAATMEGIGAIGGT[Phospho (ST)]PPAFNR	95.01	0	Q15233	13.4863	IGAIGGTPPAFNR	T	450	G4P - GSK-3/ ERK1/ ERK2/ CDK5 substrate motif ;	NONO_HUMAN	No	No	Yes	Pro-directed (1)	PC9-MAPK
1	RHHPSSPLPGSK	Phospho (ST)	RHHPSS[Phospho (ST)]PLPGSK	52.86	1	Q9P2N6	13.4263	KRHHPSSPLPGSK	S	633	PS2P - ERK1/2 Kinase substrate motif ; 2P - ERK1/2 Kinase substrate motif ; PS2P - GSK-3/ ERK1/ ERK2/ CDK5 substrate motif ; S2P - GSK-3/ ERK1/ ERK2/ CDK5 substrate motif ;	KANL3_HUMAN	No	No	Yes	Pro-directed (1)	PC9-MAPK
1242	ASTPDWVSEGPQPGLR	Phospho (ST)	AST[Phospho (ST)]PDWVSEGPQPGLR	84.88	0	Q8IVT2	13.4263	HVGRASTPDWVSE	T	377	VGRAS4PDWV - Calmodulin-dependent protein kinase I substrate motif ; RAS4 - Calmodulin-dependent protein kinase II substrate motif ; VGRAS4PD - Calmodulin-dependent protein kinase II substrate motif ; VGRAS4 - Calmodulin-dependent protein kinase IV substrate motif ; VGRAS4 - Chk1 kinase substrate motif ; S4P - GSK-3/ ERK1/ ERK2/ CDK5 substrate motif ; RAS4 - PKC kinase substrate motif ;	CS021_HUMAN	No	No	Yes	Pro-directed (1)	PC9-MAPK
898	MIGFPSSAGSVSPR	Oxidation (M); Phospho (ST)	M[Oxidation (M)]IGFPSSAGSVS[Phospho (ST)]PR	93.63	0	P13646	13.3663	SSAGSVSPRSTSV	S	427	2PRS - Casein Kinase I substrate motif ; 2P - ERK1/2 Kinase substrate motif ; V2PRST - G protein-coupled receptor kinase 1 substrate motif ; 2PR - Growth associated histone HI kinase substrate motif ; V2P - GSK-3/ ERK1/ ERK2/ CDK5 substrate motif ; SV2P - GSK-3/ ERK1/ ERK2/ CDK5 substrate motif ; 2PR - PKA kinase substrate motif ; 2PR - PKC kinase substrate motif ;	K1C13_HUMAN	No	No	Yes	Pro-directed (1)	PC9-MAPK
265	AGGPTTPLSPTR	2 Phospho (ST)	AGGPTT[Phospho (ST)]PLS[Phospho (ST)]PTR	40.74	0	P20700	13.3062	RAGGPTTPLSPTR	T	20	4PLS - Casein Kinase I substrate motif ; PT4P - ERK1/2 Kinase substrate motif ; T4PLSP - G protein-coupled receptor kinase 1 substrate motif ; PT4P - GSK-3/ ERK1/ ERK2/ CDK5 kinase motif ; T4P - GSK-3/ ERK1/ ERK2/ CDK5 substrate motif ;	LMNB1_HUMAN	No	No	Yes	Pro-directed (1)	PC9-MAPK
265	AGGPTTPLSPTR	2 Phospho (ST)	AGGPTT[Phospho (ST)]PLS[Phospho (ST)]PTR	40.74	0	P20700	13.3062	GPTTPLSPTRLSR	S	23	2PTR - Cdc2 kinase substrate motif ; 2PTR - CDK1/2/4/ 6 kinase substrate motif ; 2PTRL - CDK kinase substrate motif ; PL2PTR - CDK4 kinase substrate motif ; PL2P - ERK1/2 Kinase substrate motif ; 2P - ERK1/2 Kinase substrate motif ; 2PTR - Growth associated histone HI kinase substrate motif ; PL2P - GSK-3/ ERK1/ ERK2/ CDK5 substrate motif ; L2P - GSK-3/ ERK1/ ERK2/ CDK5 substrate motif ;	LMNB1_HUMAN	No	No	Yes	Pro-directed (1)	PC9-MAPK
303	AQTSTDAPTSAPSAPPSTPTPSAGK	Phospho (ST)	AQTSTDAPTSAPSAPPST[Phospho (ST)]PTPSAGK	61.97	0	Q8IWZ8	13.186	PSAPPSTPTPSAG	T	116	PS4P - ERK1/2 Kinase substrate motif ; S4PTPS - G protein-coupled receptor kinase 1 substrate motif ; PS4P - GSK-3/ ERK1/ ERK2/ CDK5 kinase motif ; S4P - GSK-3/ ERK1/ ERK2/ CDK5 substrate motif ;	SUGP1_HUMAN	No	No	Yes	Pro-directed (1)	PC9-MAPK
1623	ELVEPLTPSGEAPNQALLR	Phospho (ST)	ELVEPLT[Phospho (ST)]PSGEAPNQALLR	112.56	0	P00533	13.186	ELVEPLTPSGEAP	T	693	EPL4 - Casein Kinase I substrate motif ; PL4P - ERK1/2 Kinase substrate motif ; PL4P - GSK-3/ ERK1/ ERK2/ CDK5 kinase motif ; L4P - GSK-3/ ERK1/ ERK2/ CDK5 substrate motif ; PL4P - RAF1 kinase substrate motif ; L4P - RAF1 kinase substrate motif ;	EGFR_HUMAN	Yes	No	Yes	Pro-directed (1)	PC9-MAPK
1951	ILLSQTTGVAIPLHASSLDDVSLASTPK	Phospho (ST)	ILLSQTTGVAIPLHASSLDDVSLAST[Phospho (ST)]PK	81	0	P12270	13.186	DVSLASTPKRPST	T	641	4PKR - Cdc2 kinase substrate motif ; 4PKR - CDK1/2/4/ 6 kinase substrate motif ; S4PKRP - G protein-coupled receptor kinase 1 substrate motif ; 4PKR - Growth associated histone HI kinase substrate motif ; 4PK - Growth associated histone HI kinase substrate motif ; S4P - GSK-3/ ERK1/ ERK2/ CDK5 substrate motif ; 4PK - PKA kinase substrate motif ; 4PK - PKC kinase substrate motif ;	TPR_HUMAN	No	No	Yes	Pro-directed (1)	PC9-MAPK
141	HDDYFQER	Phospho (Y)	HDDY[Phospho (Y)]FQER	43.05	0	Q8N684	13.186	EDRHDDYFQERNR	Y	451	DD6F - EGFR kinase substrate motif ; DD6 - SHP1 phosphatase substrate motif ; D6 - TC-PTP phosphatase substrate motif ;	CPSF7_HUMAN	No	No	Yes	Acidic (4)	PC147-EGFR
26	DYSDHPSGGSYR	Phospho (Y)	DY[Phospho (Y)]SDHPSGGSYR	41.22	0	P38159	13.1258	YGRDRDYSDHPSG	Y	272	DRD6 - ALK kinase substrate motif ; RD6S - EGFR kinase substrate motif ; 6S - Src kinase substrate motif ; D6 - TC-PTP phosphatase substrate motif ;	RBMX_HUMAN	No	No	Yes	Acidic (4)	PC148-EGFR
1116	DEILPTTPISEQK	Phospho (ST)	DEILPTT[Phospho (ST)]PISEQK	77.16	0	P23396	13.0655	DEILPTTPISEQK	T	221	4PIS - Casein Kinase I substrate motif ; PT4P - ERK1/2 Kinase substrate motif ; PT4P - GSK-3/ ERK1/ ERK2/ CDK5 kinase motif ; T4P - GSK-3/ ERK1/ ERK2/ CDK5 substrate motif ;	RS3_HUMAN	No	No	Yes	Pro-directed (1)	PC9-MAPK
1283	IEYDTFGELK	Phospho (Y)	IEY[Phospho (Y)]DTFGELK	48.58	0	P07954	13.0655	NSFRIEYDTFGEL	Y	54	IE6D - EGFR kinase substrate motif ; 6D - Src kinase substrate motif ; E6 - TC-PTP phosphatase substrate motif ;	FUMH_HUMAN	No	No	Yes	Basic (3)	PC149-EGFR
172	LHKPPADSGVDLR	Phospho (ST)	LHKPPADS[Phospho (ST)]GVDLR	53.83	0	O15427	13.0053	HKPPADSGVDLRE	S	436	D2GVD - b-Adrenergic Receptor kinase substrate motif ; 2GVD - Casein Kinase II substrate motif ; D2GVDLR - Pyruvate dehydrogenase kinase substrate motif ;	MOT4_HUMAN	No	No	Yes	Acidic (4)	PC9-CK2
845	QPPVSPGTALVGSQK	Phospho (ST)	QPPVS[Phospho (ST)]PGTALVGSQK	92.2	0	P17096	13.0053	RKQPPVSPGTALV	S	36	2PGT - Casein Kinase I substrate motif ; PV2P - ERK1/2 Kinase substrate motif ; 2P - ERK1/2 Kinase substrate motif ; V2PGTA - G protein-coupled receptor kinase 1 substrate motif ; PV2P - GSK-3/ ERK1/ ERK2/ CDK5 substrate motif ; V2P - GSK-3/ ERK1/ ERK2/ CDK5 substrate motif ;	HMGA1_HUMAN	No	No	Yes	Pro-directed (1)	PC9-CK2
1386	DELSDWSLAGEDDRDSR	Phospho (ST)	DELS[Phospho (ST)]DWSLAGEDDRDSR	44.93	1	P51114	13.0053	ERKDELSDWSLAG	S	420	DEL2 - Casein Kinase I substrate motif ; 2DWS - Casein Kinase I substrate motif ; KDEL2 - PKA kinase substrate motif ;	FXR1_HUMAN	No	No	Yes	Acidic (4)	PC9-CK2
547	LLVGSEDYGR	Phospho (Y)	LLVGSEDY[Phospho (Y)]GR	54.3	0	Q13813	13.0053	LVGSEDYGRDLTG	Y	1792	ED6G - EGFR kinase substrate motif ; 6G - Src kinase substrate motif ; ED6 - PTP1B phosphatase substrate motif ; ED6 - SHP1 phosphatase substrate motif ; D6 - TC-PTP phosphatase substrate motif ;	SPTN1_HUMAN	No	No	Yes	Acidic (4)	PC150-EGFR
801	VLLPEYGGTK	Phospho (Y)	VLLPEY[Phospho (Y)]GGTK	61.98	0	P61604	13.0053	KVLLPEYGGTKVV	Y	76	PE6G - EGFR kinase substrate motif ; 6G - Src kinase substrate motif ; E6 - TC-PTP phosphatase substrate motif ;	CH10_HUMAN	No	No	Yes	Other	PC151-EGFR
751	FNGSHVVGSPFK	Phospho (ST)	FNGSHVVGS[Phospho (ST)]PFK	65.01	0	O75369	12.8846	GSHVVGSPFKVRV	S	2369	2PFK - Cdc2 kinase substrate motif ; 2PFK - CDK1/2/4/ 6 kinase substrate motif ; 2PFKV - CDK kinase substrate motif ; 2P - ERK1/2 Kinase substrate motif ; 2PFK - Growth associated histone HI kinase substrate motif ; G2P - GSK-3/ ERK1/ ERK2/ CDK5 substrate motif ; VG2P - GSK-3/ ERK1/ ERK2/ CDK5 substrate motif ;	FLNB_HUMAN	No	No	Yes	Pro-directed (1)	PC9-MAPK
794	ITSPLMEPSSIEK	Oxidation (M); Phospho (ST)	ITS[Phospho (ST)]PLM[Oxidation (M)]EPSSIEK	82.46	0	P28066	12.8846	VEKRITSPLMEPS	S	56	RIT2 - Calmodulin-dependent protein kinase II substrate motif ; 2P - ERK1/2 Kinase substrate motif ; T2P - GSK-3/ ERK1/ ERK2/ CDK5 substrate motif ; IT2P - GSK-3/ ERK1/ ERK2/ CDK5 substrate motif ; KRIT2 - PKA kinase substrate motif ; RIT2 - PKA kinase substrate motif ; RIT2 - PKC kinase substrate motif ;	PSA5_HUMAN	No	No	Yes	Pro-directed (1)	PC9-MAPK
732	DITSDTSGDFR	Phospho (ST)	DITS[Phospho (ST)]DTSGDFR	90.11	0	P04083	12.8846	LAKDITSDTSGDF	S	170	DIT2 - Casein Kinase I substrate motif ; 2DTS - Casein Kinase I substrate motif ; KDIT2 - PKA kinase substrate motif ;	ANXA1_HUMAN	No	No	Yes	Acidic (4)	PC9-CK2
980	TVQSNSPISALAPTGK	Phospho (ST)	TVQSNS[Phospho (ST)]PISALAPTGK	105.51	0	O95292	12.8242	KTVQSNSPISALA	S	206	2PIS - Casein Kinase I substrate motif ; 2P - ERK1/2 Kinase substrate motif ; N2PISA - G protein-coupled receptor kinase 1 substrate motif ; N2P - GSK-3/ ERK1/ ERK2/ CDK5 substrate motif ; SN2P - GSK-3/ ERK1/ ERK2/ CDK5 substrate motif ;	VAPB_HUMAN	No	No	Yes	Pro-directed (1)	PC9-MAPK
1183	IFTSIGEDYDER	Phospho (ST)	IFTS[Phospho (ST)]IGEDYDER	44.68	0	P35232	12.8242	LPRIFTSIGEDYD	S	109	2IGE - Casein Kinase II substrate motif ;	PHB_HUMAN	No	No	Yes	Acidic (4)	PC9-CK2
1221	ATFYGEQVDYYK	Phospho (Y)	ATFYGEQVDY[Phospho (Y)]YK	64.94	0	P46940	12.8242	YGEQVDYYKSYIK	Y	1526	VD6Y - EGFR kinase substrate motif ; D6 - TC-PTP phosphatase substrate motif ;	IQGA1_HUMAN	No	No	Yes	Other	PC152-EGFR
58	TPHYGSQTPLHDGSR	Phospho (ST)	TPHYGSQT[Phospho (ST)]PLHDGSR	67.55	0	O00267	12.7637	PHYGSQTPLHDGS	T	806	Q4P - GSK-3/ ERK1/ ERK2/ CDK5 substrate motif ;	SPT5H_HUMAN	No	No	Yes	Pro-directed (1)	PC9-MAPK
1374	TEIMSPLYQDEAPK	Phospho (ST)	TEIMS[Phospho (ST)]PLYQDEAPK	122.69	0	Q8IY81	12.7637	LKTEIMSPLYQDE	S	584	EIM2 - Casein Kinase I substrate motif ; 2P - ERK1/2 Kinase substrate motif ; M2P - GSK-3/ ERK1/ ERK2/ CDK5 substrate motif ; IM2P - GSK-3/ ERK1/ ERK2/ CDK5 substrate motif ;	RRMJ3_HUMAN	No	No	Yes	Pro-directed (1)	PC9-MAPK
1727	SEAVVEYVFSGSR	Phospho (Y)	SEAVVEY[Phospho (Y)]VFSGSR	81.85	0	Q7KZF4	12.7637	SEAVVEYVFSGSR	Y	533	VE6V - EGFR kinase substrate motif ; E6 - TC-PTP phosphatase substrate motif ;	SND1_HUMAN	No	No	Yes	Other	PC153-EGFR
1668	LASFSPSPPSPYPTTVGPVESSGLR	Phospho (ST)	LASFSPSPPS[Phospho (ST)]PYPTTVGPVESSGLR	58.49	0	Q96SK2	12.6427	FSPSPPSPYPTTV	S	201	P2P - DNA dependent Protein kinase substrate motif ; PP2P - ERK1/2 Kinase substrate motif ; 2P - ERK1/2 Kinase substrate motif ; P2PYPT - G protein-coupled receptor kinase 1 substrate motif ; PP2P - GSK-3/ ERK1/ ERK2/ CDK5 substrate motif ; P2P - GSK-3/ ERK1/ ERK2/ CDK5 substrate motif ;	TM209_HUMAN	No	No	Yes	Pro-directed (1)	PC9-MAPK
785	GPSTVTDLEDTK	Phospho (ST)	GPSTVT[Phospho (ST)]DLEDTK	74.73	0	O94973	12.5215	KGPSTVTDLEDTK	T	625	4DLE - Casein Kinase II substrate motif ;	AP2A2_HUMAN	No	No	Yes	Acidic (4)	PC9-CK2
1171	NPDDITNEEYGEFYK	Phospho (Y)	NPDDITNEEY[Phospho (Y)]GEFYK	90.82	0	P07900	12.5215	DITNEEYGEFYKS	Y	309	EE6G - EGFR kinase substrate motif ; 6G - Src kinase substrate motif ; EE6 - SHP1 phosphatase substrate motif ; E6 - TC-PTP phosphatase substrate motif ;	HS90A_HUMAN	No	No	Yes	Acidic (4)	PC154-EGFR
1588	ADIDVSGPSVDTDAPDLDIEGPEGK	Phospho (ST)	ADIDVSGPS[Phospho (ST)]VDTDAPDLDIEGPEGK	58.49	0	Q09666	12.4002	IDVSGPSVDTDAP	S	1747	2VDT - Casein Kinase I substrate motif ; P2V - DNA dependent Protein kinase substrate motif ;	AHNK_HUMAN	No	No	Yes	Acidic (4)	PC9-CK2
947	LESPTVSTLTPSSPGK	2 Phospho (ST)	LES[Phospho (ST)]PTVSTLTPSS[Phospho (ST)]PGK	55.46	0	Q96C36	12.3394	STLTPSSPGKLLT	S	304	2PGK - Cdc2 kinase substrate motif ; 2PGK - CDK1/2/4/ 6 kinase substrate motif ; 2PGKL - CDK kinase substrate motif ; PS2P - ERK1/2 Kinase substrate motif ; 2P - ERK1/2 Kinase substrate motif ; 2PGK - Growth associated histone HI kinase substrate motif ; PS2P - GSK-3/ ERK1/ ERK2/ CDK5 substrate motif ; S2P - GSK-3/ ERK1/ ERK2/ CDK5 substrate motif ;	P5CR2_HUMAN	No	No	Yes	Pro-directed (1)	PC9-MAPK
1212	KPLIIFTPK	Phospho (ST)	KPLIIFT[Phospho (ST)]PK	67.74	0	Q02218	12.3394	KPLIIFTPKSLLR	T	858	4PKS - Casein Kinase I substrate motif ; 4PK - Growth associated histone HI kinase substrate motif ; F4P - GSK-3/ ERK1/ ERK2/ CDK5 substrate motif ; 4PK - PKA kinase substrate motif ; 4PK - PKC kinase substrate motif ;	ODO1_HUMAN	No	No	Yes	Pro-directed (1)	PC9-MAPK
25	RSNSEVEDVGPTSHNR	Phospho (ST)	RS[Phospho (ST)]NSEVEDVGPTSHNR	50.39	1	Q13206	12.2786	QGMKKRSNSEVED	S	829	MKKR2NSEV - AMP-activated protein kinase substrate motif ; 2NSE - Casein Kinase II substrate motif ; KR2 - PKA kinase substrate motif ; KKR2 - PKA kinase substrate motif ; KKR2 - PKC kinase substrate motif ; KR2 - PKC kinase substrate motif ;	DDX10_HUMAN	No	No	Yes	Basic (3)	PC9-CK2
480	LVESDAEAEAVR	Phospho (ST)	LVES[Phospho (ST)]DAEAEAVR	73.4	0	Q9BZJ0	12.2786	YLRLVESDAEAEA	S	503	E2DAE - b-Adrenergic Receptor kinase substrate motif ; 2DAE - Casein Kinase II substrate motif ; 2DAEAE - Casein Kinase II substrate motif ; E2DAE - Casein Kinase II substrate motif ; E2DAEA - G protein-coupled receptor kinase 1 substrate motif ;	CRNL1_HUMAN	No	No	Yes	Acidic (4)	PC9-CK2
601	IEDVTPIPSDSTR	Phospho (ST)	IEDVT[Phospho (ST)]PIPSDSTR	48.12	0	P62263	12.2178	GRIEDVTPIPSDS	T	133	EDV4 - Casein Kinase I substrate motif ; V4PIPS - G protein-coupled receptor kinase 1 substrate motif ; V4P - GSK-3/ ERK1/ ERK2/ CDK5 substrate motif ;	RS14_HUMAN	No	No	Yes	Pro-directed (1)	PC9-MAPK
1902	EHNSMWASLSSPDAEAVEPDFSSIER	Phospho (ST)	EHNSMWASLSS[Phospho (ST)]PDAEAVEPDFSSIER	48.56	0	Q27J81	12.2178	MWASLSSPDAEAV	S	589	2P - ERK1/2 Kinase substrate motif ; S2P - GSK-3/ ERK1/ ERK2/ CDK5 substrate motif ; LS2P - GSK-3/ ERK1/ ERK2/ CDK5 substrate motif ;	INF2_HUMAN	No	No	Yes	Pro-directed (1)	PC9-MAPK
1151	GVGDDQLGEESEERDDHLLPM	Oxidation (M); Phospho (ST)	GVGDDQLGEES[Phospho (ST)]EERDDHLLPM[Oxidation (M)]	39.79	1	P20645	12.2178	DQLGEESEERDDH	S	267	E2EER - b-Adrenergic Receptor kinase substrate motif ; 2EE - Casein Kinase II substrate motif ; EE2E - G protein-coupled receptor kinase 1 substrate motif ;	MPRD_HUMAN	No	No	Yes	Acidic (4)	PC9-CK2
208	GDRSPEPGQTWTR	Phospho (ST)	GDRS[Phospho (ST)]PEPGQTWTR	37.57	1	Q09666	12.157	HRKGDRSPEPGQT	S	93	2PE - Casein Kinase II substrate motif ; 2P - ERK1/2 Kinase substrate motif ; R2P - Growth associated histone HI kinase substrate motif ; R2P - GSK-3/ ERK1/ ERK2/ CDK5 substrate motif ; DR2P - GSK-3/ ERK1/ ERK2/ CDK5 substrate motif ; KGDR2 - PKA kinase substrate motif ;	AHNK_HUMAN	No	No	Yes	Pro-directed (1)	PC9-MAPK
322	IIAEGANGPTTPEADK	Phospho (ST)	IIAEGANGPTT[Phospho (ST)]PEADK	93.59	0	P49448	12.157	GANGPTTPEADKI	T	410	PT4P - ERK1/2 Kinase substrate motif ; PT4P - GSK-3/ ERK1/ ERK2/ CDK5 kinase motif ; T4P - GSK-3/ ERK1/ ERK2/ CDK5 substrate motif ;	DHE4_HUMAN	No	No	Yes	Pro-directed (1)	PC9-MAPK
521	AESEQEAYLRED	Phospho (ST)	AES[Phospho (ST)]EQEAYLRED	58.92	1	Q9NR28	12.157	GEERAESEQEAYL	S	230	E2EQE - b-Adrenergic Receptor kinase substrate motif ; RAE2 - Calmodulin-dependent protein kinase II substrate motif ; 2EQE - Casein Kinase II substrate motif ; E2EQE - Casein Kinase II substrate motif ; AE2E - G protein-coupled receptor kinase 1 substrate motif ; E2EQEA - G protein-coupled receptor kinase 1 substrate motif ; RAE2 - PKA kinase substrate motif ; RAE2 - PKC kinase substrate motif ;	DBLOH_HUMAN	No	No	Yes	Basic (3)	PC9-CK2
1470	GGPGSAVSPYPTFNPSSDVAALHK	Phospho (ST)	GGPGSAVS[Phospho (ST)]PYPTFNPSSDVAALHK	117.8	0	P04083	12.096	GPGSAVSPYPTFN	S	37	2PYPTF - Casein Kinase I substrate motif ; 2P - ERK1/2 Kinase substrate motif ; V2PYPT - G protein-coupled receptor kinase 1 substrate motif ; V2P - GSK-3/ ERK1/ ERK2/ CDK5 substrate motif ; AV2P - GSK-3/ ERK1/ ERK2/ CDK5 substrate motif ;	ANXA1_HUMAN	No	No	Yes	Pro-directed (1)	PC9-MAPK
114	GYDDRDYYSR	Phospho (Y)	GYDDRDY[Phospho (Y)]YSR	43.39	1	P62995	12.096	GYDDRDYYSRSYR	Y	235	DRD6 - ALK kinase substrate motif ; 6YSRSY - ALK kinase substrate motif ; RD6Y - EGFR kinase substrate motif ; D6 - TC-PTP phosphatase substrate motif ;	TRA2B_HUMAN	No	No	Yes	Other	PC156-EGFR
1181	VPFSPGPAPPPHMGELDQER	Phospho (ST)	VPFS[Phospho (ST)]PGPAPPPHMGELDQER	60.81	0	Q6Y7W6	12.0351	WGRVPFSPGPAPP	S	593	PF2P - ERK1/2 Kinase substrate motif ; 2P - ERK1/2 Kinase substrate motif ; F2PGPA - G protein-coupled receptor kinase 1 substrate motif ; PF2P - GSK-3/ ERK1/ ERK2/ CDK5 substrate motif ; F2P - GSK-3/ ERK1/ ERK2/ CDK5 substrate motif ;	PERQ2_HUMAN	No	No	Yes	Pro-directed (1)	PC9-MAPK
1901	FEPQVDTEAEDMISAVK	Phospho (ST)	FEPQVDT[Phospho (ST)]EAEDMISAVK	101.32	0	Q9UIG0	12.0351	FEPQVDTEAEDMI	T	833	D4EAE - b-Adrenergic Receptor kinase substrate motif ; 4EAE - Casein Kinase II substrate motif ; VD4E - G protein-coupled receptor kinase 1 substrate motif ;	BAZ1B_HUMAN	No	No	Yes	Acidic (4)	PC9-CK2
1669	RPTPQDSPIFLPVDDTSFR	Phospho (ST)	RPTPQDS[Phospho (ST)]PIFLPVDDTSFR	53.55	0	P49327	12	RPTPQDSPIFLPV	S	1411	D2PIF - b-Adrenergic Receptor kinase substrate motif ; 2P - ERK1/2 Kinase substrate motif ; D2P - GSK-3/ ERK1/ ERK2/ CDK5 substrate motif ; QD2P - GSK-3/ ERK1/ ERK2/ CDK5 substrate motif ;	FAS_HUMAN	No	No	Yes	Pro-directed (1)	PC9-MAPK
766	YYTSASGDEMVSLK	Oxidation (M); 2 Phospho (ST)	YYT[Phospho (ST)]SAS[Phospho (ST)]GDEM[Oxidation (M)]VSLK	39.81	0	P07900	12	ELLRYYTSASGDE	T	467	RYY4 - Calmodulin-dependent protein kinase II substrate motif ; LLRYY4SA - Calmodulin-dependent protein kinase II substrate motif ; LLRYY4 - Calmodulin-dependent protein kinase IV substrate motif ; 4SAS - Casein Kinase I substrate motif ; LLRYY4 - Chk1 kinase substrate motif ; RYY4 - PKC kinase substrate motif ;	HS90A_HUMAN	No	No	Yes	Basic (3)	PC9-CK2
1206	YYTSASGDEMVSLK	2 Phospho (ST)	YYT[Phospho (ST)]SAS[Phospho (ST)]GDEMVSLK	83.66	0	P07900	12	ELLRYYTSASGDE	T	467	RYY4 - Calmodulin-dependent protein kinase II substrate motif ; LLRYY4SA - Calmodulin-dependent protein kinase II substrate motif ; LLRYY4 - Calmodulin-dependent protein kinase IV substrate motif ; 4SAS - Casein Kinase I substrate motif ; LLRYY4 - Chk1 kinase substrate motif ; RYY4 - PKC kinase substrate motif ;	HS90A_HUMAN	No	No	Yes	Basic (3)	PC9-CK2
1931	NLSDIDLMAPQPGV	Phospho (ST)	NLS[Phospho (ST)]DIDLMAPQPGV	62.28	0	Q96B49	11.9741	WLARNLSDIDLMA	S	63	LARNL2DIDL - Calmodulin-dependent protein kinase I substrate motif ; RNL2 - Calmodulin-dependent protein kinase II substrate motif ; LARNL2DI - Calmodulin-dependent protein kinase II substrate motif ; LARNL2 - Calmodulin-dependent protein kinase IV substrate motif ; 2DID - Casein Kinase II substrate motif ; LARNL2 - Chk1 kinase substrate motif ; RNL2 - PKA kinase substrate motif ; RNL2 - PKC kina…	TOM6_HUMAN	No	No	Yes	Basic (3)	PC9-CK2
2276	VDYIMQLPVPMDAALNK	Phospho (Y)	VDY[Phospho (Y)]IMQLPVPMDAALNK	72.67	0	P45974	11.9741	YTQRVDYIMQLPV	Y	485	VD6I - EGFR kinase substrate motif ; D6 - TC-PTP phosphatase substrate motif ;	UBP5_HUMAN	No	No	Yes	Basic (3)	PC157-EGFR
345	AGGPTTPLSPTR	Phospho (ST)	AGGPTTPLS[Phospho (ST)]PTR	59.39	0	P20700	11.9131	GPTTPLSPTRLSR	S	23	2PTR - Cdc2 kinase substrate motif ; 2PTR - CDK1/2/4/ 6 kinase substrate motif ; 2PTRL - CDK kinase substrate motif ; PL2PTR - CDK4 kinase substrate motif ; PL2P - ERK1/2 Kinase substrate motif ; 2P - ERK1/2 Kinase substrate motif ; 2PTR - Growth associated histone HI kinase substrate motif ; PL2P - GSK-3/ ERK1/ ERK2/ CDK5 substrate motif ; L2P - GSK-3/ ERK1/ ERK2/ CDK5 substrate motif ;	LMNB1_HUMAN	No	No	Yes	Pro-directed (1)	PC9-MAPK
678	RGPLAGLGPGSTPR	Phospho (ST)	RGPLAGLGPGST[Phospho (ST)]PR	40.57	1	Q8WUM0	11.9131	GLGPGSTPRTASR	T	28	4PRT - Casein Kinase I substrate motif ; S4PRTA - G protein-coupled receptor kinase 1 substrate motif ; 4PR - Growth associated histone HI kinase substrate motif ; S4P - GSK-3/ ERK1/ ERK2/ CDK5 substrate motif ; 4PR - PKA kinase substrate motif ; 4PR - PKC kinase substrate motif ;	NU133_HUMAN	No	No	Yes	Pro-directed (1)	PC9-MAPK
1725	LLSRPQDALEGVVLSPSLEAR	Phospho (ST)	LLSRPQDALEGVVLS[Phospho (ST)]PSLEAR	90.97	0	Q9NVI7	11.9131	LEGVVLSPSLEAR	S	369	2P - ERK1/2 Kinase substrate motif ; L2P - GSK-3/ ERK1/ ERK2/ CDK5 substrate motif ; VL2P - GSK-3/ ERK1/ ERK2/ CDK5 substrate motif ;	ATD3A_HUMAN	No	No	Yes	Pro-directed (1)	PC9-MAPK
505	EDQTEYLEER	Phospho (ST)	EDQT[Phospho (ST)]EYLEER	66.39	0	P07900	11.9131	HLKEDQTEYLEER	T	195	EDQ4 - Casein Kinase I substrate motif ; DQ4E - G protein-coupled receptor kinase 1 substrate motif ; KEDQ4 - PKA kinase substrate motif ; 4EY - Dual specificity protein phosphatase 1 substrate motif ;	HS90A_HUMAN	No	No	Yes	Acidic (4)	PC9-CK2
85	DYGNSPLHR	Phospho (Y)	DY[Phospho (Y)]GNSPLHR	53.53	0	P26599	11.9131	QGLTKDYGNSPLH	Y	430	KD6G - EGFR kinase substrate motif ; 6G - Src kinase substrate motif ; D6 - TC-PTP phosphatase substrate motif ;	PTBP1_HUMAN	No	No	Yes	Other	PC158-EGFR
147	NNASTDYDLSDK	Phospho (Y)	NNASTDY[Phospho (Y)]DLSDK	115.29	0	P39023	11.9131	NNASTDYDLSDKS	Y	307	TD6D - EGFR kinase substrate motif ; 6D - Src kinase substrate motif ; D6 - TC-PTP phosphatase substrate motif ;	RL3_HUMAN	No	No	Yes	Acidic (4)	PC159-EGFR
525	TNHIYVSSDDIK	Phospho (ST)	TNHIYVS[Phospho (ST)]SDDIK	55.58	0	Q6P2Q9	11.852	TNHIYVSSDDIKE	S	2093	2SDD - Casein Kinase II substrate motif ; V2SDDIK - Pyruvate dehydrogenase kinase substrate motif ;	PRP8_HUMAN	No	No	Yes	Acidic (4)	PC9-CK2
681	SVQYDDVPEYK	Phospho (Y)	SVQYDDVPEY[Phospho (Y)]K	67.95	0	Q13740	11.852	YDDVPEYKDRLNL	Y	86	PE6K - EGFR kinase substrate motif ; E6 - TC-PTP phosphatase substrate motif ;	CD166_HUMAN	No	No	Yes	Acidic (4)	PC160-EGFR
1453	TYDYLFK	Phospho (Y)	TYDY[Phospho (Y)]LFK	37.24	0	P61006	11.852	MAKTYDYLFKLLL	Y	7	YD6L - EGFR kinase substrate motif ; D6 - TC-PTP phosphatase substrate motif ;	RAB8A_HUMAN	No	No	Yes	Other	PC161-EGFR
841	GPALTPIRDEEWGGHSPR	Phospho (ST)	GPALTPIRDEEWGGHS[Phospho (ST)]PR	61.02	1	Q86X29	11.7909	EEWGGHSPRSPRG	S	464	2PRS - Casein Kinase I substrate motif ; 2P - ERK1/2 Kinase substrate motif ; H2PRSP - G protein-coupled receptor kinase 1 substrate motif ; 2PR - Growth associated histone HI kinase substrate motif ; H2P - GSK-3/ ERK1/ ERK2/ CDK5 substrate motif ; GH2P - GSK-3/ ERK1/ ERK2/ CDK5 substrate motif ; 2PR - PKA kinase substrate motif ; 2PR - PKC kinase substrate motif ;	LSR_HUMAN	No	No	Yes	Pro-directed (1)	PC9-MAPK
1921	LVLPAPQISDAELQEVVK	Phospho (ST)	LVLPAPQIS[Phospho (ST)]DAELQEVVK	117.6	0	Q99459	11.7297	LPAPQISDAELQE	S	303	2DAE - Casein Kinase II substrate motif ;	CDC5L_HUMAN	No	No	Yes	Acidic (4)	PC9-CK2
560	DVESPSWR	Phospho (ST)	DVES[Phospho (ST)]PSWR	56.98	0	O00159	11.6685	ASKDVESPSWRST	S	408	E2PSW - b-Adrenergic Receptor kinase substrate motif ; DVE2 - Casein Kinase I substrate motif ; 2P - ERK1/2 Kinase substrate motif ; E2P - GSK-3/ ERK1/ ERK2/ CDK5 substrate motif ; VE2P - GSK-3/ ERK1/ ERK2/ CDK5 substrate motif ; KDVE2 - PKA kinase substrate motif ;	MYO1C_HUMAN	No	No	Yes	Pro-directed (1)	PC9-MAPK
817	GSVSDEEMMELR	Oxidation (M); Phospho (ST)	GSVS[Phospho (ST)]DEEMM[Oxidation (M)]ELR	82.3	0	P13796	11.6685	MARGSVSDEEMME	S	7	2DE - Casein Kinase II substrate motif ; 2DEE - Casein Kinase II substrate motif ;	PLSL_HUMAN	No	No	Yes	Acidic (4)	PC9-CK2
450	SLSPVPR	Phospho (ST)	SLS[Phospho (ST)]PVPR	34.73	0	A2AJT9	11.6072	WKHRSLSPVPRNA	S	17	KHRSL2 - Akt kinase substrate motif ; KHRSL2PVPR - AMP-activated protein kinase 2 substrate motif ; RSL2 - Calmodulin-dependent protein kinase II substrate motif ; 2P - ERK1/2 Kinase substrate motif ; RSL2PV - GSK-3/ ERK1/ ERK2/ CDK5 substrate motif ; L2P - GSK-3/ ERK1/ ERK2/ CDK5 substrate motif ; SL2P - GSK-3/ ERK1/ ERK2/ CDK5 substrate motif ; KHRSL2 - MAPKAPK1 kinase substrate motif ; RSL2 - …	CX023_HUMAN	No	No	Yes	Pro-directed (1)	PC9-MAPK
1208	FIIPSPK	Phospho (ST)	FIIPS[Phospho (ST)]PK	45.46	0	P04114	11.6072	LKFIIPSPKRPVK	S	928	2PKR - Cdc2 kinase substrate motif ; 2PKR - CDK1/2/4/ 6 kinase substrate motif ; 2PKRP - CDK kinase substrate motif ; P2P - DNA dependent Protein kinase substrate motif ; 2P - ERK1/2 Kinase substrate motif ; P2PKRP - G protein-coupled receptor kinase 1 substrate motif ; 2PKR - Growth associated histone HI kinase substrate motif ; 2PK - Growth associated histone HI kinase substrate motif ; P2P - G…	APOB_HUMAN	No	No	Yes	Pro-directed (1)	PC9-MAPK
1630	EFSPFGSITSAK	Phospho (ST)	EFS[Phospho (ST)]PFGSITSAK	54.72	0	Q13310	11.546	KLRKEFSPFGSIT	S	315	LRKEF2PF - Calmodulin-dependent protein kinase II substrate motif ; 2PFGSI - Casein Kinase I substrate motif ; LRKEF2 - Chk1 kinase substrate motif ; 2P - ERK1/2 Kinase substrate motif ; F2PFGS - G protein-coupled receptor kinase 1 substrate motif ; F2P - GSK-3/ ERK1/ ERK2/ CDK5 substrate motif ; EF2P - GSK-3/ ERK1/ ERK2/ CDK5 substrate motif ; KEF2 - PKA kinase substrate motif ; KEF2 - PKC kinas…	PABP4_HUMAN	No	No	Yes	Pro-directed (1)	PC9-MAPK
478	ADLNQGIGEPQSPSR	Phospho (ST)	ADLNQGIGEPQS[Phospho (ST)]PSR	87.85	0	Q96C19	11.4846	GIGEPQSPSRRVF	S	74	EPQ2 - Casein Kinase I substrate motif ; 2PSR - Cdc2 kinase substrate motif ; 2PSR - CDK1/2/4/ 6 kinase substrate motif ; 2PSRR - CDK kinase substrate motif ; PQ2P - ERK1/2 Kinase substrate motif ; 2P - ERK1/2 Kinase substrate motif ; 2PSR - Growth associated histone HI kinase substrate motif ; PQ2P - GSK-3/ ERK1/ ERK2/ CDK5 substrate motif ; Q2P - GSK-3/ ERK1/ ERK2/ CDK5 substrate motif ;	EFHD2_HUMAN	No	No	Yes	Pro-directed (1)	PC9-MAPK
110	QEAGISEGQGTAGEEEEK	Phospho (ST)	QEAGISEGQGT[Phospho (ST)]AGEEEEK	100.85	0	O43583	11.4846	ISEGQGTAGEEEE	T	86	4AGE - Casein Kinase II substrate motif ;	DENR_HUMAN	No	No	Yes	Acidic (4)	PC9-CK2
1159	EFAPSDEELDSYR	Phospho (ST)	EFAPS[Phospho (ST)]DEELDSYR	67.95	0	O75391	11.4846	KKEFAPSDEELDS	S	114	2DE - Casein Kinase II substrate motif ; 2DEE - Casein Kinase II substrate motif ; 2DEELD - Casein Kinase II substrate motif ; P2D - DNA dependent Protein kinase substrate motif ;	SPAG7_HUMAN	No	No	Yes	Acidic (4)	PC9-CK2
1115	VHNDAQSFDYDHDAFLGAEEAK	Phospho (Y)	VHNDAQSFDY[Phospho (Y)]DHDAFLGAEEAK	91.72	0	O43852	11.4232	DAQSFDYDHDAFL	Y	47	6DHDAF - ALK kinase substrate motif ; FD6D - EGFR kinase substrate motif ; 6D - Src kinase substrate motif ; D6 - TC-PTP phosphatase substrate motif ;	CALU_HUMAN	No	No	Yes	Acidic (4)	PC162-EGFR
952	LNHVAAGLVSPSLK	Phospho (ST)	LNHVAAGLVS[Phospho (ST)]PSLK	109.02	0	Q05519	11.3618	VAAGLVSPSLKSD	S	207	2P - ERK1/2 Kinase substrate motif ; V2P - GSK-3/ ERK1/ ERK2/ CDK5 substrate motif ; LV2P - GSK-3/ ERK1/ ERK2/ CDK5 substrate motif ;	SRS11_HUMAN	No	No	Yes	Pro-directed (1)	PC9-MAPK
807	DLHQGIEAASDEEDLR	Phospho (ST)	DLHQGIEAAS[Phospho (ST)]DEEDLR	92.55	0	Q9UKS6	11.3618	QGIEAASDEEDLR	S	276	EAA2 - Casein Kinase I substrate motif ; 2DE - Casein Kinase II substrate motif ; 2DEE - Casein Kinase II substrate motif ;	PACN3_HUMAN	No	No	Yes	Acidic (4)	PC9-CK2
41	GRPYDYNGPR	Phospho (Y)	GRPYDY[Phospho (Y)]NGPR	51.62	0	P13667	11.3618	KGRPYDYNGPREK	Y	266	YD6N - EGFR kinase substrate motif ; D6 - TC-PTP phosphatase substrate motif ;	PDIA4_HUMAN	No	No	Yes	Basic (5)	PC163-EGFR
2258	LFQVEYAIEAIK	Phospho (Y)	LFQVEY[Phospho (Y)]AIEAIK	78.58	0	P28066	11.3618	RLFQVEYAIEAIK	Y	26	VE6A - EGFR kinase substrate motif ; 6A - Src kinase substrate motif ; E6 - TC-PTP phosphatase substrate motif ;	PSA5_HUMAN	No	No	Yes	Acidic (4)	PC164-EGFR
1285	ASLPAGLVGTPPESPSEPR	Phospho (ST)	ASLPAGLVGTPPES[Phospho (ST)]PSEPR	51.06	0	A6NDB9	11.3004	VGTPPESPSEPRE	S	155	E2PSE - b-Adrenergic Receptor kinase substrate motif ; 2PSE - Casein Kinase II substrate motif ; PE2P - ERK1/2 Kinase substrate motif ; 2P - ERK1/2 Kinase substrate motif ; E2PSEP - G protein-coupled receptor kinase 1 substrate motif ; PE2P - GSK-3/ ERK1/ ERK2/ CDK5 substrate motif ; E2P - GSK-3/ ERK1/ ERK2/ CDK5 substrate motif ;	PALM3_HUMAN	No	No	Yes	Pro-directed (1)	PC9-MAPK
407	TFGMAEEYHR	Phospho (Y)	TFGMAEEY[Phospho (Y)]HR	43.47	0	Q8N1F7	11.3004	FGMAEEYHRESML	Y	128	EE6H - EGFR kinase substrate motif ; EE6 - SHP1 phosphatase substrate motif ; E6 - TC-PTP phosphatase substrate motif ;	NUP93_HUMAN	No	No	Yes	Acidic (4)	PC165-EGFR
1632	LALPGHAESYNPPPEYLLSEEER	Phospho (ST)	LALPGHAESYNPPPEYLLS[Phospho (ST)]EEER	67.73	0	Q14137	11.2389	PPEYLLSEEERLA	S	323	2EE - Casein Kinase II substrate motif ; 2EEE - Casein Kinase II substrate motif ; LL2E - G protein-coupled receptor kinase 1 substrate motif ;	BOP1_HUMAN	No	No	Yes	Acidic (4)	PC9-CK2
915	LYQPEYQEVSTEEQREEISGK	Phospho (Y)	LYQPEY[Phospho (Y)]QEVSTEEQREEISGK	72.12	1	Q9Y4L1	11.2389	KLYQPEYQEVSTE	Y	759	PE6Q - EGFR kinase substrate motif ; 6QEV - JAK2 kinase substrate motif ; E6 - TC-PTP phosphatase substrate motif ;	HYOU1_HUMAN	No	No	Yes	Acidic (4)	PC166-EGFR
1282	GPVSGTEPEPVYSMEAADYR	Phospho (Y)	GPVSGTEPEPVYSMEAADY[Phospho (Y)]R	77.11	0	Q14247	11.2389	SMEAADYREASSQ	Y	453	AD6R - EGFR kinase substrate motif ; D6 - TC-PTP phosphatase substrate motif ;	SRC8_HUMAN	No	No	Yes	Acidic (4)	PC167-EGFR
98	TDEGPDTPSYNR	Phospho (ST)	TDEGPDT[Phospho (ST)]PSYNR	37.35	0	Q5SW79	11.1157	TDEGPDTPSYNRD	T	920	D4PSY - b-Adrenergic Receptor kinase substrate motif ; PD4P - ERK1/2 Kinase substrate motif ; PD4P - GSK-3/ ERK1/ ERK2/ CDK5 kinase motif ; D4P - GSK-3/ ERK1/ ERK2/ CDK5 substrate motif ;	CE170_HUMAN	No	No	Yes	Pro-directed (1)	PC9-MAPK
833	GLSSDLEGEK	Phospho (ST)	GLSS[Phospho (ST)]DLEGEK	78.72	0	Q02952	11.1157	TKKGLSSDLEGEK	S	1498	2DLE - Casein Kinase II substrate motif ; 2DLEGE - Casein Kinase II substrate motif ; KGLS2 - PKA kinase substrate motif ;	AKA12_HUMAN	No	No	Yes	Acidic (4)	PC9-CK2
1475	YEILTPNSIPK	Phospho (ST)	YEILT[Phospho (ST)]PNSIPK	59.85	0	P35579	11.0541	QRYEILTPNSIPK	T	725	EIL4 - Casein Kinase I substrate motif ; 4PNS - Casein Kinase I substrate motif ; L4P - GSK-3/ ERK1/ ERK2/ CDK5 substrate motif ; L4P - RAF1 kinase substrate motif ;	MYH9_HUMAN	No	No	Yes	Pro-directed (1)	PC9-MAPK
121	LVEPGSPAEK	Phospho (ST)	LVEPGS[Phospho (ST)]PAEK	45.37	0	O14745	11.0541	RLVEPGSPAEKAG	S	46	EPG2 - Casein Kinase I substrate motif ; 2PAE - Casein Kinase II substrate motif ; PG2P - ERK1/2 Kinase substrate motif ; 2P - ERK1/2 Kinase substrate motif ; PG2P - GSK-3/ ERK1/ ERK2/ CDK5 substrate motif ; G2P - GSK-3/ ERK1/ ERK2/ CDK5 substrate motif ;	NHRF1_HUMAN	No	No	Yes	Pro-directed (1)	PC9-CK2
655	FLESYATDNEK	Phospho (ST)	FLESYAT[Phospho (ST)]DNEK	56.89	0	Q9BZI7	11.0541	FLESYATDNEKMT	T	169	4DNE - Casein Kinase II substrate motif ;	REN3B_HUMAN	No	No	Yes	Acidic (4)	PC9-CK2
1994	FDQLFDDESDPFEVLK	Phospho (ST)	FDQLFDDES[Phospho (ST)]DPFEVLK	89.27	0	Q8NC51	11.0541	QLFDDESDPFEVL	S	25	E2DPF - b-Adrenergic Receptor kinase substrate motif ; DDE2 - Casein Kinase I substrate motif ;	PAIRB_HUMAN	No	No	Yes	Acidic (4)	PC9-CK2
1411	RPSTSQTVSTPAPVPVIESTEAIEAK	Phospho (ST)	RPSTSQTVST[Phospho (ST)]PAPVPVIESTEAIEAK	77.85	0	P12270	11	TSQTVSTPAPVPV	T	653	S4P - GSK-3/ ERK1/ ERK2/ CDK5 substrate motif ;	TPR_HUMAN	No	No	Yes	Pro-directed (1)	PC9-MAPK
987	ALQSPALGLR	Phospho (ST)	ALQS[Phospho (ST)]PALGLR	57.98	0	P46940	11	LFRALQSPALGLR	S	330	2P - ERK1/2 Kinase substrate motif ; Q2P - GSK-3/ ERK1/ ERK2/ CDK5 substrate motif ; LQ2P - GSK-3/ ERK1/ ERK2/ CDK5 substrate motif ;	IQGA1_HUMAN	No	No	Yes	Pro-directed (1)	PC9-MAPK
834	LVSESSDVLPK	Phospho (ST)	LVS[Phospho (ST)]ESSDVLPK	78.3	0	P05787	11	RDGKLVSESSDVL	S	475	2ESS - Casein Kinase I substrate motif ; LV2E - G protein-coupled receptor kinase 1 substrate motif ; KLV2 - PKA kinase substrate motif ; KLV2 - PKC kinase substrate motif ;	K2C8_HUMAN	No	No	Yes	Basic (3)	PC9-CK2
851	GPVSGTEPEPVYSMEAADYR	Oxidation (M); Phospho (Y)	GPVSGTEPEPVYSM[Oxidation (M)]EAADY[Phospho (Y)]R	56.52	0	Q14247	11	SMEAADYREASSQ	Y	453	AD6R - EGFR kinase substrate motif ; D6 - TC-PTP phosphatase substrate motif ;	SRC8_HUMAN	No	No	Yes	Acidic (4)	PC155-EGFR
873	YLETADYAIR	Phospho (Y)	YLETADY[Phospho (Y)]AIR	60.44	0	O95782	11	YLETADYAIREEI	Y	418	AD6A - EGFR kinase substrate motif ; 6A - Src kinase substrate motif ; D6 - TC-PTP phosphatase substrate motif ;	AP2A1_HUMAN	No	No	Yes	Other	PC320-EGFR
391	TPAAAAAMNLASPR	Oxidation (M); Phospho (ST)	TPAAAAAM[Oxidation (M)]NLAS[Phospho (ST)]PR	66.85	0	Q9UQ35	10.9924	AAMNLASPRTAVA	S	2272	2PRT - Casein Kinase I substrate motif ; 2P - ERK1/2 Kinase substrate motif ; A2PRTA - G protein-coupled receptor kinase 1 substrate motif ; 2PR - Growth associated histone HI kinase substrate motif ; A2P - GSK-3/ ERK1/ ERK2/ CDK5 substrate motif ; LA2P - GSK-3/ ERK1/ ERK2/ CDK5 substrate motif ; 2PR - PKA kinase substrate motif ; 2PR - PKC kinase substrate motif ;	SRRM2_HUMAN	No	No	Yes	Pro-directed (1)	PC9-MAPK
514	RVATPVDWK	Phospho (ST)	RVAT[Phospho (ST)]PVDWK	38.91	1	P30041	10.9924	AEKRVATPVDWKD	T	177	RVA4 - Calmodulin-dependent protein kinase II substrate motif ; 4PVD - Casein Kinase II substrate motif ; A4P - GSK-3/ ERK1/ ERK2/ CDK5 substrate motif ; KRVA4 - PKA kinase substrate motif ; RVA4 - PKC kinase substrate motif ;	PRDX6_HUMAN	No	No	Yes	Pro-directed (1)	PC9-MAPK
1192	QVVESAYEVIK	Phospho (ST)	QVVES[Phospho (ST)]AYEVIK	71.9	0	P00338	10.9924	HKQVVESAYEVIK	S	237	E2AYE - b-Adrenergic Receptor kinase substrate motif ; 2AYE - Casein Kinase II substrate motif ;	LDHA_HUMAN	No	No	Yes	Acidic (4)	PC9-CK2
821	IDYGEYMDK	Phospho (Y)	IDYGEY[Phospho (Y)]MDK	52.13	0	Q04837	10.9307	KIDYGEYMDKNNV	Y	119	GE6M - EGFR kinase substrate motif ; E6 - TC-PTP phosphatase substrate motif ;	SSBP_HUMAN	No	No	Yes	Acidic (4)	PC168-EGFR
1335	ASPPSGLWSPAYASH	Phospho (ST)	ASPPSGLWS[Phospho (ST)]PAYASH	62.41	0	Q8TEM1	10.869	PPSGLWSPAYASH	S	1881	2P - ERK1/2 Kinase substrate motif ; W2PAYA - G protein-coupled receptor kinase 1 substrate motif ; W2P - GSK-3/ ERK1/ ERK2/ CDK5 substrate motif ; LW2P - GSK-3/ ERK1/ ERK2/ CDK5 substrate motif ;	PO210_HUMAN	No	No	Yes	Pro-directed (1)	PC9-MAPK
423	LTAGVPDTPTR	Phospho (ST)	LTAGVPDT[Phospho (ST)]PTR	57.82	0	P16144	10.8071	TAGVPDTPTRLVF	T	1530	D4PTR - b-Adrenergic Receptor kinase substrate motif ; 4PTR - Cdc2 kinase substrate motif ; 4PTR - CDK1/2/4/ 6 kinase substrate motif ; PD4P - ERK1/2 Kinase substrate motif ; 4PTR - Growth associated histone HI kinase substrate motif ; PD4P - GSK-3/ ERK1/ ERK2/ CDK5 kinase motif ; D4P - GSK-3/ ERK1/ ERK2/ CDK5 substrate motif ;	ITB4_HUMAN	No	No	Yes	Pro-directed (1)	PC9-MAPK
436	TPHPVLTPVAANQAK	Phospho (ST)	TPHPVLT[Phospho (ST)]PVAANQAK	79.02	0	P35658	10.8071	TPHPVLTPVAANQ	T	1156	L4PVAA - G protein-coupled receptor kinase 1 substrate motif ; L4P - GSK-3/ ERK1/ ERK2/ CDK5 substrate motif ; L4P - RAF1 kinase substrate motif ;	NU214_HUMAN	No	No	Yes	Pro-directed (1)	PC9-MAPK
1139	DYIPVDQEELR	Phospho (Y)	DY[Phospho (Y)]IPVDQEELR	70.28	0	Q14204	10.8071	NWLSKDYIPVDQE	Y	2881	KD6I - EGFR kinase substrate motif ; 6IPV - JAK2 kinase substrate motif ; D6 - TC-PTP phosphatase substrate motif ;	DYHC1_HUMAN	No	No	Yes	Other	PC169-EGFR
[truncated: 680 more rows]

## Sheet: PC9-Gef.-kinase
Peptide index	Peptide sequence	BaseModification	BaseModification site	Score	Missed cleavages	ACC. No.	Stoichiometry (%)	prealign-idealq	S/T/Y	Site	Kinase motif	Uniprot_AC	kinase	Phosphatase	Check DB	General Motif Classes	Exp. Title
[truncated: 1,944 more rows]
